# Supplementary material for: Crystal structures of 4-meth­oxy­benzoic acid–1,3-bis­(pyridin-4-yl)propane (2/1) and biphenyl-4,4′-di­carb­oxy­lic acid–4-meth­oxy­pyridine (1/2)
Source: Acta Crystallogr E Crystallogr Commun. 2017 Jul 17;73(Pt 8):1192–6. doi: 10.1107/S2056989017010167 (PMC5598847; doi:10.1107/S2056989017010167)
Supplement: Supplementary file 1 [file e-73-01192-sup1.cif]

##############################################################################
#                                                                            #
# This CIF contains the data in a paper accepted for publication in          #
# Acta Crystallographica Section E. It conforms to the requirements of       #
# Notes for Authors for Acta Crystallographica Section E, and has been       #
# peer reviewed under the auspices of the IUCr Commission on Journals.       #
#                                                                            #
# Full details of the Crystallographic Information File format               #
# are given in the paper "The Crystallographic Information File (CIF):       #
# a New Standard Archive File for Crystallography" by S. R. Hall, F. H.      #
# Allen and I. D. Brown [Acta Cryst. (1991), A47, 655-685].                  #
#                                                                            #
# The current version of the core CIF dictionary is obtainable from          #
# ftp://ftp.iucr.org/pub/cif_core.dic.                                       #
#                                                                            #
# Software is freely available for graphical display of the structure(s)     #
# in this CIF. For information consult the CIF software page                 #
# http://www.iucr.org/resources/cif/software.                                #
#                                                                            #
# This file may be used for bona fide research purposes within the           #
# scientific community so long as proper attribution is given to the journal # 
# article from which it was obtained.                                        #
#                                                                            #
##############################################################################
data_I
_database_code_depnum_ccdc_archive 'CCDC 1560978'
_audit_creation_method     'SHELXL-2014/7'
_chemical_name_systematic
;
4-Methoxybenzoic acid--1,3-bis(pyridin-4-yl)propane (2/1)
;
_chemical_name_common     ?
_chemical_formula_moiety     'C13 H14.59 N2, C8 H7.67 O3, C8 H7.74 O3'
_chemical_formula_sum     'C29 H30 N2 O6'
_chemical_formula_iupac     'C13 H14.59 N2, C8 H7.67 O3, C8 H7.74 O3'
_chemical_formula_weight     502.55
_chemical_melting_point     ?
_shelx_space_group_comment
;
The symmetry employed for this shelxl refinement is uniquely defined
by the following loop, which should always be used as a source of
symmetry information in preference to the above space-group names.
They are only intended as comments.
;
_space_group_crystal_system     triclinic
_space_group_name_H-M_alt     'P -1'
_space_group_name_Hall     '-P 1'
loop_
    _space_group_symop_operation_xyz
    'x, y, z'
    '-x, -y, -z'
_cell_length_a     7.759(3)
_cell_length_b     8.733(4)
_cell_length_c     19.904(7)
_cell_angle_alpha     91.087(16)
_cell_angle_beta     90.593(17)
_cell_angle_gamma     113.241(15)
_cell_volume     1238.7(8)
_cell_formula_units_Z     2
_cell_measurement_reflns_used     13611
_cell_measurement_theta_min     3.02
_cell_measurement_theta_max     30.06
_cell_measurement_temperature     93(2)
_exptl_crystal_description     platelet
_exptl_crystal_colour     colorless
_exptl_crystal_size_max     0.540
_exptl_crystal_size_mid     0.500
_exptl_crystal_size_min     0.190
_exptl_crystal_density_diffrn     1.347
_exptl_crystal_density_meas     ?
_exptl_crystal_density_method     'not measured'
_exptl_crystal_F_000     532.00
_exptl_absorpt_coefficient_mu     0.095
_exptl_absorpt_correction_type     numerical
_exptl_absorpt_process_details
;
(NUMABS; Higashi, 1999)
;
_exptl_absorpt_correction_T_min     0.970
_exptl_absorpt_correction_T_max     0.982
_diffrn_ambient_temperature     93(2)
_diffrn_radiation_type     'Mo K\a'
_diffrn_radiation_wavelength     0.71075
_diffrn_measurement_device_type     'Rigaku R-AXIS RAPID II'
_diffrn_measurement_method     \w
_diffrn_detector_area_resol_mean     10.000
_diffrn_reflns_number     12378
_diffrn_reflns_av_R_equivalents     0.0328
_diffrn_reflns_theta_min     3.017
_diffrn_reflns_theta_max     27.485
_diffrn_reflns_theta_full     25.000
_diffrn_measured_fraction_theta_max     0.995
_diffrn_measured_fraction_theta_full     0.997
_diffrn_reflns_limit_h_min     -10
_diffrn_reflns_limit_h_max     10
_diffrn_reflns_limit_k_min     -11
_diffrn_reflns_limit_k_max     11
_diffrn_reflns_limit_l_min     -25
_diffrn_reflns_limit_l_max     25
_diffrn_standards_number     0
_diffrn_standards_interval_count     .
_diffrn_standards_decay_%     ?
_refine_special_details
;
 Reflections were merged by SHELXL according to the crystal
 class for the calculation of statistics and refinement.
 _reflns_Friedel_fraction is defined as the number of unique
 Friedel pairs measured divided by the number that would be
 possible theoretically, ignoring centric projections and
 systematic absences.
;
_reflns_number_total     5653
_reflns_number_gt     4561
_reflns_threshold_expression     'I > 2\s(I)'
_refine_ls_structure_factor_coef     Fsqd
_refine_ls_matrix_type     full
_refine_ls_R_factor_all     0.0513
_refine_ls_R_factor_gt     0.0404
_refine_ls_wR_factor_gt     0.1026
_refine_ls_wR_factor_ref     0.1055
_refine_ls_goodness_of_fit_ref     1.069
_refine_ls_restrained_S_all     1.070
_refine_ls_number_reflns     5653
_refine_ls_number_parameters     350
_refine_ls_number_restraints     4
_refine_ls_hydrogen_treatment     mixed
_refine_ls_weighting_scheme     calc
_refine_ls_weighting_details
            'w = 1/[\s^2^(Fo^2^)+(0.0644P)^2^+0.0000P] where P=(Fo^2^+2Fc^2^)/3'
_atom_sites_solution_hydrogens     mixed
_atom_sites_solution_primary     direct
_atom_sites_solution_secondary     difmap
_refine_ls_shift/su_max     0.001
_refine_ls_shift/su_mean     0.000
_refine_diff_density_max     0.274
_refine_diff_density_min     -0.304
_refine_ls_extinction_method     none
_refine_ls_extinction_coef     ?
loop_
    _atom_type_symbol
    _atom_type_description
    _atom_type_scat_dispersion_real
    _atom_type_scat_dispersion_imag
    _atom_type_scat_source
    'C' 'C' 0.0033 0.0016
                         'International Tables Vol C Tables 4.2.6.8 and 6.1.1.4'
    'H' 'H' 0.0000 0.0000
                         'International Tables Vol C Tables 4.2.6.8 and 6.1.1.4'
    'O' 'O' 0.0106 0.0060
                         'International Tables Vol C Tables 4.2.6.8 and 6.1.1.4'
    'N' 'N' 0.0061 0.0033
                         'International Tables Vol C Tables 4.2.6.8 and 6.1.1.4'
_computing_data_collection
;
RAPID-AUTO (Rigaku, 2006)
;
_computing_cell_refinement
;
RAPID-AUTO (Rigaku, 2006)
;
_computing_data_reduction
;
RAPID-AUTO (Rigaku, 2006)
;
_computing_structure_solution
;
Il Milione (Burla <i>et al.</i>, 2007)
;
_computing_structure_refinement
;
SHELXL2014 (Sheldrick, 2015)
;
_computing_molecular_graphics
;
<i>ORTEP-3 for Windows</i> (Farrugia, 2012)
;
_computing_publication_material
;
CrystalStructure (Rigaku, 2010) and PLATON (Spek, 2009)
;
loop_
    _atom_site_type_symbol
    _atom_site_label
    _atom_site_fract_x
    _atom_site_fract_y
    _atom_site_fract_z
    _atom_site_U_iso_or_equiv
    _atom_site_adp_type
    _atom_site_calc_flag
    _atom_site_occupancy
    _atom_site_disorder_assembly
    _atom_site_disorder_group
    O O1 0.13329(12) 0.23348(10) 0.63470(4) 0.02284(19) Uani d 1 . .
    H H1A 0.132(4) 0.258(3) 0.5927(8) 0.034 Uiso d 0.67(3) . .
    O O2 0.29365(12) 0.08921(10) 0.59389(4) 0.0251(2) Uani d 1 . .
    O O3 0.39277(11) 0.01871(10) 0.90676(4) 0.02030(18) Uani d 1 . .
    O O4 -0.32465(11) 0.58373(10) -0.08794(4) 0.02144(18) Uani d 1 . .
    H H4A -0.280(3) 0.580(3) -0.0475(8) 0.032 Uiso d 0.74(3) . .
    O O5 -0.10967(13) 0.84664(10) -0.08750(4) 0.0271(2) Uani d 1 . .
    O O6 -0.44746(12) 0.77002(10) -0.38406(4) 0.02324(19) Uani d 1 . .
    N N1 0.12203(14) 0.33437(12) 0.51474(5) 0.0211(2) Uani d 1 . .
    H H1B 0.126(7) 0.290(5) 0.5542(14) 0.032 Uiso d 0.33(3) . .
    N N2 -0.15522(13) 0.57544(12) 0.02868(5) 0.0190(2) Uani d 1 . .
    H H4B -0.208(7) 0.577(7) -0.0101(16) 0.028 Uiso d 0.26(3) . .
    C C1 0.27123(14) 0.11283(13) 0.71215(5) 0.0159(2) Uani d 1 . .
    C C2 0.34417(15) -0.00596(13) 0.72592(5) 0.0181(2) Uani d 1 . .
    H H2 0.3669(19) -0.0701(16) 0.6893(7) 0.020(3) Uiso d 1 . .
    C C3 0.38150(15) -0.03646(13) 0.79103(6) 0.0185(2) Uani d 1 . .
    H H3 0.429441 -0.118989 0.799698 0.022 Uiso calc 1 . .
    C C4 0.34844(14) 0.05478(13) 0.84434(5) 0.0159(2) Uani d 1 . .
    C C5 0.27662(14) 0.17456(13) 0.83148(5) 0.0163(2) Uani d 1 . .
    H H5 0.254784 0.237297 0.867450 0.020 Uiso calc 1 . .
    C C6 0.23720(14) 0.20155(12) 0.76565(5) 0.0157(2) Uani d 1 . .
    H H6 0.186115 0.281924 0.756937 0.019 Uiso calc 1 . .
    C C7 0.23409(15) 0.14359(13) 0.64133(5) 0.0176(2) Uani d 1 . .
    C C8 0.35498(18) 0.10742(15) 0.96211(5) 0.0244(3) Uani d 1 . .
    H H8A 0.428596 0.227192 0.957834 0.037 Uiso calc 1 . .
    H H8B 0.389443 0.069884 1.004341 0.037 Uiso calc 1 . .
    H H8C 0.221074 0.085851 0.962013 0.037 Uiso calc 1 . .
    C C9 -0.29525(14) 0.73995(13) -0.18604(5) 0.0159(2) Uani d 1 . .
    C C10 -0.19209(15) 0.88110(13) -0.22204(5) 0.0175(2) Uani d 1 . .
    H H10 -0.088827 0.968468 -0.200711 0.021 Uiso calc 1 . .
    C C11 -0.23745(15) 0.89642(13) -0.28853(5) 0.0180(2) Uani d 1 . .
    H H11 -0.165531 0.992937 -0.312675 0.022 Uiso calc 1 . .
    C C12 -0.38967(15) 0.76852(13) -0.31932(5) 0.0174(2) Uani d 1 . .
    C C13 -0.49534(15) 0.62658(13) -0.28356(5) 0.0184(2) Uani d 1 . .
    H H13 -0.599812 0.539892 -0.304622 0.022 Uiso calc 1 . .
    C C14 -0.44744(15) 0.61277(13) -0.21759(5) 0.0173(2) Uani d 1 . .
    H H14 -0.518706 0.515903 -0.193521 0.021 Uiso calc 1 . .
    C C15 -0.23371(15) 0.73027(13) -0.11581(5) 0.0172(2) Uani d 1 . .
    C C16 -0.34828(18) 0.91561(15) -0.42219(6) 0.0263(3) Uani d 1 . .
    H H16A -0.365021 1.011781 -0.401850 0.039 Uiso calc 1 . .
    H H16B -0.397633 0.897616 -0.468488 0.039 Uiso calc 1 . .
    H H16C -0.214467 0.936813 -0.422242 0.039 Uiso calc 1 . .
    C C17 0.26553(17) 0.48170(15) 0.50821(6) 0.0252(3) Uani d 1 . .
    H H17 0.347776 0.528136 0.545692 0.030 Uiso calc 1 . .
    C C18 0.29914(17) 0.56891(15) 0.44953(6) 0.0238(3) Uani d 1 . .
    H H18 0.403164 0.672865 0.446964 0.029 Uiso calc 1 . .
    C C19 0.18023(15) 0.50428(13) 0.39398(5) 0.0168(2) Uani d 1 . .
    C C20 0.03222(17) 0.35114(14) 0.40097(6) 0.0226(2) Uani d 1 . .
    H H20 -0.052170 0.301547 0.364326 0.027 Uiso calc 1 . .
    C C21 0.00822(17) 0.27103(14) 0.46161(6) 0.0241(3) Uani d 1 . .
    H H21 -0.093865 0.166285 0.465557 0.029 Uiso calc 1 . .
    C C22 -0.20434(16) 0.45762(14) 0.07493(5) 0.0203(2) Uani d 1 . .
    H H22 -0.314048 0.359357 0.066800 0.024 Uiso calc 1 . .
    C C23 -0.10326(16) 0.47160(13) 0.13413(5) 0.0193(2) Uani d 1 . .
    H H23 -0.143513 0.384225 0.165454 0.023 Uiso calc 1 . .
    C C24 0.05757(15) 0.61441(13) 0.14743(5) 0.0165(2) Uani d 1 . .
    C C25 0.11057(15) 0.73538(13) 0.09840(5) 0.0189(2) Uani d 1 . .
    H H25 0.220969 0.833944 0.104789 0.023 Uiso calc 1 . .
    C C26 0.00299(16) 0.71201(14) 0.04075(5) 0.0198(2) Uani d 1 . .
    H H26 0.042030 0.795985 0.007956 0.024 Uiso calc 1 . .
    C C27 0.21952(16) 0.60443(13) 0.33100(5) 0.0203(2) Uani d 1 . .
    H H27A 0.350222 0.627564 0.318157 0.024 Uiso calc 1 . .
    H H27B 0.213336 0.713050 0.342222 0.024 Uiso calc 1 . .
    C C28 0.09391(15) 0.53060(13) 0.26962(5) 0.0171(2) Uani d 1 . .
    H H28A -0.035274 0.520828 0.278537 0.021 Uiso calc 1 . .
    H H28B 0.089535 0.418013 0.258752 0.021 Uiso calc 1 . .
    C C29 0.17452(15) 0.64592(13) 0.21094(5) 0.0188(2) Uani d 1 . .
    H H29A 0.202096 0.761447 0.226854 0.023 Uiso calc 1 . .
    H H29B 0.295721 0.640333 0.199359 0.023 Uiso calc 1 . .
loop_
    _atom_site_aniso_label
    _atom_site_aniso_U_11
    _atom_site_aniso_U_22
    _atom_site_aniso_U_33
    _atom_site_aniso_U_12
    _atom_site_aniso_U_13
    _atom_site_aniso_U_23
    O1 0.0278(4) 0.0288(4) 0.0157(4) 0.0149(3) 0.0010(3) 0.0051(3)
    O2 0.0313(4) 0.0287(4) 0.0168(4) 0.0133(4) 0.0017(3) -0.0015(3)
    O3 0.0236(4) 0.0241(4) 0.0163(4) 0.0128(3) -0.0020(3) 0.0023(3)
    O4 0.0218(4) 0.0214(4) 0.0188(4) 0.0059(3) -0.0023(3) 0.0059(3)
    O5 0.0331(5) 0.0214(4) 0.0199(4) 0.0034(4) -0.0091(4) 0.0014(3)
    O6 0.0308(4) 0.0205(4) 0.0151(4) 0.0068(3) -0.0054(3) 0.0003(3)
    N1 0.0261(5) 0.0240(5) 0.0157(4) 0.0126(4) -0.0012(4) 0.0013(4)
    N2 0.0197(4) 0.0230(5) 0.0156(4) 0.0100(4) -0.0013(4) 0.0008(4)
    C1 0.0125(4) 0.0152(5) 0.0169(5) 0.0021(4) -0.0002(4) 0.0011(4)
    C2 0.0172(5) 0.0170(5) 0.0186(5) 0.0053(4) 0.0014(4) -0.0009(4)
    C3 0.0176(5) 0.0170(5) 0.0228(5) 0.0087(4) 0.0004(4) 0.0023(4)
    C4 0.0129(4) 0.0168(5) 0.0158(5) 0.0033(4) -0.0004(4) 0.0027(4)
    C5 0.0162(5) 0.0158(5) 0.0161(5) 0.0053(4) 0.0010(4) 0.0001(4)
    C6 0.0148(5) 0.0137(5) 0.0178(5) 0.0046(4) 0.0009(4) 0.0027(4)
    C7 0.0161(5) 0.0158(5) 0.0171(5) 0.0023(4) 0.0012(4) 0.0016(4)
    C8 0.0321(6) 0.0304(6) 0.0151(5) 0.0169(5) -0.0011(5) 0.0019(4)
    C9 0.0165(5) 0.0168(5) 0.0155(5) 0.0077(4) 0.0002(4) 0.0004(4)
    C10 0.0166(5) 0.0161(5) 0.0182(5) 0.0047(4) -0.0005(4) 0.0003(4)
    C11 0.0182(5) 0.0172(5) 0.0175(5) 0.0057(4) 0.0018(4) 0.0023(4)
    C12 0.0215(5) 0.0197(5) 0.0140(5) 0.0113(4) -0.0013(4) -0.0010(4)
    C13 0.0184(5) 0.0158(5) 0.0192(5) 0.0050(4) -0.0034(4) -0.0025(4)
    C14 0.0168(5) 0.0154(5) 0.0196(5) 0.0062(4) 0.0006(4) 0.0015(4)
    C15 0.0182(5) 0.0185(5) 0.0166(5) 0.0090(4) 0.0004(4) 0.0013(4)
    C16 0.0360(7) 0.0253(6) 0.0153(5) 0.0095(5) -0.0002(5) 0.0034(4)
    C17 0.0271(6) 0.0292(6) 0.0171(5) 0.0092(5) -0.0063(5) -0.0007(5)
    C18 0.0238(6) 0.0237(6) 0.0190(5) 0.0042(5) -0.0049(5) -0.0003(4)
    C19 0.0195(5) 0.0188(5) 0.0149(5) 0.0108(4) -0.0011(4) -0.0003(4)
    C20 0.0242(6) 0.0236(6) 0.0166(5) 0.0061(5) -0.0047(4) 0.0002(4)
    C21 0.0265(6) 0.0219(5) 0.0198(5) 0.0052(5) -0.0009(5) 0.0025(4)
    C22 0.0190(5) 0.0217(5) 0.0192(5) 0.0071(4) -0.0004(4) 0.0013(4)
    C23 0.0203(5) 0.0192(5) 0.0179(5) 0.0072(4) 0.0016(4) 0.0038(4)
    C24 0.0173(5) 0.0206(5) 0.0147(5) 0.0109(4) 0.0008(4) 0.0015(4)
    C25 0.0175(5) 0.0194(5) 0.0190(5) 0.0063(4) -0.0002(4) 0.0026(4)
    C26 0.0209(5) 0.0216(5) 0.0175(5) 0.0088(4) 0.0017(4) 0.0043(4)
    C27 0.0238(5) 0.0185(5) 0.0165(5) 0.0061(4) -0.0032(4) 0.0020(4)
    C28 0.0174(5) 0.0182(5) 0.0166(5) 0.0078(4) -0.0015(4) 0.0014(4)
    C29 0.0188(5) 0.0195(5) 0.0168(5) 0.0062(4) -0.0027(4) 0.0025(4)
_geom_special_details
;
 All esds (except the esd in the dihedral angle between two l.s. planes)
 are estimated using the full covariance matrix.  The cell esds are taken
 into account individually in the estimation of esds in distances, angles
 and torsion angles; correlations between esds in cell parameters are only
 used when they are defined by crystal symmetry.  An approximate (isotropic)
 treatment of cell esds is used for estimating esds involving l.s. planes.
;
loop_
    _geom_bond_atom_site_label_1
    _geom_bond_atom_site_label_2
    _geom_bond_site_symmetry_2
    _geom_bond_distance
    _geom_bond_publ_flag
    O1 C7 . 1.3158(15) ?
    O1 H1A . 0.869(17) ?
    O2 C7 . 1.2229(13) ?
    O3 C4 . 1.3610(14) ?
    O3 C8 . 1.4330(13) ?
    O4 C15 . 1.3289(13) ?
    O4 H4A . 0.879(16) ?
    O5 C15 . 1.2132(14) ?
    O6 C12 . 1.3620(14) ?
    O6 C16 . 1.4356(14) ?
    N1 C21 . 1.3330(16) ?
    N1 C17 . 1.3382(16) ?
    N1 H1B . 0.889(19) ?
    N2 C22 . 1.3360(15) ?
    N2 C26 . 1.3470(15) ?
    N2 H4B . 0.87(2) ?
    C1 C6 . 1.3928(14) ?
    C1 C2 . 1.3938(17) ?
    C1 C7 . 1.4864(16) ?
    C2 C3 . 1.3786(16) ?
    C2 H2 . 0.971(13) ?
    C3 C4 . 1.4005(15) ?
    C3 H3 . 0.9500 ?
    C4 C5 . 1.3919(16) ?
    C5 C6 . 1.3878(15) ?
    C5 H5 . 0.9500 ?
    C6 H6 . 0.9500 ?
    C8 H8A . 0.9800 ?
    C8 H8B . 0.9800 ?
    C8 H8C . 0.9800 ?
    C9 C10 . 1.3930(14) ?
    C9 C14 . 1.3947(16) ?
    C9 C15 . 1.4871(16) ?
    C10 C11 . 1.3882(16) ?
    C10 H10 . 0.9500 ?
    C11 C12 . 1.3914(16) ?
    C11 H11 . 0.9500 ?
    C12 C13 . 1.3995(15) ?
    C13 C14 . 1.3814(16) ?
    C13 H13 . 0.9500 ?
    C14 H14 . 0.9500 ?
    C16 H16A . 0.9800 ?
    C16 H16B . 0.9800 ?
    C16 H16C . 0.9800 ?
    C17 C18 . 1.3769(17) ?
    C17 H17 . 0.9500 ?
    C18 C19 . 1.3915(16) ?
    C18 H18 . 0.9500 ?
    C19 C20 . 1.3874(16) ?
    C19 C27 . 1.5061(15) ?
    C20 C21 . 1.3838(17) ?
    C20 H20 . 0.9500 ?
    C21 H21 . 0.9500 ?
    C22 C23 . 1.3850(17) ?
    C22 H22 . 0.9500 ?
    C23 C24 . 1.3910(16) ?
    C23 H23 . 0.9500 ?
    C24 C25 . 1.3936(15) ?
    C24 C29 . 1.5043(16) ?
    C25 C26 . 1.3755(17) ?
    C25 H25 . 0.9500 ?
    C26 H26 . 0.9500 ?
    C27 C28 . 1.5190(16) ?
    C27 H27A . 0.9900 ?
    C27 H27B . 0.9900 ?
    C28 C29 . 1.5271(15) ?
    C28 H28A . 0.9900 ?
    C28 H28B . 0.9900 ?
    C29 H29A . 0.9900 ?
    C29 H29B . 0.9900 ?
loop_
    _geom_angle_atom_site_label_1
    _geom_angle_atom_site_label_2
    _geom_angle_atom_site_label_3
    _geom_angle_site_symmetry_1
    _geom_angle_site_symmetry_3
    _geom_angle
    _geom_angle_publ_flag
    C7 O1 H1A . . 108.6(17) ?
    C4 O3 C8 . . 116.51(9) ?
    C15 O4 H4A . . 111.9(14) ?
    C12 O6 C16 . . 117.68(9) ?
    C21 N1 C17 . . 117.75(10) ?
    C21 N1 H1B . . 130(3) ?
    C17 N1 H1B . . 112(3) ?
    C22 N2 C26 . . 117.21(10) ?
    C22 N2 H4B . . 130(4) ?
    C26 N2 H4B . . 113(4) ?
    C6 C1 C2 . . 118.66(10) ?
    C6 C1 C7 . . 121.65(10) ?
    C2 C1 C7 . . 119.69(9) ?
    C3 C2 C1 . . 121.08(10) ?
    C3 C2 H2 . . 119.2(9) ?
    C1 C2 H2 . . 119.7(9) ?
    C2 C3 C4 . . 119.70(11) ?
    C2 C3 H3 . . 120.1 ?
    C4 C3 H3 . . 120.1 ?
    O3 C4 C5 . . 124.33(9) ?
    O3 C4 C3 . . 115.68(10) ?
    C5 C4 C3 . . 119.98(10) ?
    C6 C5 C4 . . 119.44(10) ?
    C6 C5 H5 . . 120.3 ?
    C4 C5 H5 . . 120.3 ?
    C5 C6 C1 . . 121.13(10) ?
    C5 C6 H6 . . 119.4 ?
    C1 C6 H6 . . 119.4 ?
    O2 C7 O1 . . 123.73(11) ?
    O2 C7 C1 . . 122.00(11) ?
    O1 C7 C1 . . 114.28(9) ?
    O3 C8 H8A . . 109.5 ?
    O3 C8 H8B . . 109.5 ?
    H8A C8 H8B . . 109.5 ?
    O3 C8 H8C . . 109.5 ?
    H8A C8 H8C . . 109.5 ?
    H8B C8 H8C . . 109.5 ?
    C10 C9 C14 . . 119.04(10) ?
    C10 C9 C15 . . 117.96(10) ?
    C14 C9 C15 . . 122.98(10) ?
    C11 C10 C9 . . 121.19(10) ?
    C11 C10 H10 . . 119.4 ?
    C9 C10 H10 . . 119.4 ?
    C10 C11 C12 . . 119.11(10) ?
    C10 C11 H11 . . 120.4 ?
    C12 C11 H11 . . 120.4 ?
    O6 C12 C11 . . 124.28(10) ?
    O6 C12 C13 . . 115.45(10) ?
    C11 C12 C13 . . 120.27(10) ?
    C14 C13 C12 . . 119.88(10) ?
    C14 C13 H13 . . 120.1 ?
    C12 C13 H13 . . 120.1 ?
    C13 C14 C9 . . 120.51(10) ?
    C13 C14 H14 . . 119.7 ?
    C9 C14 H14 . . 119.7 ?
    O5 C15 O4 . . 123.78(11) ?
    O5 C15 C9 . . 122.12(10) ?
    O4 C15 C9 . . 114.09(9) ?
    O6 C16 H16A . . 109.5 ?
    O6 C16 H16B . . 109.5 ?
    H16A C16 H16B . . 109.5 ?
    O6 C16 H16C . . 109.5 ?
    H16A C16 H16C . . 109.5 ?
    H16B C16 H16C . . 109.5 ?
    N1 C17 C18 . . 122.84(11) ?
    N1 C17 H17 . . 118.6 ?
    C18 C17 H17 . . 118.6 ?
    C17 C18 C19 . . 119.78(11) ?
    C17 C18 H18 . . 120.1 ?
    C19 C18 H18 . . 120.1 ?
    C20 C19 C18 . . 117.10(10) ?
    C20 C19 C27 . . 124.59(10) ?
    C18 C19 C27 . . 118.31(10) ?
    C21 C20 C19 . . 119.63(11) ?
    C21 C20 H20 . . 120.2 ?
    C19 C20 H20 . . 120.2 ?
    N1 C21 C20 . . 122.90(11) ?
    N1 C21 H21 . . 118.6 ?
    C20 C21 H21 . . 118.6 ?
    N2 C22 C23 . . 123.27(11) ?
    N2 C22 H22 . . 118.4 ?
    C23 C22 H22 . . 118.4 ?
    C22 C23 C24 . . 119.58(11) ?
    C22 C23 H23 . . 120.2 ?
    C24 C23 H23 . . 120.2 ?
    C23 C24 C25 . . 116.96(11) ?
    C23 C24 C29 . . 124.26(10) ?
    C25 C24 C29 . . 118.78(10) ?
    C26 C25 C24 . . 119.98(10) ?
    C26 C25 H25 . . 120.0 ?
    C24 C25 H25 . . 120.0 ?
    N2 C26 C25 . . 122.97(10) ?
    N2 C26 H26 . . 118.5 ?
    C25 C26 H26 . . 118.5 ?
    C19 C27 C28 . . 118.18(9) ?
    C19 C27 H27A . . 107.8 ?
    C28 C27 H27A . . 107.8 ?
    C19 C27 H27B . . 107.8 ?
    C28 C27 H27B . . 107.8 ?
    H27A C27 H27B . . 107.1 ?
    C27 C28 C29 . . 108.07(9) ?
    C27 C28 H28A . . 110.1 ?
    C29 C28 H28A . . 110.1 ?
    C27 C28 H28B . . 110.1 ?
    C29 C28 H28B . . 110.1 ?
    H28A C28 H28B . . 108.4 ?
    C24 C29 C28 . . 117.92(9) ?
    C24 C29 H29A . . 107.8 ?
    C28 C29 H29A . . 107.8 ?
    C24 C29 H29B . . 107.8 ?
    C28 C29 H29B . . 107.8 ?
    H29A C29 H29B . . 107.2 ?
loop_
    _geom_torsion_atom_site_label_1
    _geom_torsion_atom_site_label_2
    _geom_torsion_atom_site_label_3
    _geom_torsion_atom_site_label_4
    _geom_torsion_site_symmetry_1
    _geom_torsion_site_symmetry_2
    _geom_torsion_site_symmetry_3
    _geom_torsion_site_symmetry_4
    _geom_torsion
    _geom_torsion_publ_flag
    C6 C1 C2 C3 . . . . 0.30(16) ?
    C7 C1 C2 C3 . . . . 179.49(9) ?
    C1 C2 C3 C4 . . . . -0.95(16) ?
    C8 O3 C4 C5 . . . . 2.42(14) ?
    C8 O3 C4 C3 . . . . -178.29(9) ?
    C2 C3 C4 O3 . . . . -178.75(9) ?
    C2 C3 C4 C5 . . . . 0.57(15) ?
    O3 C4 C5 C6 . . . . 179.70(9) ?
    C3 C4 C5 C6 . . . . 0.44(15) ?
    C4 C5 C6 C1 . . . . -1.10(15) ?
    C2 C1 C6 C5 . . . . 0.73(15) ?
    C7 C1 C6 C5 . . . . -178.44(9) ?
    C6 C1 C7 O2 . . . . 166.69(10) ?
    C2 C1 C7 O2 . . . . -12.48(15) ?
    C6 C1 C7 O1 . . . . -13.18(14) ?
    C2 C1 C7 O1 . . . . 167.66(9) ?
    C14 C9 C10 C11 . . . . -0.44(16) ?
    C15 C9 C10 C11 . . . . 177.87(10) ?
    C9 C10 C11 C12 . . . . 0.44(16) ?
    C16 O6 C12 C11 . . . . -2.11(16) ?
    C16 O6 C12 C13 . . . . 177.66(9) ?
    C10 C11 C12 O6 . . . . 179.81(10) ?
    C10 C11 C12 C13 . . . . 0.04(16) ?
    O6 C12 C13 C14 . . . . 179.69(10) ?
    C11 C12 C13 C14 . . . . -0.52(16) ?
    C12 C13 C14 C9 . . . . 0.53(16) ?
    C10 C9 C14 C13 . . . . -0.05(16) ?
    C15 C9 C14 C13 . . . . -178.28(10) ?
    C10 C9 C15 O5 . . . . 7.14(16) ?
    C14 C9 C15 O5 . . . . -174.62(10) ?
    C10 C9 C15 O4 . . . . -172.09(9) ?
    C14 C9 C15 O4 . . . . 6.15(15) ?
    C21 N1 C17 C18 . . . . 0.08(18) ?
    N1 C17 C18 C19 . . . . 0.39(19) ?
    C17 C18 C19 C20 . . . . -0.65(17) ?
    C17 C18 C19 C27 . . . . 179.03(11) ?
    C18 C19 C20 C21 . . . . 0.48(17) ?
    C27 C19 C20 C21 . . . . -179.17(11) ?
    C17 N1 C21 C20 . . . . -0.26(18) ?
    C19 C20 C21 N1 . . . . -0.03(19) ?
    C26 N2 C22 C23 . . . . 1.34(16) ?
    N2 C22 C23 C24 . . . . 0.23(17) ?
    C22 C23 C24 C25 . . . . -1.59(15) ?
    C22 C23 C24 C29 . . . . 177.80(10) ?
    C23 C24 C25 C26 . . . . 1.39(15) ?
    C29 C24 C25 C26 . . . . -178.03(10) ?
    C22 N2 C26 C25 . . . . -1.55(16) ?
    C24 C25 C26 N2 . . . . 0.18(17) ?
    C20 C19 C27 C28 . . . . -2.62(17) ?
    C18 C19 C27 C28 . . . . 177.73(10) ?
    C19 C27 C28 C29 . . . . -173.98(9) ?
    C23 C24 C29 C28 . . . . -11.68(16) ?
    C25 C24 C29 C28 . . . . 167.70(9) ?
    C27 C28 C29 C24 . . . . -170.16(9) ?
loop_
    _geom_hbond_atom_site_label_D
    _geom_hbond_atom_site_label_H
    _geom_hbond_atom_site_label_A
    _geom_hbond_site_symmetry_A
    _geom_hbond_distance_DH
    _geom_hbond_distance_HA
    _geom_hbond_distance_DA
    _geom_hbond_angle_DHA
    _geom_hbond_publ_flag
    O1 H1A N1 . 0.869(17) 1.713(18) 2.5730(16) 170(3) y
    O4 H4A N2 . 0.879(16) 1.800(19) 2.6721(17) 171(2) y
    N1 H1B O1 . 0.889(19) 1.69(4) 2.5730(16) 171(5) y
    N2 H4B O4 . 0.87(2) 1.80(4) 2.6720(16) 177(7) y
    C17 H17 O6 1_656 0.95 2.48 3.342(2) 151 y
    C18 H18 O2 2_666 0.95 2.60 3.515(2) 162 y
    C21 H21 O2 2_556 0.95 2.43 3.2563(19) 145 y
    C26 H26 O5 . 0.95 2.36 3.0890(18) 133 y
    C3 H3 Cg4 1_646 0.95 2.64 3.4265(19) 140 y
    C5 H5 Cg2 2_566 0.95 2.71 3.5440(18) 146 y
    C10 H10 Cg3 1_564 0.95 2.89 3.5859(19) 131 y
    C28 H28B Cg4 2_565 0.99 2.91 3.7154(19) 139 y
_shelx_hkl_file
;
   0   0   3   33.03    1.18
   0   0  -3   35.03    1.17
   0   0   4  224.66    6.68
   0   0  -4  232.43    6.88
   0   0   5   37.68    1.81
   0   0  -5   41.18    1.81
   0   0   6  623.71   21.03
   0   0  -6  627.93   21.12
   0   0   7  233.81    7.74
   0   0  -7  234.05    7.63
   0   0   8    2.69    0.60
   0   0  -8    2.39    0.82
   0   0   9  165.57    6.12
   0   0  -9  156.97    5.41
   0   0  10  651.90   22.87
   0   0 -10  675.79   23.90
   0   0  11   23.41    1.93
   0   0 -11   23.30    1.12
   0   0  12   58.42    2.76
   0   0 -12   48.62    2.30
   0   0  13   16.82    1.76
   0   0 -13   16.50    0.95
   0   0  14    7.09    1.74
   0   0 -14    7.00    1.28
   0   0 -14    6.80    0.94
   0   0  15   50.22    2.34
   0   0 -15   48.76    1.95
   0   0 -15   50.42    2.96
   0   0  16  737.04   28.03
   0   0 -16  743.22   27.66
   0   0 -16  727.71   27.72
   0   0  17  205.08    7.33
   0   0 -17  214.36    7.48
   0   0 -17  206.86    7.16
   0   0  18    1.07    1.65
   0   0 -18    1.08    1.05
   0   0 -18    0.91    1.41
   0   0  19   12.91    1.33
   0   0 -19   11.77    1.44
   0   0 -19   12.63    1.17
   0   0  20    5.16    1.83
   0   0 -20    5.26    1.66
   0   0 -20    5.00    0.76
   0   0  21    0.60    1.45
   0   0 -21    0.06    0.57
   0   0 -21    0.67    0.74
   0   0  22  127.65    4.82
   0   0 -22  125.53    5.55
   0   0  23    0.81    1.67
   0   0 -23    0.76    0.82
   0   0  24   13.76    2.41
   0   0 -24   12.55    2.13
   0   0  25   40.62    2.33
   0   0 -25   43.31    2.26
   0   1 -25    7.29    1.34
   0   1 -24  142.25    6.67
   0  -1  24  131.25    5.89
   0   1 -23   37.64    2.20
   0  -1  23   35.88    2.79
   0   1 -22   10.12    1.31
   0   1 -22   10.76    0.83
   0  -1  22   10.49    1.17
   0   1 -21    0.96    1.70
   0   1 -21    0.91    0.89
   0  -1  21    0.92    1.45
   0   1 -20    1.04    0.99
   0   1 -20    2.24    0.94
   0  -1  20    1.25    0.85
   0   1 -19  232.20    9.41
   0   1 -19  233.84    7.77
   0  -1  19  231.61    9.01
   0   1 -18   21.76    1.11
   0   1 -18   19.81    1.60
   0  -1  18   20.97    1.53
   0   1 -17  146.93    5.38
   0   1 -17  141.70    6.28
   0  -1  17  141.82    6.16
   0   1 -16   31.33    1.97
   0  -1  16   34.51    2.70
   0   1 -15  363.76   12.77
   0  -1  15  370.04   12.56
   0   1 -14    6.42    1.09
   0  -1  14    6.59    1.53
   0   1 -13    1.12    0.43
   0  -1  13    0.78    1.09
   0   1 -12    7.27    0.59
   0  -1  12    8.25    1.27
   0   1 -11  287.06    9.17
   0  -1  11  272.24    9.56
   0   1 -10    3.71    0.93
   0  -1  10    3.82    1.54
   0   1  -9  905.65   32.48
   0  -1   9  869.41   33.33
   0   1  -8  282.85    8.76
   0  -1   8  292.77    9.88
   0   1  -7   71.98    2.15
   0  -1   7   71.67    2.68
   0   1  -6  734.16   25.34
   0  -1   6  725.54   25.34
   0   1  -5  404.90   13.35
   0  -1   5  368.60   12.36
   0   1  -4  183.93    5.68
   0  -1   4  177.67    5.58
   0   1  -3  118.51    3.50
   0  -1   3  119.24    3.54
   0   1  -2  512.88   16.46
   0  -1   2  520.32   16.75
   0   1   2  374.94   12.09
   0   1   3  127.79    4.29
   0  -1  -3  126.95    4.24
   0   1   4   17.73    0.96
   0  -1  -4   18.59    1.46
   0   1   5  107.89    4.22
   0  -1  -5  103.76    3.42
   0   1   6   11.80    1.31
   0  -1  -6   10.42    1.27
   0   1   7  510.82   17.14
   0  -1  -7  516.24   17.83
   0   1   8    0.18    1.10
   0  -1  -8    0.21    0.83
   0   1   9 1032.46   39.55
   0  -1  -9 1021.14   38.20
   0   1  10  262.36    9.83
   0  -1 -10  252.51    9.06
   0   1  11    9.22    0.95
   0  -1 -11    6.83    0.77
   0   1  12   52.96    2.09
   0  -1 -12   52.47    1.87
   0  -1 -12   55.24    2.03
   0   1  13    1.63    1.43
   0  -1 -13    2.27    0.96
   0  -1 -13    1.97    1.08
   0   1  14    8.75    1.89
   0  -1 -14    2.57    1.20
   0  -1 -14    2.11    0.61
   0   1  15   28.51    1.79
   0  -1 -15   26.48    1.96
   0  -1 -15   27.28    1.47
   0   1  16  477.22   17.17
   0  -1 -16  480.37   18.06
   0  -1 -16  480.10   16.82
   0   1  17   80.19    4.61
   0  -1 -17   86.32    3.38
   0  -1 -17   81.56    3.15
   0   1  18   94.70    4.97
   0  -1 -18   94.59    4.08
   0  -1 -18   99.63    3.66
   0   1  19   19.18    1.66
   0  -1 -19   18.86    1.20
   0   1  20    2.64    2.01
   0  -1 -20    3.04    1.28
   0   1  21   55.83    3.91
   0  -1 -21   55.29    2.30
   0   1  22    0.99    1.05
   0  -1 -22    1.05    1.23
   0   1  23    3.84    2.21
   0  -1 -23    4.35    0.84
   0   1  24   15.58    2.75
   0  -1 -24   15.65    1.85
   0   1  25   35.89    2.26
   0  -1 -25   37.33    1.84
   0   2 -25    2.46    2.32
   0   2 -24   17.61    2.88
   0   2 -23   -0.08    0.37
   0   2 -23    0.13    0.95
   0  -2  23   -0.06    0.95
   0   2 -22    2.62    0.81
   0   2 -22    3.22    2.17
   0  -2  22    2.67    0.72
   0   2 -21    0.34    0.69
   0   2 -21    0.28    1.00
   0  -2  21    0.33    1.05
   0   2 -20    2.46    0.82
   0   2 -20    2.11    2.08
   0  -2  20    2.94    1.24
   0   2 -19    0.05    0.91
   0   2 -19   -0.04    0.69
   0  -2  19   -0.15    0.59
   0   2 -18  152.81    5.31
   0   2 -18  146.85    5.57
   0  -2  18  144.50    5.66
   0   2 -17   43.37    3.48
   0   2 -17   44.53    2.16
   0  -2  17   42.88    2.59
   0   2 -16   15.21    1.57
   0   2 -16   15.45    0.93
   0  -2  16   14.83    1.89
   0   2 -15  110.22    4.11
   0  -2  15  106.71    4.49
   0   2 -14  166.79    5.69
   0  -2  14  157.64    6.09
   0   2 -13   29.29    1.61
   0  -2  13  111.69    4.02
   0   2 -12  103.49    3.55
   0  -2  12   98.92    3.74
   0   2 -11    0.58    0.64
   0  -2  11    0.35    0.80
   0   2 -10  421.15   14.22
   0  -2  10  414.06   14.08
   0   2  -9   40.75    2.10
   0  -2   9   28.01    1.68
   0   2  -8  582.58   20.11
   0  -2   8  547.67   18.30
   0   2  -7 1582.57   60.80
   0  -2   7 1489.43   57.07
   0   2  -6  592.65   20.26
   0  -2   6  557.58   18.75
   0   2  -5   10.24    0.97
   0  -2   5   10.53    0.52
   0   2  -4   87.48    3.09
   0  -2   4   65.68    2.26
   0   2  -3  249.14    7.76
   0  -2   3  233.46    7.46
   0   2  -2    6.16    0.58
   0  -2   2    6.20    0.90
   0   2  -1   10.30    1.19
   0   2   0   79.87    2.61
   0   2   2   14.03    0.53
   0   2   2   12.75    0.97
   0   2   3   23.54    1.21
   0   2   4  471.65   16.42
   0   2   5  500.97   16.86
   0   2   6   96.86    3.29
   0  -2  -6  100.88    2.94
   0   2   7    4.95    0.84
   0  -2  -7    3.44    0.39
   0  -2  -7    3.50    0.71
   0   2   8   92.15    3.50
   0  -2  -8   94.18    3.33
   0  -2  -8   91.08    2.84
   0   2   9  150.08    5.23
   0  -2  -9  151.33    5.08
   0  -2  -9  151.27    4.49
   0   2  10   26.03    2.32
   0  -2 -10   26.20    0.93
   0  -2 -10   26.64    1.37
   0   2  11   56.73    3.05
   0  -2 -11   50.54    1.90
   0  -2 -11   50.72    2.03
   0   2  12  116.59    5.06
   0  -2 -12  115.34    3.90
   0  -2 -12  118.92    4.10
   0   2  13    9.59    1.19
   0  -2 -13    9.87    1.00
   0  -2 -13    9.02    0.97
   0   2  14  279.37    9.89
   0  -2 -14  274.93    8.84
   0   2  15   83.73    4.68
   0  -2 -15   82.61    3.26
   0   2  16  356.30   14.24
   0  -2 -16  358.77   12.58
   0   2  17  250.70    9.32
   0  -2 -17  253.50    8.45
   0   2  18  155.49    6.11
   0  -2 -18  155.56    5.72
   0   2  19  111.72    5.94
   0  -2 -19  115.01    4.47
   0   2  20   35.92    3.43
   0  -2 -20   35.00    1.53
   0   2  21   35.48    2.35
   0  -2 -21   36.91    2.05
   0   2  22    6.55    2.50
   0  -2 -22    5.66    0.70
   0   2  23   17.75    3.15
   0  -2 -23   17.69    1.53
   0   2  24   11.70    1.79
   0  -2 -24   12.85    0.96
   0   2  25    0.23    2.08
   0  -2 -25    0.36    0.98
   0   3 -24   62.97    3.38
   0   3 -23    3.87    1.45
   0   3 -22   22.49    3.37
   0   3 -21    1.74    0.66
   0   3 -21    2.24    1.31
   0  -3  21    1.63    0.78
   0   3 -20   17.14    2.95
   0   3 -20   16.54    0.89
   0  -3  20   15.34    1.22
   0   3 -19   73.45    2.77
   0   3 -19   74.30    3.46
   0  -3  19   73.21    2.82
   0   3 -18    1.57    0.71
   0   3 -18    3.96    1.26
   0  -3  18    1.35    0.79
   0   3 -17    1.10    1.95
   0   3 -17    0.91    0.70
   0  -3  17    0.82    0.73
   0   3 -16  298.55   10.86
   0   3 -16  305.79   10.51
   0  -3  16  303.95   10.38
   0   3 -15  416.49   14.17
   0  -3  15  393.89   13.11
   0   3 -14   39.85    1.96
   0  -3  14   27.66    1.62
   0   3 -13  335.05   11.15
   0  -3  13  306.13   10.36
   0   3 -12    1.01    0.75
   0  -3  12    0.92    0.39
   0   3 -11  106.91    3.32
   0  -3  11  105.26    3.59
   0   3 -10   19.28    1.33
   0  -3  10   17.40    0.73
   0   3  -9   34.38    1.85
   0  -3   9   34.65    1.43
   0   3  -8  705.88   24.92
   0  -3   8  700.45   24.32
   0   3  -7  420.52   14.74
   0  -3   7  395.48   12.92
   0   3  -6   95.50    3.60
   0  -3   6   90.81    2.98
   0   3  -5  240.88    7.70
   0  -3   5  252.06    7.99
   0   3  -4  299.37    9.42
   0  -3   4  289.45    9.03
   0   3  -3  462.95   15.13
   0  -3   3  453.17   15.20
   0   3  -2  208.42    6.89
   0   3  -1   13.42    1.20
   0   3   0   34.52    1.35
   0   3   1    1.48    0.94
   0   3   2   15.07    1.01
   0   3   3    1.10    0.18
   0   3   3    0.17    1.07
   0   3   4    0.64    1.09
   0   3   5  232.65    8.47
   0   3   6   23.47    2.32
   0   3   7  502.17   18.53
   0   3   8  266.22    9.18
   0  -3  -8  129.86    3.58
   0   3   9  386.82   13.24
   0  -3  -9  367.51   11.38
   0   3  10   79.08    3.07
   0  -3 -10   78.18    2.28
   0   3  11    2.96    1.00
   0  -3 -11    3.37    0.40
   0   3  12   20.94    2.55
   0  -3 -12   20.44    0.88
   0   3  13   16.81    2.68
   0  -3 -13   20.76    0.99
   0   3  14   33.88    2.20
   0  -3 -14   32.67    1.36
   0   3  15   64.22    3.17
   0  -3 -15   61.79    2.24
   0   3  16    2.29    2.30
   0  -3 -16    2.36    0.68
   0   3  17   57.38    4.32
   0  -3 -17   56.89    2.17
   0   3  18    7.35    1.48
   0  -3 -18    6.00    0.51
   0   3  19   61.54    3.30
   0  -3 -19   60.12    2.35
   0   3  20   25.12    3.55
   0  -3 -20   24.89    1.42
   0   3  21   43.35    2.86
   0  -3 -21   45.13    1.65
   0   3  22    4.73    1.67
   0  -3 -22    6.41    0.94
   0   3  23    3.11    2.75
   0  -3 -23    3.64    0.89
   0   3  24   50.38    4.71
   0  -3 -24   50.22    2.32
   0   4 -24   93.25    4.53
   0   4 -23    1.19    1.40
   0   4 -22   44.23    4.35
   0   4 -21    1.15    1.35
   0   4 -20   36.01    3.91
   0   4 -20   36.07    1.46
   0  -4  20   33.45    1.35
   0   4 -19   81.08    5.05
   0   4 -19   71.48    2.78
   0  -4  19   79.16    2.67
   0   4 -18   63.52    3.22
   0   4 -18   64.29    2.36
   0  -4  18   64.00    2.23
   0   4 -17   20.48    3.07
   0   4 -17   19.57    1.20
   0  -4  17   20.00    1.04
   0   4 -16  131.05    6.48
   0   4 -16  129.43    3.99
   0  -4  16  125.48    4.01
   0   4 -15    4.24    0.92
   0   4 -15    5.18    1.37
   0  -4  15    4.85    0.65
   0   4 -14  241.46    8.85
   0   4 -14  244.64    8.32
   0  -4  14  241.03    7.77
   0   4 -13   60.29    2.81
   0  -4  13   62.57    2.20
   0   4 -12   55.76    2.63
   0  -4  12   53.62    1.93
   0   4 -11   92.13    3.78
   0  -4  11   88.09    2.90
   0   4 -10   55.98    2.78
   0  -4  10   56.31    2.00
   0   4  -9   83.70    3.53
   0  -4   9   84.69    2.57
   0   4  -8  398.68   13.82
   0  -4   8  383.64   12.43
   0   4  -7   14.17    1.39
   0  -4   7   13.97    0.65
   0   4  -6    1.10    0.96
   0  -4   6    1.04    0.34
   0   4  -5   25.27    1.76
   0  -4   5   24.20    0.97
   0   4  -4  850.64   31.16
   0   4  -3  498.21   17.22
   0   4  -2  121.85    4.37
   0   4  -1    1.65    0.52
   0   4   0    4.92    0.47
   0   4   0    3.97    0.61
   0   4   1   22.49    1.75
   0   4   1   36.86    1.41
   0   4   2  540.64   19.18
   0   4   2  520.16   17.08
   0   4   2  568.80   19.77
   0   4   3  212.80    6.99
   0   4   3  235.45    8.73
   0   4   3  212.69    6.27
   0   4   4   13.72    2.26
   0   4   5   25.47    2.60
   0   4   6   -0.01    0.64
   0   4   7  181.15    6.28
   0   4   8   54.67    2.41
   0   4   9  155.25    6.72
   0   4  10   40.51    2.31
   0   4  11  115.70    4.60
   0   4  12  139.46    5.50
   0  -4 -12  153.28    4.26
   0   4  13   38.48    3.69
   0  -4 -13   28.69    1.01
   0   4  14  154.38    6.23
   0  -4 -14  156.81    4.62
   0   4  15   66.36    3.43
   0  -4 -15   64.95    2.01
   0   4  16  418.53   17.39
   0  -4 -16  409.27   13.36
   0   4  17   14.44    1.94
   0  -4 -17   13.43    0.75
   0   4  18   29.30    2.41
   0  -4 -18   29.05    1.18
   0   4  19    4.52    2.81
   0  -4 -19    4.68    0.58
   0   4  20   41.48    4.41
   0  -4 -20   40.87    1.60
   0   4  21    0.87    1.42
   0   4  22    1.49    2.73
   0   4  23    0.57    2.61
   0   5 -22    0.53    1.37
   0   5 -21    1.41    2.55
   0   5 -20    3.35    1.51
   0   5 -19   52.62    3.02
   0   5 -18    6.33    0.75
   0   5 -18    8.97    2.66
   0  -5  18    6.54    0.54
   0   5 -17    1.70    1.23
   0   5 -17    1.66    0.63
   0  -5  17    0.94    0.41
   0   5 -16    2.51    0.71
   0   5 -16    0.50    1.12
   0  -5  16    0.23    0.41
   0   5 -15   64.68    2.68
   0   5 -15   72.14    4.82
   0  -5  15   63.60    2.18
   0   5 -14   74.07    3.05
   0   5 -14   61.86    4.52
   0  -5  14   62.73    2.23
   0   5 -13   47.74    2.46
   0   5 -13   44.60    2.49
   0  -5  13   44.37    1.73
   0   5 -12    5.11    1.28
   0   5 -12    4.95    1.42
   0  -5  12    5.15    0.70
   0   5 -11  164.36    6.50
   0  -5  11  157.12    5.25
   0   5 -10    7.70    1.78
   0  -5  10    8.71    0.87
   0   5  -9   74.96    3.69
   0  -5   9   70.33    2.59
   0   5  -8   50.83    2.09
   0   5  -7    6.76    0.87
   0   5  -6    4.25    0.79
   0   5  -5  118.26    4.03
   0   5  -4  169.15    5.56
   0   5  -3    3.11    1.05
   0   5  -3    3.46    0.57
   0   5  -2  116.02    3.71
   0   5  -2  114.42    3.82
   0   5  -1  255.70    8.48
   0   5  -1  258.67    8.53
   0   5   0    0.57    0.57
   0   5   0    0.64    0.57
   0   5   1   47.68    1.46
   0   5   1   48.57    1.93
   0   5   1   49.50    2.10
   0   5   2  181.76    6.12
   0   5   2  196.34    7.54
   0   5   2  189.54    5.75
   0   5   3   42.03    1.96
   0   5   3   42.77    1.27
   0   5   3   41.41    1.81
   0   5   4   10.01    1.61
   0   5   4    9.80    1.18
   0   5   5   69.26    2.69
   0   5   5   77.29    4.02
   0   5   6    1.80    1.02
   0   5   7  375.17   13.42
   0   5   8   26.21    3.16
   0   5   9  124.40    5.03
   0   5  10   25.31    2.16
   0   5  11   46.15    4.16
   0   5  12  102.60    4.43
   0   5  13  208.13    8.03
   0   5  14   44.39    4.31
   0   5  15   12.55    1.89
   0   5  16    4.90    1.74
   0   5  17  371.16   16.43
   0   5  18    0.39    1.44
   0   5  19    5.06    1.85
   0   5  20   29.56    4.49
   0   5  21    2.66    1.75
   0   5  22    1.30    1.69
   0   6 -21    4.28    1.67
   0   6 -20    1.96    2.62
   0   6 -19    0.65    1.37
   0   6 -18    0.66    1.30
   0   6 -17   34.07    2.43
   0   6 -16    0.11    0.70
   0   6 -16    0.54    1.99
   0   6 -15    4.81    1.09
   0   6 -15    2.78    1.34
   0   6 -14    4.55    1.31
   0   6 -14    4.65    0.68
   0   6 -13    4.89    1.42
   0   6 -13    4.35    1.31
   0   6 -12  129.18    5.29
   0   6 -12  130.03    5.08
   0   6 -11  110.03    3.96
   0   6 -11  108.09    5.38
   0   6 -10    5.58    1.56
   0   6 -10    2.79    1.89
   0   6  -9   55.15    3.07
   0   6  -9   56.21    3.55
   0   6  -8  319.89   12.27
   0   6  -8  320.87   10.97
   0   6  -7   44.52    2.02
   0   6  -7   22.18    2.49
   0   6  -6   41.04    2.82
   0   6  -6   40.96    2.81
   0   6  -5   10.88    1.77
   0   6  -5   11.83    1.77
   0   6  -4  131.46    5.42
   0   6  -4  124.90    4.36
   0   6  -3  164.67    6.04
   0   6  -3  164.15    5.59
   0   6  -2  359.69   11.93
   0   6  -2  360.57   12.38
   0   6  -1   10.29    1.63
   0   6  -1    9.66    1.05
   0   6   0  129.17    4.35
   0   6   0  136.42    4.94
   0   6   0  133.20    4.65
   0   6   1    1.01    1.47
   0   6   1    0.59    0.73
   0   6   1    0.57    0.51
   0   6   2  171.74    6.19
   0   6   2  169.85    5.25
   0   6   2  169.26    5.92
   0   6   3   24.44    2.32
   0   6   3   25.24    2.80
   0   6   3   24.87    1.00
   0   6   4    0.08    0.91
   0   6   4    0.11    0.08
   0   6   4    0.24    0.71
   0   6   5  184.36    6.87
   0   6   5  183.68    7.50
   0   6   6   30.06    3.36
   0   6   6   26.61    1.73
   0   6   7   57.09    3.60
   0   6   7   57.52    3.02
   0   6   8   13.00    1.39
   0   6   8   12.79    2.97
   0   6   9   35.73    2.45
   0   6   9   36.46    2.06
   0   6  10   25.82    2.26
   0   6  10   25.48    1.77
   0   6  11   56.36    4.76
   0   6  12   52.55    3.12
   0   6  13   13.00    3.59
   0   6  14  125.57    7.48
   0   6  15   31.31    2.77
   0   6  16    0.58    2.82
   0   6  17   19.73    2.54
   0   6  18   54.02    3.73
   0   6  19   -0.21    1.04
   0   6  19    0.26    2.93
   0   6  20    4.33    1.41
   0   6  20    5.71    2.07
   0   7 -18   12.30    1.87
   0   7 -17    0.64    2.26
   0   7 -16    4.37    2.57
   0   7 -15   24.70    2.04
   0   7 -15   23.63    1.78
   0   7 -14   51.17    2.12
   0   7 -14   52.21    2.84
   0   7 -13   61.45    3.22
   0   7 -13   64.43    3.13
   0   7 -12    0.92    1.89
   0   7 -12    0.17    1.28
   0   7 -11  152.36    6.30
   0   7 -11  154.25    7.06
   0   7 -10    1.08    1.44
   0   7 -10    1.42    1.75
   0   7  -9   86.22    3.27
   0   7  -9   83.96    4.38
   0   7  -8   13.00    1.95
   0   7  -8   13.13    2.01
   0   7  -7   19.73    2.06
   0   7  -7   19.82    2.21
   0   7  -6   -0.13    0.59
   0   7  -6    0.34    1.26
   0   7  -5  312.34   10.78
   0   7  -5  314.54   11.11
   0   7  -4   74.45    3.86
   0   7  -4   73.76    3.34
   0   7  -3   61.84    3.33
   0   7  -3   59.28    2.18
   0   7  -3   58.81    2.54
   0   7  -2   43.49    2.19
   0   7  -2   42.11    2.09
   0   7  -2   41.81    2.77
   0   7  -1   91.46    4.77
   0   7  -1   84.30    4.18
   0   7  -1   84.22    3.18
   0   7   0    0.18    0.58
   0   7   0   -0.17    0.85
   0   7   0   -0.04    0.72
   0   7   1  418.41   14.15
   0   7   1  420.24   16.52
   0   7   1  419.13   15.10
   0   7   2   58.42    2.87
   0   7   2   58.45    3.67
   0   7   2   56.96    1.98
   0   7   3   33.21    3.34
   0   7   3   32.86    1.12
   0   7   3   35.51    2.87
   0   7   4   32.49    2.17
   0   7   4   31.09    1.87
   0   7   5   64.07    3.87
   0   7   5   65.75    4.50
   0   7   6   41.78    2.57
   0   7   6   43.29    2.24
   0   7   7    8.58    2.89
   0   7   7    8.45    1.31
   0   7   8   65.74    4.14
   0   7   8   65.45    3.46
   0   7   9   58.55    5.08
   0   7   9   55.66    4.06
   0   7  10  113.14    5.28
   0   7  10  111.50    4.72
   0   7  11  302.51   11.41
   0   7  11  305.83   14.17
   0   7  12    1.76    1.30
   0   7  12    2.31    1.76
   0   7  13    0.64    1.17
   0   7  13    0.87    1.61
   0   7  14    0.89    1.65
   0   7  14    0.57    1.15
   0   7  15   36.74    2.53
   0   7  15   38.57    3.25
   0   7  16   70.50    3.61
   0   7  16   72.72    6.64
   0   7  17   14.18    1.92
   0   7  17   18.83    2.92
   0   7  18   25.61    2.22
   0   7  18   26.96    5.38
   0   8 -13    7.60    0.74
   0   8 -13    8.14    1.83
   0   8 -13    9.41    1.40
   0   8 -12   36.40    2.19
   0   8 -12   36.19    2.86
   0   8 -11   68.39    2.94
   0   8 -11   71.40    3.16
   0   8 -10    5.36    0.79
   0   8 -10   12.20    1.24
   0   8 -10   12.54    1.97
   0   8  -9    5.01    0.78
   0   8  -9    5.81    1.03
   0   8  -9    6.10    1.73
   0   8  -8   15.74    1.25
   0   8  -8   16.30    2.20
   0   8  -8   16.57    1.15
   0   8  -7   26.92    1.49
   0   8  -7   24.65    1.67
   0   8  -7   24.03    1.46
   0   8  -6    0.45    0.97
   0   8  -6   -0.52    1.36
   0   8  -6   -0.01    0.61
   0   8  -5   28.54    2.05
   0   8  -5   29.62    2.71
   0   8  -5   29.76    2.50
   0   8  -4   52.38    3.24
   0   8  -4   50.82    2.02
   0   8  -4   51.92    3.42
   0   8  -3    4.35    1.09
   0   8  -3    4.91    1.06
   0   8  -3    7.16    1.89
   0   8  -2   42.25    3.01
   0   8  -2   39.55    3.16
   0   8  -2   41.26    2.04
   0   8  -1    6.96    0.94
   0   8  -1    7.70    2.27
   0   8  -1    8.95    1.91
   0   8   0  169.99    5.77
   0   8   0  172.21    6.70
   0   8   0  170.32    6.32
   0   8   1   14.68    0.71
   0   8   1   18.22    2.98
   0   8   1   15.81    1.49
   0   8   2  128.52    4.17
   0   8   2  135.85    6.38
   0   8   2  139.17    5.66
   0   8   3   89.43    2.70
   0   8   3  110.06    4.41
   0   8   3  115.62    4.95
   0   8   4    5.61    2.28
   0   8   4    6.81    2.88
   0   8   5  130.24    5.60
   0   8   5  131.63    5.27
   0   8   6    5.21    2.99
   0   8   6    6.38    2.33
   0   8   7    1.70    1.18
   0   8   7    1.36    1.51
   0   8   8  109.39    4.65
   0   8   8  110.22    6.94
   0   8   9    3.03    1.78
   0   8   9    0.72    2.20
   0   8  10  128.43    8.26
   0   8  10  129.46    6.80
   0   8  11   14.66    1.86
   0   8  11   14.12    2.51
   0   8  12   82.55    6.91
   0   8  12   77.25    3.83
   0   8  13    1.21    1.45
   0   8  13    5.75    2.21
   0   8  14   39.94    2.80
   0   8  14   42.70    5.65
   0   8  15    0.09    1.78
   0   8  15    0.24    1.26
   0   8  16    3.28    4.15
   0   8  16    5.58    1.65
   0   9 -12   84.92    3.66
   0   9 -12   77.42    4.42
   0   9 -11    5.55    1.93
   0   9 -11    4.77    1.30
   0   9 -10   58.03    3.72
   0   9 -10   60.80    3.10
   0   9  -9    2.27    1.01
   0   9  -9    1.36    1.28
   0   9  -8   31.02    2.30
   0   9  -8   31.07    3.06
   0   9  -7   14.90    1.83
   0   9  -7   17.51    2.76
   0   9  -7   17.00    1.91
   0   9  -6    5.80    1.21
   0   9  -6    6.23    1.65
   0   9  -6    5.34    0.83
   0   9  -5    1.03    1.04
   0   9  -5    0.86    1.03
   0   9  -5    0.99    0.86
   0   9  -4    6.84    0.73
   0   9  -4    5.90    1.25
   0   9  -4    6.55    1.14
   0   9  -3   65.19    3.06
   0   9  -3   62.98    2.76
   0   9  -3   65.03    3.01
   0   9  -2    2.01    1.97
   0   9  -2    2.72    1.90
   0   9  -2    2.50    0.83
   0   9  -1    2.37    2.11
   0   9  -1    2.36    1.85
   0   9  -1    3.32    0.76
   0   9   0    0.31    0.88
   0   9   0    0.13    0.53
   0   9   0    0.16    1.04
   0   9   1   91.06    3.14
   0   9   1   95.66    4.09
   0   9   1   95.84    5.76
   0   9   2    3.51    2.23
   0   9   2    4.09    2.76
   0   9   3   77.85    4.02
   0   9   3   76.86    3.57
   0   9   4   84.72    6.01
   0   9   4   83.02    5.00
   0   9   5   10.16    1.99
   0   9   5    9.86    1.60
   0   9   6   50.52    3.33
   0   9   6   51.22    2.86
   0   9   7   15.84    4.05
   0   9   7   16.89    3.03
   0   9   8    9.09    1.64
   0   9   8    8.53    2.22
   0   9   9    7.24    1.66
   0   9   9    7.98    3.98
   0   9  10    4.28    2.11
   0   9  10    5.34    1.59
   0   9  11    3.26    3.67
   0   9  11    2.02    2.69
   0   9  12    0.77    2.49
   0   9  12    1.01    1.94
   0  10  -7    7.22    1.13
   0  10  -7    8.40    1.49
   0  10  -7    9.42    1.39
   0  10  -6    2.44    1.15
   0  10  -6    1.39    1.17
   0  10  -6    1.99    0.97
   0  10  -5   11.34    1.55
   0  10  -5   12.13    1.40
   0  10  -5   10.89    1.43
   0  10  -4   25.77    1.30
   0  10  -4   26.73    2.96
   0  10  -4   25.50    2.06
   0  10  -3    1.56    1.93
   0  10  -3    1.14    0.88
   0  10  -3    1.38    1.15
   0  10  -2    1.71    2.18
   0  10  -2    2.45    2.15
   0  10  -1    0.36    1.12
   0  10  -1    0.12    1.86
   0  10   0    0.19    1.03
   0  10   0    0.18    1.13
   0  10   1    8.12    3.02
   0  10   1    8.24    2.54
   0  10   2    5.35    3.04
   0  10   2    6.45    1.46
   0  10   3   55.17    4.41
   0  10   3   56.93    3.48
   0  10   4   34.41    4.64
   0  10   4   34.81    2.49
   0  10   5    6.45    2.70
   0  10   5    5.26    3.57
   0  10   6   42.18    3.40
   0  10   6   39.67    2.68
  -1  10   9   11.80    2.45
  -1  10   9   14.50    3.29
  -1  10   8    1.20    3.20
  -1  10   8    1.50    2.51
  -1  10   7    3.60    1.95
  -1  10   7    3.66    1.51
  -1  10   6   30.82    2.94
  -1  10   6   31.77    2.46
  -1  10   5   95.95    6.02
  -1  10   5   98.64    6.93
  -1  10   4    0.09    1.26
  -1  10   4    0.46    1.48
  -1  10   3  144.53    7.79
  -1  10   3  151.84    8.49
  -1  10   2   56.52    3.41
  -1  10   2   53.77    3.23
  -1  10   1    1.83    2.47
  -1  10   1    2.24    1.45
  -1  10   0    0.98    2.23
  -1  10   0    1.07    1.29
  -1  10  -1   14.26    1.87
  -1  10  -1   14.75    1.73
  -1  10  -1   13.64    1.15
  -1  10  -2   11.33    2.95
  -1  10  -2   10.58    0.77
  -1  10  -2   10.20    1.56
  -1  10  -3    0.44    0.85
  -1  10  -3   -0.03    1.76
  -1  10  -3    0.09    2.23
  -1  10  -4   -0.06    1.73
  -1  10  -4   -0.39    1.16
  -1  10  -5   39.04    2.65
  -1  10  -5   41.32    2.31
  -1  10  -6    3.81    1.42
  -1  10  -6    3.54    1.11
  -1  10  -7   16.92    1.81
  -1  10  -7   16.28    1.45
  -1  10  -8   20.09    1.73
  -1  10  -8    5.87    1.12
  -1  10  -9   -0.15    0.92
  -1  10  -9   23.48    1.68
  -1  10 -10    1.56    2.15
  -1   9  14   46.78    4.78
  -1   9  14   46.00    3.79
  -1   9  13   68.94    5.38
  -1   9  13   68.34    6.81
  -1   9  12    0.89    1.95
  -1   9  12    1.33    2.47
  -1   9  11    0.86    3.41
  -1   9  11    1.73    1.43
  -1   9  10    3.98    1.98
  -1   9  10    5.10    1.53
  -1   9   9    3.48    1.46
  -1   9   9    4.23    3.39
  -1   9   8   11.64    2.14
  -1   9   8   10.37    2.82
  -1   9   7    1.45    2.89
  -1   9   7    1.80    1.29
  -1   9   6   79.79    3.76
  -1   9   6   81.50    4.21
  -1   9   5    8.43    2.66
  -1   9   5    8.44    3.19
  -1   9   4   33.56    2.67
  -1   9   4   35.64    2.39
  -1   9   3  206.97    9.63
  -1   9   3  155.50    5.85
  -1   9   3  205.16    9.06
  -1   9   2   61.62    3.31
  -1   9   2   57.20    1.81
  -1   9   2   61.75    3.13
  -1   9   1   28.72    3.42
  -1   9   1   26.20    3.25
  -1   9   1   25.01    1.31
  -1   9   0   55.16    2.99
  -1   9   0   56.03    4.14
  -1   9   0   51.72    2.15
  -1   9  -1   28.61    1.59
  -1   9  -1   30.73    2.17
  -1   9  -1   30.42    2.18
  -1   9  -2   -0.17    1.11
  -1   9  -2    3.05    1.26
  -1   9  -2    2.72    0.93
  -1   9  -3   98.02    3.47
  -1   9  -3   99.99    5.74
  -1   9  -4   81.88    3.64
  -1   9  -4   79.88    5.06
  -1   9  -5   15.66    2.85
  -1   9  -5   13.62    1.66
  -1   9  -6   62.43    3.33
  -1   9  -6   65.04    4.45
  -1   9  -7   98.08    3.81
  -1   9  -7  100.85    5.58
  -1   9  -8    0.27    0.72
  -1   9  -8   -0.11    0.95
  -1   9  -9    0.80    1.02
  -1   9  -9    0.32    0.83
  -1   9 -10    5.23    2.39
  -1   9 -11    9.81    2.61
  -1   9 -12    0.43    1.04
  -1   9 -13   21.29    2.77
  -1   9 -14   11.05    2.22
  -1   8  17   39.07    4.11
  -1   8  17   39.23    5.56
  -1   8  16    2.20    2.41
  -1   8  16    0.81    2.01
  -1   8  15    3.50    2.60
  -1   8  15    3.91    2.08
  -1   8  14    0.66    3.18
  -1   8  14    0.74    2.29
  -1   8  13   63.89    4.03
  -1   8  13   61.42    4.70
  -1   8  12   24.65    4.45
  -1   8  12   22.38    3.44
  -1   8  11   97.94    4.96
  -1   8  11   99.54    4.48
  -1   8  10   42.74    2.65
  -1   8  10   40.46    3.04
  -1   8   9    6.08    1.46
  -1   8   9    5.85    3.18
  -1   8   8   25.06    3.18
  -1   8   8   24.69    2.32
  -1   8   7    0.27    2.24
  -1   8   7    0.25    1.03
  -1   8   6   71.83    3.29
  -1   8   6   71.11    3.62
  -1   8   5    4.62    2.69
  -1   8   5    5.46    2.28
  -1   8   4  274.98    8.60
  -1   8   4  318.95   11.84
  -1   8   4  314.97   11.49
  -1   8   3  149.30    7.08
  -1   8   3  156.32    7.87
  -1   8   3  142.76    4.46
  -1   8   2  207.56    6.79
  -1   8   2  211.44    7.94
  -1   8   2  219.64    8.43
  -1   8   1  347.77   12.71
  -1   8   1  343.14   11.81
  -1   8   0    5.71    0.92
  -1   8   0    4.38    2.15
  -1   8  -1   31.63    1.76
  -1   8  -1   32.26    3.15
  -1   8  -2   86.97    3.75
  -1   8  -2   85.07    3.47
  -1   8  -3   44.19    2.41
  -1   8  -3   44.38    1.80
  -1   8  -4   52.32    2.67
  -1   8  -5    5.47    1.23
  -1   8  -6  138.10    6.61
  -1   8  -7   20.20    2.73
  -1   8  -8   18.10    1.61
  -1   8  -9   34.87    2.11
  -1   8 -10  263.45   10.90
  -1   8 -11   40.85    2.41
  -1   8 -11   40.29    2.34
  -1   8 -12  167.85    6.60
  -1   8 -12  164.29    7.29
  -1   8 -13    6.27    1.45
  -1   8 -13    7.11    2.12
  -1   8 -14    3.62    1.06
  -1   8 -14    5.06    2.45
  -1   8 -15    1.62    2.34
  -1   8 -15    1.59    1.59
  -1   7  19   12.79    2.92
  -1   7  19   14.52    4.16
  -1   7  18   26.63    3.41
  -1   7  18   28.15    2.89
  -1   7  17    9.69    2.73
  -1   7  17   10.86    3.91
  -1   7  16   27.15    2.17
  -1   7  16   28.56    4.56
  -1   7  15   96.75    4.32
  -1   7  15   98.37    4.98
  -1   7  14  114.33    7.30
  -1   7  14  110.46    6.01
  -1   7  13   38.74    4.58
  -1   7  13   35.88    3.57
  -1   7  12   59.60    3.41
  -1   7  12   57.23    4.08
  -1   7  11    5.45    2.25
  -1   7  11    5.71    3.03
  -1   7  10   39.26    2.74
  -1   7  10   36.40    2.21
  -1   7   9   29.30    2.29
  -1   7   9   27.63    1.93
  -1   7   8   46.35    4.01
  -1   7   8   44.57    3.46
  -1   7   7   -0.19    0.85
  -1   7   7    0.10    1.02
  -1   7   6   26.28    1.82
  -1   7   6   25.93    2.00
  -1   7   5   19.03    2.84
  -1   7   5   18.62    2.55
  -1   7   4   16.31    1.68
  -1   7   4   14.55    0.61
  -1   7   4   14.74    1.46
  -1   7   3   33.85    1.98
  -1   7   3   33.80    1.28
  -1   7   2  109.78    3.64
  -1   7   2  111.41    5.22
  -1   7   1   31.14    1.87
  -1   7   0   47.91    2.31
  -1   7  -1   80.17    3.38
  -1   7  -2   15.98    1.58
  -1   7  -3    2.48    1.10
  -1   7  -4   27.06    1.85
  -1   7  -5  163.50    6.09
  -1   7  -6  200.69    8.54
  -1   7  -7   29.81    1.87
  -1   7  -8   30.42    2.83
   1  -7   9    1.29    0.56
  -1   7  -9    1.04    1.75
   1  -7  10   46.00    2.32
  -1   7 -10   46.45    3.55
   1  -7  11    5.48    1.12
  -1   7 -11    5.43    1.25
   1  -7  12  118.88    3.99
  -1   7 -12  113.51    5.52
   1  -7  13    1.13    0.47
  -1   7 -13    0.44    1.63
   1  -7  14   19.41    1.34
  -1   7 -14   18.84    1.40
   1  -7  15    9.68    1.05
  -1   7 -15   10.86    1.09
   1  -7  16   18.30    1.26
  -1   7 -16   19.50    2.01
  -1   7 -16   17.76    1.89
   1  -7  17    7.36    0.91
  -1   7 -17    8.96    1.75
  -1   7 -17    7.45    1.51
  -1   7 -18    1.11    2.59
  -1   7 -19   13.32    2.06
  -1   7 -20    1.50    1.61
  -1   6  21    0.21    0.99
  -1   6  21    0.26    1.46
  -1   6  20    1.71    1.97
  -1   6  20    2.11    2.98
  -1   6  19   20.64    2.38
  -1   6  19   18.34    2.83
  -1   6  18    4.63    1.81
  -1   6  18    5.53    2.24
  -1   6  17   25.63    3.03
  -1   6  17   25.94    4.06
  -1   6  16  181.61    7.00
  -1   6  16  187.38    9.44
  -1   6  15   64.57    3.51
  -1   6  15   61.60    2.99
  -1   6  14    1.99    1.10
  -1   6  14    3.72    1.47
  -1   6  13    0.67    2.27
  -1   6  13    0.41    1.64
  -1   6  12    2.00    1.76
  -1   6  12    1.36    1.28
  -1   6  11   15.79    2.41
  -1   6  11   16.84    1.81
  -1   6  10   33.93    1.99
  -1   6  10   34.18    3.53
  -1   6   9    0.82    1.99
  -1   6   9    0.14    0.85
  -1   6   8   48.36    2.71
  -1   6   8   47.98    3.30
  -1   6   7   13.73    1.34
  -1   6   7   13.76    1.59
  -1   6   6   21.13    1.49
  -1   6   6   21.02    2.95
  -1   6   5    7.31    1.28
  -1   6   5    5.14    1.06
  -1   6   5    5.04    0.25
  -1   6   4  168.73    5.97
  -1   6   3   16.27    1.30
  -1   6   2    9.27    1.76
  -1   6   1   19.51    2.05
  -1   6   0   16.75    1.96
  -1   6  -1   15.21    1.96
  -1   6  -2  210.77    8.24
  -1   6  -3    1.11    0.93
   1  -6   4   42.17    1.77
  -1   6  -4   47.83    2.44
   1  -6   5   19.70    1.70
  -1   6  -5   21.86    2.64
   1  -6   6  465.46   15.95
  -1   6  -6  447.59   15.96
   1  -6   7   10.37    1.33
  -1   6  -7   10.57    2.08
   1  -6   8   21.52    1.58
  -1   6  -8   20.83    1.55
   1  -6   9   82.93    3.37
  -1   6  -9   90.54    4.87
   1  -6  10   27.03    1.68
  -1   6 -10   26.11    2.99
   1  -6  11  129.29    4.77
  -1   6 -11  122.07    5.82
   1  -6  12  400.55   13.55
  -1   6 -12  393.97   13.89
   1  -6  13  508.78   18.11
  -1   6 -13  508.25   18.28
   1  -6  14   25.75    1.55
  -1   6 -14   28.30    1.66
   1  -6  15    0.17    0.36
  -1   6 -15   -0.09    1.13
   1  -6  16    9.99    0.65
  -1   6 -16   10.29    1.58
   1  -6  17    9.84    0.96
  -1   6 -17   10.44    1.46
   1  -6  18   11.86    1.01
  -1   6 -18   11.39    1.42
   1  -6  19    0.79    0.64
  -1   6 -19    1.00    0.55
  -1   6 -19    1.27    1.42
  -1   6 -20   31.76    4.14
  -1   6 -21    0.58    1.47
  -1   6 -22    9.38    2.13
  -1   5  22   56.79    2.79
  -1   5  22   58.13    5.03
  -1   5  21    0.02    0.79
  -1   5  21    0.12    1.19
  -1   5  20    0.70    1.36
  -1   5  20    1.01    1.60
  -1   5  19    2.05    1.80
  -1   5  19    3.34    2.68
  -1   5  18  173.71    8.85
  -1   5  18  174.84    7.58
  -1   5  17   13.81    1.95
  -1   5  17   13.63    2.38
  -1   5  16  170.04    6.29
  -1   5  16  170.48    6.79
  -1   5  15   39.31    2.11
  -1   5  15   41.04    2.55
  -1   5  14   26.82    1.68
  -1   5  14   25.42    3.34
  -1   5  13    2.61    0.96
  -1   5  13    3.48    2.29
  -1   5  12    5.70    1.38
  -1   5  12    5.26    1.80
  -1   5  11   75.80    3.42
  -1   5  11   73.04    3.90
  -1   5  10    3.87    0.95
  -1   5  10    3.38    1.20
  -1   5   9   55.36    3.85
  -1   5   9   54.27    2.35
  -1   5   8    0.47    1.31
  -1   5   8    0.04    1.64
  -1   5   7   69.69    2.78
  -1   5   7   68.65    2.89
  -1   5   6  591.59   21.07
  -1   5   6  628.01   22.48
  -1   5   5  130.82    3.61
  -1   5   5  152.07    5.15
  -1   5   4   15.30    1.78
  -1   5   3  237.85    7.95
  -1   5   2   71.26    2.63
  -1   5   1   26.52    1.34
  -1   5   0  181.14    6.00
  -1   5  -1    1.42    1.16
   1  -5   2  328.62   11.49
  -1   5  -2  324.57   11.73
   1  -5   3  245.38    8.64
  -1   5  -3  236.61    8.01
   1  -5   4  499.41   16.98
  -1   5  -4  485.88   17.74
   1  -5   5  391.38   13.06
  -1   5  -5  393.77   14.46
   1  -5   6   34.90    1.42
  -1   5  -6   32.87    2.52
   1  -5   7   67.75    2.81
  -1   5  -7   75.97    3.06
   1  -5   8    0.12    0.68
  -1   5  -8   -0.37    1.41
   1  -5   9   88.51    3.36
  -1   5  -9   94.29    4.97
   1  -5  10    6.00    0.63
  -1   5 -10    6.36    2.21
  -1   5 -10    7.96    2.25
   1  -5  11  105.41    3.93
  -1   5 -11  103.62    5.13
   1  -5  12   62.42    2.19
  -1   5 -12   62.86    3.91
   1  -5  13  176.65    6.21
  -1   5 -13  183.80    7.58
   1  -5  14    7.64    0.69
  -1   5 -14    7.34    1.69
   1  -5  15    0.03    0.68
  -1   5 -15   -0.05    0.58
   1  -5  16   -0.04    0.66
  -1   5 -16    0.15    0.97
   1  -5  17    0.30    0.70
  -1   5 -17   -0.15    0.94
   1  -5  18    1.75    0.81
  -1   5 -18    1.16    1.02
   1  -5  19   63.68    2.65
  -1   5 -19   63.75    2.33
   1  -5  20   28.97    1.64
  -1   5 -20   31.62    2.51
  -1   5 -20   30.70    1.89
  -1   5 -21    8.13    1.86
  -1   5 -22    2.75    2.91
  -1   5 -23  156.62    6.78
  -1   4  23   13.30    3.21
  -1   4  23   13.58    2.05
   1  -4 -22    3.96    0.78
  -1   4  22    3.14    1.63
  -1   4  22    3.25    2.64
   1  -4 -21   12.45    1.00
  -1   4  21   12.93    1.20
  -1   4  21   12.86    2.97
   1  -4 -20    0.76    0.59
  -1   4  20    0.54    0.77
  -1   4  20    0.48    1.18
   1  -4 -19    6.12    0.76
  -1   4  19    6.93    1.45
   1  -4 -18   36.28    1.54
  -1   4  18   37.06    3.73
   1  -4 -17  192.96    6.32
  -1   4  17  193.85    9.03
   1  -4 -16   96.46    3.18
  -1   4  16   99.13    5.46
   1  -4 -15   23.28    1.07
  -1   4  15   23.11    1.88
   1  -4 -14   42.39    1.54
  -1   4  14   43.02    2.39
   1  -4 -13   13.27    0.71
  -1   4  13   13.36    1.56
   1  -4 -12   27.06    1.00
  -1   4  12   26.82    1.82
   1  -4 -11    9.80    0.39
  -1   4  11   15.42    2.26
  -1   4  10   50.06    3.28
  -1   4   9    4.54    1.67
  -1   4   9    5.49    0.81
  -1   4   8   53.89    2.85
  -1   4   8   55.15    3.07
  -1   4   7  992.58   36.92
  -1   4   7 1057.60   40.49
  -1   4   6   48.41    1.37
  -1   4   6   45.94    2.56
  -1   4   5   79.30    2.22
  -1   4   5   74.42    2.67
  -1   4   4    1.44    0.62
  -1   4   3   30.39    1.99
  -1   4   2   62.96    2.89
  -1   4   1  794.64   28.26
   1  -4   0   21.49    1.61
  -1   4   0   21.05    1.11
   1  -4   1    4.67    0.65
  -1   4  -1   12.59    1.45
   1  -4   2  107.03    3.49
  -1   4  -2  127.34    5.02
   1  -4   3   19.45    0.99
  -1   4  -3   20.47    1.33
   1  -4   4   79.88    3.10
  -1   4  -4   78.98    2.98
   1  -4   5   21.40    1.47
  -1   4  -5   30.56    1.64
   1  -4   6   59.58    2.47
  -1   4  -6   59.77    2.42
   1  -4   7  208.99    6.67
  -1   4  -7  209.10    7.01
   1  -4   8  280.97    9.70
  -1   4  -8  281.45   10.47
   1  -4   9    9.00    1.17
  -1   4  -9    8.83    1.70
   1  -4  10  105.23    4.07
  -1   4 -10  104.74    4.71
   1  -4  11   47.87    2.52
  -1   4 -11   48.36    3.05
  -1   4 -11   47.92    3.08
   1  -4  12  131.61    5.09
  -1   4 -12  145.48    5.88
   1  -4  13  310.89   10.85
  -1   4 -13  196.21    7.81
   1  -4  14  239.83    8.88
  -1   4 -14  253.52    8.54
   1  -4  15  366.29   12.56
  -1   4 -15  381.63   13.77
   1  -4  16   66.25    3.19
  -1   4 -16   67.85    3.15
   1  -4  17   67.90    3.27
  -1   4 -17   69.03    2.52
   1  -4  18    7.70    1.29
  -1   4 -18    6.12    1.27
   1  -4  19    0.07    0.87
  -1   4 -19    0.15    0.49
   1  -4  20    0.95    0.99
  -1   4 -20    0.89    0.95
   1  -4  21   18.43    1.66
  -1   4 -21   20.14    2.08
  -1   4 -21   18.76    1.54
   1  -4  22   16.53    1.64
  -1   4 -22   17.72    1.06
  -1   4 -22   18.94    3.51
  -1   4 -23   14.36    2.10
  -1   4 -24   18.94    2.23
   1  -3 -24    0.55    0.52
  -1   3  24    0.36    1.96
  -1   3  24    1.00    1.15
   1  -3 -23   22.07    1.58
  -1   3  23   22.26    1.39
  -1   3  23   23.14    2.01
   1  -3 -22    6.78    1.10
  -1   3  22    6.36    1.39
   1  -3 -21    0.17    0.44
  -1   3  21    0.19    0.96
   1  -3 -20  168.60    5.60
  -1   3  20  179.94    7.96
   1  -3 -19    1.28    0.81
  -1   3  19    0.41    1.82
   1  -3 -18    9.33    1.04
  -1   3  18    9.36    2.28
   1  -3 -17   60.79    2.50
  -1   3  17   61.98    4.00
   1  -3 -16  347.27   11.88
  -1   3  16  346.02   12.57
   1  -3 -15    6.89    0.91
  -1   3  15    7.22    1.22
   1  -3 -14   71.90    2.29
  -1   3  14   71.97    3.04
   1  -3 -13  172.51    5.62
  -1   3  13  169.79    6.05
   1  -3 -12   33.25    1.13
  -1   3  12   34.85    1.83
   1  -3 -11  497.13   16.71
  -1   3  11  517.27   18.06
   1  -3 -10  349.18   11.23
  -1   3  10  354.60   12.07
   1  -3  -9   60.70    1.94
  -1   3   9   61.32    2.40
   1  -3  -8   33.81    1.17
  -1   3   8   34.37    1.64
   1  -3  -7  694.87   23.50
  -1   3   7  745.82   26.27
  -1   3   7  710.81   24.35
  -1   3   7  822.50   29.91
  -1   3   6    8.35    1.27
  -1   3   6    9.48    0.53
  -1   3   5  150.76    4.45
  -1   3   5  145.04    4.67
  -1   3   4    9.45    0.79
  -1   3   4    9.27    0.47
  -1   3   3  142.06    4.58
  -1   3   2 1564.29   61.24
   1  -3  -1   25.16    1.77
  -1   3   1   25.12    1.20
   1  -3   0    3.52    0.61
  -1   3   0    3.85    0.65
   1  -3   1   90.05    2.91
  -1   3  -1   87.58    2.96
   1  -3   2  647.74   22.68
  -1   3  -2  637.32   22.02
   1  -3   3  666.64   22.95
  -1   3  -3  667.61   24.32
   1  -3   4  569.66   19.48
  -1   3  -4  619.34   21.43
   1  -3   5   96.15    3.70
  -1   3  -5   96.95    3.33
   1  -3   6    7.15    0.79
  -1   3  -6    9.61    1.92
   1  -3   7  166.79    6.23
  -1   3  -7  159.80    5.69
  -1   3  -8   91.82    4.66
   1  -3   9  488.47   17.13
  -1   3  -9  497.46   18.13
   1  -3  10   12.08    1.42
  -1   3 -10   12.31    1.58
   1  -3  11  145.63    4.80
  -1   3 -11  151.02    5.73
   1  -3  12    8.11    1.56
  -1   3 -12    2.70    0.77
   1  -3  13   33.72    1.76
  -1   3 -13   34.75    2.40
   1  -3  14    3.86    1.66
  -1   3 -14    3.35    1.40
   1  -3  15  374.02   14.10
  -1   3 -15  376.20   13.67
   1  -3  16  130.05    5.49
  -1   3 -16  125.77    4.96
   1  -3  17    0.62    1.30
  -1   3 -17    0.43    1.04
   1  -3  18  154.33    6.27
  -1   3 -18  163.55    6.13
   1  -3  19    1.93    1.42
  -1   3 -19    2.07    0.65
   1  -3  20    0.38    1.26
  -1   3 -20    0.22    0.94
   1  -3  21    8.92    1.73
  -1   3 -21    9.58    1.35
   1  -3  22   14.34    1.21
  -1   3 -22   14.82    1.54
  -1   3 -22   13.52    1.84
   1  -3  23   65.82    3.52
  -1   3 -23   72.13    3.22
  -1   3 -23   73.01    5.08
  -1   3 -24   31.41    2.46
  -1   3 -25    0.80    2.39
   1  -2 -25    0.21    1.05
  -1   2  25    0.11    0.92
  -1   2  25    0.31    1.64
   1  -2 -24    7.12    0.86
  -1   2  24    5.50    2.24
  -1   2  24    7.53    0.80
   1  -2 -23    2.65    1.13
  -1   2  23    1.63    1.07
   1  -2 -22    0.66    0.57
  -1   2  22    0.18    0.92
   1  -2 -21    2.76    0.65
  -1   2  21    2.88    1.00
   1  -2 -20    0.13    0.88
  -1   2  20    0.03    1.45
   1  -2 -19   24.85    1.79
  -1   2  19   23.95    2.66
   1  -2 -18  303.98   10.31
  -1   2  18  306.43   12.06
   1  -2 -17   65.33    2.40
  -1   2  17   62.00    3.64
   1  -2 -16    1.14    0.54
  -1   2  16    1.08    1.51
   1  -2 -15   59.93    2.11
  -1   2  15   59.94    2.55
   1  -2 -14   35.24    1.37
  -1   2  14   36.10    1.84
   1  -2 -13    0.49    0.40
  -1   2  13    0.30    0.69
   1  -2 -12   26.80    1.07
  -1   2  12   28.51    2.08
   1  -2 -11  634.71   22.30
  -1   2  11  687.61   24.84
   1  -2 -10   69.49    2.48
  -1   2  10   69.36    3.18
   1  -2  -9    2.84    0.64
  -1   2   9    7.49    0.90
   1  -2  -8   39.72    1.54
  -1   2   8   41.12    1.99
   1  -2  -7  213.11    6.40
  -1   2   7  213.29    6.78
  -1   2   7  206.44    6.67
   1  -2  -6  132.08    3.79
  -1   2   6  130.57    4.04
  -1   2   6  105.76    3.49
   1  -2  -5   38.22    1.36
  -1   2   5   37.89    1.37
  -1   2   5   36.91    1.90
  -1   2   4 1527.43   58.60
  -1   2   4 1553.40   58.96
  -1   2   3  277.43    9.54
  -1   2   3  261.20    8.15
   1  -2  -2 9917.12  525.17
  -1   2   2 9738.58  515.97
   1  -2  -1 2183.90   88.20
  -1   2   1 2153.85   87.93
   1  -2   0 1144.73   41.96
  -1   2   0 1149.97   42.26
   1  -2   1  373.25   12.93
  -1   2  -1  373.00   12.14
   1  -2   2  483.09   16.08
  -1   2  -2  442.57   14.82
   1  -2   3  774.04   28.22
  -1   2  -3  673.33   23.87
   1  -2   4  132.22    4.32
  -1   2  -4  129.62    4.70
   1  -2   5  767.29   27.49
  -1   2  -5  739.53   26.70
   1  -2   6   26.89    1.35
  -1   2  -6   25.89    1.37
   1  -2   7  886.03   33.01
  -1   2  -7  914.80   33.54
   1  -2   8  203.78    9.59
  -1   2  -8  783.11   24.36
   1  -2   9  491.95   17.40
  -1   2  -9  535.64   19.13
   1  -2  10  130.11    5.55
  -1   2 -10   82.62    3.02
   1  -2  11    3.71    0.85
  -1   2 -11    4.47    1.21
   1  -2  12    0.44    1.26
  -1   2 -12    0.33    0.55
   1  -2  13  163.64    6.81
  -1   2 -13  164.77    6.24
   1  -2  14   15.52    2.44
  -1   2 -14   19.55    1.85
   1  -2  15  446.38   17.33
  -1   2 -15  473.17   17.38
   1  -2  16   48.54    3.86
  -1   2 -16   66.50    2.56
   1  -2  17   19.86    2.63
  -1   2 -17   21.33    1.25
   1  -2  18   22.07    2.60
  -1   2 -18   15.32    1.08
   1  -2  19   59.09    3.86
  -1   2 -19   59.29    2.34
   1  -2  20  171.45    6.33
  -1   2 -20  179.00    6.17
   1  -2  21    4.43    1.89
  -1   2 -21    3.45    0.72
   1  -2  22    8.63    2.06
  -1   2 -22    7.80    1.44
  -1   2 -22    9.35    1.52
   1  -2  23    6.93    2.01
  -1   2 -23    6.30    1.40
  -1   2 -23    7.66    1.42
   1  -2  24    1.38    1.87
  -1   2 -24    3.01    1.22
  -1   2 -24    3.64    1.34
   1  -2  25    0.54    0.89
  -1   2 -25    0.58    1.02
  -1   2 -25    0.79    1.15
   1  -1 -25    1.57    1.49
  -1   1  25    2.60    0.57
  -1   1  25    1.86    1.61
   1  -1 -24   11.63    1.77
  -1   1  24   11.24    2.05
   1  -1 -23   14.20    1.18
  -1   1  23   14.52    2.14
   1  -1 -22   40.70    2.60
  -1   1  22   39.15    2.85
   1  -1 -21    1.54    1.30
  -1   1  21    1.79    0.87
   1  -1 -20  149.30    5.31
  -1   1  20  148.32    5.31
   1  -1 -19   32.08    2.32
  -1   1  19   33.93    2.64
   1  -1 -18  102.27    4.46
  -1   1  18   94.06    4.61
   1  -1 -17 1147.20   45.14
  -1   1  17 1147.68   45.13
   1  -1 -16   39.99    1.88
  -1   1  16   36.82    2.63
   1  -1 -15  284.44    9.65
  -1   1  15  305.04   11.17
   1  -1 -14    3.38    0.66
  -1   1  14    3.25    1.25
   1  -1 -13   13.95    1.40
  -1   1  13   13.14    1.44
   1  -1 -12   48.49    2.30
  -1   1  12   47.32    2.33
   1  -1 -11  395.70   13.12
  -1   1  11  397.21   13.68
   1  -1 -10  182.00    5.86
  -1   1  10  184.97    6.45
   1  -1  -9  107.08    3.46
  -1   1   9  126.17    4.04
   1  -1  -8    4.50    0.85
  -1   1   8    5.61    0.98
   1  -1  -7   85.66    3.02
  -1   1   7   88.34    3.12
   1  -1  -6   67.76    2.49
  -1   1   6   67.59    2.43
  -1   1   6   68.15    2.59
   1  -1  -5    4.20    0.50
  -1   1   5    3.98    0.93
  -1   1   5    3.88    0.45
   1  -1  -4  279.52    8.67
  -1   1   4  280.08    9.10
  -1   1   4  276.53    9.02
   1  -1  -3    3.38    0.75
   1  -1  -3    3.25    0.44
  -1   1   3    3.28    0.45
  -1   1   3    3.69    0.74
   1  -1  -2   79.87    2.30
   1  -1  -2   75.12    2.53
  -1   1   2   74.82    2.54
  -1   1   2   77.63    2.25
   1  -1  -1  339.75   10.44
  -1   1   1  323.43   10.29
   1  -1   1   10.78    0.62
  -1   1  -1   10.26    0.58
   1  -1   2  138.70    4.19
  -1   1  -2  134.87    4.48
   1  -1   3  162.15    5.65
  -1   1  -3  171.05    5.85
   1  -1   4  180.42    6.77
  -1   1  -4  241.33    8.41
   1  -1   5   16.52    3.18
  -1   1  -5   68.98    3.73
   1  -1   6  139.87    5.27
  -1   1  -6  134.87    4.98
   1  -1   7  719.02   26.10
  -1   1  -7  693.57   24.17
   1  -1   8    1.07    1.32
  -1   1  -8    0.93    1.08
   1  -1   9  136.19    4.99
  -1   1  -9  135.65    5.35
   1  -1  10   14.79    1.35
  -1   1 -10    6.92    0.92
   1  -1  11    5.78    0.93
  -1   1 -11    1.51    0.70
   1  -1  12   20.17    1.32
  -1   1 -12   21.03    1.15
   1  -1  13  152.76    5.48
  -1   1 -13  203.69    6.55
   1  -1  14    6.18    1.30
  -1   1 -14   50.27    2.44
   1  -1  15  387.30   15.13
  -1   1 -15  405.50   14.91
   1  -1  16  196.84    8.40
  -1   1 -16  194.05    7.78
   1  -1  17   36.18    2.15
  -1   1 -17   36.04    2.56
   1  -1  18   38.75    3.41
  -1   1 -18   37.67    1.81
   1  -1  19  266.33   10.93
  -1   1 -19  260.62    9.07
   1  -1  20    0.34    0.99
  -1   1 -20    0.22    1.17
   1  -1  21   -0.19    1.63
  -1   1 -21    0.07    0.79
  -1   1 -21    0.09    1.05
   1  -1  22    4.25    1.17
  -1   1 -22    2.45    1.86
  -1   1 -22    2.78    0.79
   1  -1  23    1.94    2.09
  -1   1 -23    1.81    1.02
  -1   1 -23    1.80    0.74
   1  -1  24    1.43    1.17
  -1   1 -24    1.60    1.89
  -1   1 -24    1.14    1.26
   1  -1  25   51.74    4.05
  -1   1 -25   53.19    2.99
  -1   1 -25   57.07    2.82
   1   0 -25    1.88    0.95
   1   0 -24   50.09    3.24
  -1   0  24   46.65    2.87
   1   0 -23    0.03    0.76
  -1   0  23    0.26    1.10
  -1   0  23    0.07    1.13
   1   0 -22   63.12    3.62
  -1   0  22   62.35    3.21
   1   0 -21    4.76    1.70
  -1   0  21    4.02    0.78
   1   0 -20    0.74    0.81
  -1   0  20    0.81    1.13
   1   0 -19    2.82    1.60
  -1   0  19    3.01    1.34
   1   0 -18   83.60    4.19
  -1   0  18   84.35    3.82
   1   0 -17   22.81    1.55
  -1   0  17   22.04    1.30
   1   0 -16  131.05    4.79
  -1   0  16  135.18    5.35
   1   0 -15   59.09    3.25
  -1   0  15   63.22    2.94
   1   0 -14   -0.05    1.15
  -1   0  14    0.20    0.83
   1   0 -13    1.98    1.22
  -1   0  13    1.76    0.49
   1   0 -12    6.88    0.80
  -1   0  12    8.05    0.97
   1   0 -11    2.74    0.64
  -1   0  11    1.00    0.77
   1   0 -10    1.65    0.67
  -1   0  10    3.28    0.93
   1   0  -9 1015.43   38.05
  -1   0   9 1029.54   37.67
   1   0  -8   21.22    1.60
  -1   0   8   21.41    1.08
   1   0  -7  190.03    6.02
  -1   0   7  188.50    5.74
   1   0  -6   70.58    2.92
  -1   0   6   72.66    2.16
  -1   0   6   72.29    2.43
   1   0  -5   50.55    2.50
  -1   0   5   61.48    1.85
  -1   0   5   52.09    2.63
   1   0  -4   78.68    2.59
  -1   0   4   76.36    2.60
   1   0  -3   48.46    1.34
   1   0  -3   48.45    2.08
  -1   0   3   47.50    1.63
   1   0  -2  429.31   14.03
   1   0  -2  435.47   13.55
  -1   0   2  426.60   13.61
   1   0  -1  168.31    4.83
   1   0  -1  156.82    4.55
  -1   0   1  164.47    4.76
  -1   0   1  138.70    3.87
   1   0   1    5.62    0.73
  -1   0  -1    5.46    0.71
   1   0   2  666.62   22.95
  -1   0  -2  681.12   22.90
   1   0   3   26.43    1.72
  -1   0  -3   26.86    1.14
   1   0   4    6.19    0.84
  -1   0  -4    2.57    0.73
   1   0   5   80.18    3.07
  -1   0  -5   76.14    2.84
   1   0   6  339.01   11.10
  -1   0  -6  342.08   11.14
   1   0   7   57.28    2.27
  -1   0  -7   55.21    2.05
   1   0   8 1659.35   65.55
  -1   0  -8 1752.93   69.77
   1   0   9  913.54   36.02
  -1   0  -9  894.42   32.78
   1   0  10  724.45   27.88
  -1   0 -10  744.53   26.52
   1   0  11   32.23    1.82
  -1   0 -11   32.65    2.26
   1   0  12   20.56    2.22
  -1   0 -12   21.24    1.22
   1   0  13   21.64    2.31
  -1   0 -13   11.73    1.02
   1   0  14    3.73    1.17
  -1   0 -14    5.45    1.57
   1   0  15  197.84    8.63
  -1   0 -15  203.90    7.26
   1   0  16  271.66   10.06
  -1   0 -16  268.51    9.84
   1   0  17   92.60    5.23
  -1   0 -17   93.01    4.56
   1   0  18   32.49    2.16
  -1   0 -18   31.91    1.73
   1   0  19   26.82    3.23
  -1   0 -19   25.02    2.30
   1   0  20   15.75    1.63
  -1   0 -20   15.97    1.26
  -1   0 -20   16.11    1.29
   1   0  21   14.45    2.68
  -1   0 -21   14.09    1.98
  -1   0 -21   12.98    1.20
   1   0  22    0.81    1.17
  -1   0 -22    0.56    1.52
  -1   0 -22    2.55    0.86
   1   0  23    2.56    2.44
  -1   0 -23    3.96    0.95
  -1   0 -23    6.18    1.74
   1   0  24  226.24    8.86
  -1   0 -24  223.19    9.11
  -1   0 -24  225.92    8.27
   1   0  25    2.94    2.48
  -1   0 -25    2.30    0.94
  -1   0 -25    5.02    1.03
   1   1 -25   77.95    3.60
   1   1 -24   24.94    2.91
   1   1 -23   17.08    2.60
   1   1 -22   40.48    2.28
  -1  -1  22   37.28    2.13
   1   1 -21    1.19    1.69
  -1  -1  21    0.50    0.91
   1   1 -20   12.72    2.26
  -1  -1  20   11.60    1.36
   1   1 -19    2.66    1.08
  -1  -1  19    0.50    1.22
   1   1 -18  395.63   14.15
  -1  -1  18  390.78   13.85
   1   1 -17  115.65    5.44
  -1  -1  17  119.48    4.56
   1   1 -16   10.18    1.32
  -1  -1  16   19.10    1.58
   1   1 -15   55.28    2.46
  -1  -1  15   55.04    2.51
   1   1 -14    2.12    0.30
   1   1 -14    2.96    0.85
  -1  -1  14    2.65    0.90
   1   1 -13   55.56    3.05
   1   1 -13   58.73    1.95
  -1  -1  13   55.26    2.23
   1   1 -12   53.85    1.72
   1   1 -12   51.65    2.80
  -1  -1  12   53.47    2.31
   1   1 -11    2.10    0.51
   1   1 -11    2.80    1.27
  -1  -1  11    2.22    0.57
   1   1 -10    1.60    0.35
   1   1 -10    0.79    1.28
   1   1  -9  567.74   18.53
   1   1  -9  625.29   22.43
  -1  -1   9  557.89   18.73
   1   1  -8  429.18   13.45
   1   1  -8  461.64   16.16
  -1  -1   8  422.24   13.49
   1   1  -7    4.25    0.70
  -1  -1   7    5.63    0.26
   1   1  -6  267.04    8.58
   1   1  -5    2.29    0.59
   1   1  -4   89.63    2.45
   1   1  -4   93.39    2.55
   1   1  -4   95.64    3.88
  -1  -1   4   98.01    3.84
   1   1  -3    5.14    0.70
   1   1  -3    7.83    0.50
  -1  -1   3    5.47    0.76
   1   1  -2  161.67    5.53
   1   1  -2  152.20    4.61
  -1  -1   2  152.12    4.52
  -1  -1   2  163.45    5.06
   1   1  -1 3521.41  153.55
   1   1  -1 3544.50  154.65
  -1  -1   1 3563.06  155.38
  -1  -1   1 3469.53  152.15
   1   1   0 9382.57  491.56
   1   1   0 9299.05  487.43
  -1  -1   0 9443.19  494.98
   1   1   1 2653.17  110.89
   1   1   1 2810.72  116.70
  -1  -1  -1 2673.26  111.51
  -1  -1  -1 2725.05  114.61
   1   1   2  200.94    6.35
  -1  -1  -2  199.28    6.29
  -1  -1  -2  193.60    5.69
   1   1   3   26.12    1.44
  -1  -1  -3   31.39    1.46
   1   1   4  398.58   13.16
  -1  -1  -4  377.27   12.42
   1   1   5  594.63   21.16
  -1  -1  -5  598.08   20.40
   1   1   6  422.54   14.15
  -1  -1  -6  426.07   14.20
   1   1   7  322.25   11.53
  -1  -1  -7  327.67   11.56
   1   1   8  286.92    9.39
  -1  -1  -8  185.32    6.38
   1   1   9  544.60   20.28
  -1  -1  -9  564.61   19.61
   1   1  10  117.94    4.44
  -1  -1 -10  122.63    5.03
   1   1  11  199.04    7.85
   1   1  11  197.58    7.82
  -1  -1 -11  195.05    6.53
   1   1  12   14.13    1.29
  -1  -1 -12   13.62    1.11
   1   1  13   19.72    2.58
  -1  -1 -13   14.74    1.97
   1   1  14   41.43    2.31
  -1  -1 -14   40.89    2.02
   1   1  15   42.39    3.80
  -1  -1 -15   44.02    3.16
   1   1  16  135.02    5.47
  -1  -1 -16  134.38    5.08
   1   1  17  190.95    8.74
  -1  -1 -17  195.43    8.09
   1   1  18   48.41    2.75
  -1  -1 -18   48.34    2.33
   1   1  19    0.25    2.10
  -1  -1 -19    0.45    1.38
  -1  -1 -19    0.36    1.08
   1   1  20   13.59    3.01
  -1  -1 -20   13.32    1.28
  -1  -1 -20   13.90    1.05
   1   1  21    0.75    1.26
  -1  -1 -21    0.83    1.19
  -1  -1 -21    1.20    1.51
   1   1  22    1.46    2.56
  -1  -1 -22    3.00    1.00
  -1  -1 -22    2.09    0.74
   1   1  23   24.87    2.29
  -1  -1 -23   23.59    1.67
  -1  -1 -23   24.27    2.02
   1   1  24    0.41    2.35
  -1  -1 -24    0.40    1.12
   1   1  25   18.06    2.02
  -1  -1 -25   19.64    1.31
   1   2 -25   -0.04    1.87
   1   2 -24   65.07    4.63
   1   2 -23   20.71    1.94
   1   2 -22   64.56    4.39
   1   2 -21    8.62    2.43
  -1  -2  21    7.32    0.66
   1   2 -20  113.38    4.58
  -1  -2  20   99.03    3.24
   1   2 -19   39.13    3.37
  -1  -2  19   35.81    1.40
   1   2 -18    9.82    2.31
  -1  -2  18   10.33    0.72
   1   2 -17  148.31    5.60
  -1  -2  17  146.94    4.59
   1   2 -16  155.77    5.87
  -1  -2  16  154.87    4.88
   1   2 -15  440.22   15.77
   1   2 -15  464.70   15.13
  -1  -2  15  461.90   15.15
   1   2 -14    1.21    0.34
   1   2 -14    1.17    1.68
  -1  -2  14    2.27    0.45
   1   2 -13   34.69    1.09
   1   2 -13   34.32    2.73
  -1  -2  13   37.66    1.27
   1   2 -12    9.62    1.10
   1   2 -12    8.96    0.56
  -1  -2  12    9.96    0.49
   1   2 -11  221.14    6.56
   1   2 -11  209.81    7.16
  -1  -2  11  229.43    6.76
   1   2 -10    2.46    0.79
   1   2 -10    3.14    0.25
  -1  -2  10    3.18    0.25
   1   2  -9    5.75    0.33
   1   2  -9    5.64    0.89
  -1  -2   9    5.05    0.26
   1   2  -8  229.19    6.73
   1   2  -8  239.55    7.96
   1   2  -7   54.81    2.07
   1   2  -7   70.59    3.49
   1   2  -6  342.52   10.55
   1   2  -6  341.32   12.00
   1   2  -5  150.63    4.34
   1   2  -5  130.34    4.26
   1   2  -5  141.35    4.17
   1   2  -4  150.43    4.80
   1   2  -4  158.59    4.72
   1   2  -4  159.30    4.76
   1   2  -3   56.88    1.94
   1   2  -3   57.01    1.89
   1   2  -3   55.96    2.42
   1   2  -2    3.17    0.49
   1   2  -2    2.78    0.70
  -1  -2   2    3.34    0.52
   1   2  -1  136.27    4.52
   1   2  -1  134.04    4.54
  -1  -2   1  135.15    4.52
   1   2   0 4733.86  213.57
   1   2   0 4848.99  218.05
  -1  -2   0 3353.37  152.11
  -1  -2   0 4621.98  207.71
   1   2   1   12.88    0.90
   1   2   1   12.76    0.80
  -1  -2  -1   12.31    0.81
  -1  -2  -1   12.58    0.54
   1   2   2   69.29    1.94
   1   2   2   65.47    2.93
  -1  -2  -2   64.74    2.78
  -1  -2  -2   67.13    2.05
   1   2   3  177.30    5.75
  -1  -2  -3  171.07    4.99
  -1  -2  -3  173.66    5.55
   1   2   4   11.53    0.97
  -1  -2  -4   10.77    0.49
   1   2   5  156.14    5.94
  -1  -2  -5  153.31    5.05
   1   2   6   63.13    2.54
  -1  -2  -6   60.14    2.44
   1   2   7    7.97    1.16
  -1  -2  -7    6.32    1.09
   1   2   8  223.31    8.90
  -1  -2  -8  206.76    7.14
   1   2   9  412.81   14.32
  -1  -2  -9  402.26   13.73
   1   2  10   50.64    3.23
  -1  -2 -10   52.63    2.18
   1   2  11    6.43    1.14
  -1  -2 -11    6.87    1.64
   1   2  12    1.19    1.82
  -1  -2 -12    0.91    1.51
   1   2  13    2.11    1.17
  -1  -2 -13    2.29    0.94
   1   2  14  333.32   12.23
  -1  -2 -14  329.80   11.67
   1   2  15    1.00    2.43
  -1  -2 -15    1.08    1.80
   1   2  16  600.02   22.59
  -1  -2 -16  600.57   20.87
  -1  -2 -16  592.06   21.65
   1   2  17   -0.09    2.20
  -1  -2 -17   -0.31    0.83
  -1  -2 -17   -0.18    0.91
   1   2  18   15.25    1.93
  -1  -2 -18   15.05    1.36
  -1  -2 -18   15.39    2.33
   1   2  19   15.84    3.36
  -1  -2 -19   17.27    0.95
  -1  -2 -19   17.69    1.60
   1   2  20    2.45    2.66
  -1  -2 -20    3.55    1.19
  -1  -2 -20    2.08    0.95
   1   2  21    3.55    1.56
  -1  -2 -21    3.63    0.60
  -1  -2 -21   -0.17    1.05
   1   2  22   32.95    4.39
  -1  -2 -22   33.04    1.96
   1   2  23   14.36    2.12
  -1  -2 -23   12.27    1.43
   1   2  24   99.09    6.68
  -1  -2 -24   97.39    3.50
   1   3 -24   60.82    3.37
   1   3 -23   11.20    1.75
   1   3 -22   35.36    3.72
   1   3 -21   14.03    1.75
   1   3 -20    3.09    1.30
   1   3 -19   -0.06    1.77
   1   3 -18   55.55    3.96
   1   3 -17   57.64    2.83
   1   3 -16  151.65    5.77
   1   3 -15    2.56    1.14
   1   3 -14   99.33    2.71
   1   3 -14  112.70    5.35
  -1  -3  14   88.52    2.41
   1   3 -13    2.70    0.28
   1   3 -13    3.18    1.89
   1   3 -12  100.67    2.85
   1   3 -12   95.17    3.75
   1   3 -11  119.63    4.36
   1   3 -11  119.13    3.47
   1   3 -10  119.80    3.56
   1   3 -10  111.48    4.04
   1   3  -9  126.58    3.91
   1   3  -9  120.87    4.27
   1   3  -8    0.37    0.63
   1   3  -8    0.34    0.49
   1   3  -7   41.79    1.62
   1   3  -7   41.85    2.55
   1   3  -6 1979.81   78.97
   1   3  -6 1876.99   75.68
   1   3  -5   76.73    2.55
   1   3  -5   75.85    2.80
   1   3  -5   82.78    2.50
   1   3  -4   10.84    1.38
   1   3  -4   12.71    0.87
   1   3  -4   12.35    0.68
   1   3  -3   20.69    0.81
   1   3  -3   22.55    1.38
   1   3  -3   23.73    1.54
   1   3  -2   26.54    1.60
   1   3  -2   26.17    1.00
   1   3  -2   25.36    1.42
   1   3  -1  135.77    4.12
   1   3  -1  143.63    4.56
   1   3   0  239.31    7.60
   1   3   0  240.17    8.42
   1   3   1  881.90   31.10
   1   3   1  874.02   32.53
   1   3   2   10.58    1.03
   1   3   2   10.08    0.59
   1   3   3  594.25   21.73
  -1  -3  -3  562.91   18.74
   1   3   4  123.67    4.27
  -1  -3  -4   91.85    2.94
   1   3   5  961.86   35.80
  -1  -3  -5  976.70   35.78
  -1  -3  -5  891.39   31.04
   1   3   6  106.80    5.53
  -1  -3  -6  107.52    3.83
  -1  -3  -6  109.45    2.97
   1   3   7  105.92    3.94
  -1  -3  -7  107.58    3.83
  -1  -3  -7  108.42    2.96
   1   3   8   11.67    1.24
  -1  -3  -8   12.78    1.87
   1   3   9    1.20    1.65
  -1  -3  -9    1.11    1.45
   1   3  10  293.02   10.37
  -1  -3 -10  297.93   11.36
   1   3  11   37.50    3.58
  -1  -3 -11   36.94    3.15
   1   3  12   11.06    1.66
  -1  -3 -12   10.69    0.70
  -1  -3 -12   10.84    1.34
   1   3  13    3.92    2.58
  -1  -3 -13    3.90    0.58
  -1  -3 -13    4.26    1.15
   1   3  14  263.09   10.03
  -1  -3 -14  262.56    8.55
  -1  -3 -14  337.85   11.90
   1   3  15  365.66   13.85
  -1  -3 -15  386.14   14.04
  -1  -3 -15  371.50   12.39
   1   3  16  952.17   38.90
  -1  -3 -16  904.12   33.23
   1   3  17    7.53    1.89
  -1  -3 -17    8.96    0.87
   1   3  18    1.39    2.76
  -1  -3 -18    2.41    0.39
   1   3  19    8.35    1.86
  -1  -3 -19    7.92    0.87
   1   3  20    1.46    1.57
  -1  -3 -20    1.91    0.68
   1   3  21    3.75    3.10
  -1  -3 -21    3.97    0.78
   1   3  22    2.71    1.70
  -1  -3 -22    2.57    0.74
   1   3  23   17.69    4.02
   1   3  24    6.13    1.97
   1   4 -23   24.19    2.31
   1   4 -22   23.47    3.58
   1   4 -21   -0.40    2.14
   1   4 -20    0.12    1.11
   1   4 -19    4.49    1.43
   1   4 -18   14.55    2.89
   1   4 -17    0.90    1.92
   1   4 -16   10.38    1.50
   1   4 -15  456.67   16.63
   1   4 -14   -0.03    0.08
   1   4 -14    0.12    0.28
   1   4 -14    0.20    0.85
   1   4 -13   46.88    3.47
   1   4 -13   45.12    1.64
   1   4 -12   24.95    2.75
   1   4 -12   28.23    1.26
   1   4 -11  177.21    7.35
   1   4 -11  186.64    6.11
   1   4 -10   97.55    3.51
   1   4 -10   95.19    4.59
   1   4  -9  112.06    3.99
   1   4  -9  100.69    4.66
   1   4  -8  530.23   19.58
   1   4  -8  542.09   18.30
   1   4  -7  126.74    4.35
   1   4  -7  110.76    3.37
   1   4  -7  126.90    4.28
   1   4  -6   23.70    0.92
   1   4  -6   21.41    1.19
   1   4  -6   23.11    1.25
   1   4  -5   81.85    2.91
   1   4  -5   85.44    3.02
   1   4  -5   80.74    3.38
   1   4  -4   92.26    2.93
   1   4  -4   90.20    3.02
   1   4  -4   93.04    2.91
   1   4  -3  223.30    7.57
   1   4  -3  216.44    7.44
   1   4  -3  216.74    7.28
   1   4  -2  468.79   15.73
   1   4  -2  457.52   15.67
   1   4  -2  460.88   15.93
   1   4  -1   76.63    2.69
   1   4  -1   74.55    2.34
   1   4  -1   73.97    2.49
   1   4   0   17.31    1.75
   1   4   0   17.91    1.02
   1   4   1  138.41    4.73
   1   4   1  139.35    4.35
   1   4   2  123.98    3.74
   1   4   2  122.28    5.09
   1   4   3    0.93    0.77
   1   4   3    1.07    0.29
   1   4   4  122.46    5.27
   1   4   5  180.78    6.35
   1   4   6   20.61    1.56
   1   4   7  115.86    4.46
   1   4   8  266.99    9.60
   1   4   9   -0.56    2.05
   1   4  10    5.62    1.54
   1   4  11    0.63    2.37
   1   4  12   96.86    4.40
   1   4  13  157.20    7.98
   1   4  14    1.14    1.41
  -1  -4 -14    1.30    0.24
   1   4  15   15.19    2.03
  -1  -4 -15   13.54    0.53
   1   4  16    0.37    2.57
  -1  -4 -16    0.43    0.26
   1   4  17   50.35    3.18
  -1  -4 -17   47.94    1.52
   1   4  18   60.74    5.38
  -1  -4 -18   57.84    1.85
   1   4  19   16.87    2.33
   1   4  20   43.57    3.30
   1   4  21   20.06    4.42
   1   4  22    9.04    2.23
   1   5 -22    3.51    1.63
   1   5 -21    2.16    2.68
   1   5 -20   -0.32    2.22
   1   5 -19   38.75    2.60
   1   5 -18    8.29    1.54
   1   5 -17   59.12    3.07
   1   5 -16   27.53    3.16
   1   5 -15   12.55    0.60
   1   5 -15   14.61    2.58
   1   5 -15   12.34    0.44
   1   5 -14    0.13    0.25
   1   5 -14    0.02    0.34
   1   5 -14    0.27    0.93
   1   5 -13    3.88    0.60
   1   5 -13    3.61    0.64
   1   5 -13    4.59    1.17
   1   5 -12   35.82    1.76
   1   5 -12   35.07    2.06
   1   5 -12   37.15    1.38
   1   5 -11   12.58    1.39
   1   5 -11   11.27    1.39
   1   5 -11   14.34    0.89
   1   5 -10   39.79    2.10
   1   5 -10   43.34    1.74
   1   5 -10   38.08    2.04
   1   5  -9   10.59    1.20
   1   5  -9   10.38    1.28
   1   5  -9   11.42    1.02
   1   5  -8   44.51    2.89
   1   5  -8   49.04    2.07
   1   5  -8   45.86    2.39
   1   5  -7  247.61    9.48
   1   5  -7  246.54    8.46
   1   5  -7  259.99    9.20
   1   5  -6  107.87    4.10
   1   5  -6  108.52    3.51
   1   5  -6  104.57    3.77
   1   5  -5    5.35    1.08
   1   5  -5    5.17    0.99
   1   5  -5    4.70    1.30
   1   5  -4    2.75    0.53
   1   5  -4    2.38    0.61
   1   5  -4    2.48    1.08
   1   5  -3    9.71    0.85
   1   5  -3    9.09    1.20
   1   5  -3    9.48    1.25
   1   5  -2   23.95    1.92
   1   5  -2   21.34    1.39
   1   5  -2   21.57    1.12
   1   5  -1  145.29    4.94
   1   5  -1  144.76    4.85
   1   5  -1  147.17    5.07
   1   5   0  178.89    5.57
   1   5   0  182.85    7.15
   1   5   0  178.34    5.99
   1   5   1   52.70    2.34
   1   5   1   52.98    1.64
   1   5   1   52.40    2.09
   1   5   2    4.91    1.55
   1   5   2    0.27    0.39
   1   5   3    3.07    1.06
   1   5   3    4.14    0.41
   1   5   4   18.73    2.60
   1   5   5    9.89    1.49
   1   5   6  246.92   10.53
   1   5   7  102.55    4.41
   1   5   8    2.12    2.50
   1   5   9   15.73    2.02
   1   5  10   88.81    6.02
   1   5  11   26.16    2.37
   1   5  12  171.74    8.73
   1   5  13   21.86    2.40
   1   5  14  154.85    8.58
   1   5  15   29.65    2.77
   1   5  16    6.21    1.97
   1   5  17    5.05    1.89
   1   5  18   25.23    2.76
   1   5  19    0.71    3.19
   1   5  20   14.74    2.63
   1   5  21   46.61    5.85
   1   6 -20    9.42    1.92
   1   6 -19  107.11    6.50
   1   6 -18   10.56    2.98
   1   6 -17   10.65    1.63
   1   6 -16    6.09    1.44
   1   6 -15    0.35    1.04
   1   6 -14    1.24    1.09
   1   6 -14    0.96    0.57
   1   6 -14    1.19    0.42
   1   6 -13    0.37    0.47
   1   6 -13    0.51    0.95
   1   6 -13    0.34    0.72
   1   6 -12    8.32    0.83
   1   6 -12    8.34    1.22
   1   6 -12    9.45    1.29
   1   6 -12    7.47    1.18
   1   6 -11   69.02    2.58
   1   6 -11   69.30    3.06
   1   6 -11   66.33    3.15
   1   6 -10  173.05    5.84
   1   6 -10  182.32    6.26
   1   6 -10  176.82    6.51
   1   6  -9    1.35    1.07
   1   6  -9    1.34    0.90
   1   6  -9    1.92    0.87
   1   6  -8  140.66    5.09
   1   6  -8  134.06    4.91
   1   6  -8  139.77    5.37
   1   6  -7   28.10    2.33
   1   6  -7   28.72    1.32
   1   6  -7   29.03    2.09
   1   6  -6  130.79    4.40
   1   6  -6  124.81    4.49
   1   6  -6  128.64    4.44
   1   6  -5   31.56    2.16
   1   6  -5   31.18    1.54
   1   6  -5   36.57    2.22
   1   6  -4   32.56    1.48
   1   6  -4   32.52    2.27
   1   6  -4   30.63    1.99
   1   6  -3   19.57    1.28
   1   6  -3   18.22    1.49
   1   6  -3   17.80    1.71
   1   6  -2   29.08    1.69
   1   6  -2   29.65    2.20
   1   6  -2   29.77    1.66
   1   6  -1  502.80   19.15
   1   6  -1  501.36   17.60
   1   6  -1  499.22   18.60
   1   6   0   99.00    3.52
   1   6   0  101.26    4.04
   1   6   0   99.87    4.53
   1   6   1  112.97    4.38
   1   6   1  112.85    3.73
   1   6   1  108.73    4.80
   1   6   2    0.36    1.72
   1   6   2    0.39    0.42
   1   6   2    0.40    0.73
   1   6   3    1.58    0.36
   1   6   3    1.85    1.47
   1   6   4    0.86    0.83
   1   6   4    1.26    1.97
   1   6   5    2.46    1.30
   1   6   6   77.03    5.10
   1   6   7    1.52    1.34
   1   6   8  240.69   10.86
   1   6   9    7.22    1.75
   1   6  10   59.52    3.44
   1   6  11   44.79    3.10
   1   6  12   11.32    2.13
   1   6  13  125.72    5.90
   1   6  14   28.78    4.75
   1   6  15   25.06    2.83
   1   6  16    7.89    3.96
   1   6  17    2.25    2.03
   1   6  18    3.51    4.30
   1   6  19   40.24    3.74
   1   7 -18   10.41    1.80
   1   7 -17   10.00    1.70
   1   7 -16    8.08    1.62
   1   7 -15    0.28    1.08
   1   7 -14  123.37    5.08
   1   7 -13    0.77    0.66
   1   7 -13    1.18    1.97
   1   7 -12  280.35   11.58
   1   7 -12  270.54    9.93
   1   7 -12  283.66    9.70
   1   7 -11   21.59    1.87
   1   7 -11   21.97    1.45
   1   7 -11   22.35    1.66
   1   7 -10    6.62    1.11
   1   7 -10    6.11    0.65
   1   7 -10    6.42    1.37
   1   7  -9    8.50    1.55
   1   7  -9    8.76    1.10
   1   7  -9    9.00    0.77
   1   7  -8  167.47    5.61
   1   7  -8  165.07    6.57
   1   7  -8  159.41    5.82
   1   7  -7    6.37    0.83
   1   7  -7    6.45    1.51
   1   7  -7    6.76    0.87
   1   7  -6  135.24    4.77
   1   7  -6  135.46    5.51
   1   7  -6  128.61    4.58
   1   7  -5   13.60    1.51
   1   7  -5   14.18    1.85
   1   7  -5   16.35    1.14
   1   7  -4    3.86    1.30
   1   7  -4    3.11    0.64
   1   7  -4    2.67    1.54
   1   7  -3  357.39   13.71
   1   7  -3  350.65   12.43
   1   7  -3  353.64   13.17
   1   7  -2   71.10    3.52
   1   7  -2   71.79    3.13
   1   7  -2   72.34    2.95
   1   7  -1   80.33    3.93
   1   7  -1   79.61    3.43
   1   7  -1   81.48    3.07
   1   7   0  197.56    6.34
   1   7   0  201.29    7.15
   1   7   0  197.85    8.65
   1   7   1   18.30    1.72
   1   7   1   18.17    0.79
   1   7   1   17.59    1.41
   1   7   2  149.93    6.42
   1   7   2  145.07    4.66
   1   7   2  151.34    5.93
   1   7   3    3.33    0.97
   1   7   3    2.44    0.38
   1   7   3    2.55    2.28
   1   7   4   15.14    1.88
   1   7   4   14.65    2.24
   1   7   5   59.00    2.75
   1   7   5   59.54    3.29
   1   7   6    3.37    1.15
   1   7   6    2.66    2.73
   1   7   7   59.50    3.40
   1   7   7   57.50    3.96
   1   7   8    4.02    3.16
   1   7   8    5.30    1.30
   1   7   9    3.08    1.69
   1   7   9    2.99    1.23
   1   7  10    6.77    3.46
   1   7  10    6.50    1.44
   1   7  11   14.58    2.35
   1   7  12   66.29    4.09
   1   7  13   22.42    2.88
   1   7  14   42.61    3.67
   1   7  15   -0.66    3.50
   1   7  16    0.24    1.86
   1   7  17   -0.43    3.48
   1   8 -15    6.08    2.46
   1   8 -14   19.83    2.90
   1   8 -13   89.48    5.04
   1   8 -12   13.95    2.39
   1   8 -11   46.45    2.35
   1   8 -11   46.67    2.37
   1   8 -11   45.86    2.08
   1   8 -10   11.64    1.24
   1   8 -10   12.92    1.45
   1   8 -10   11.89    1.71
   1   8  -9    0.95    0.77
   1   8  -9    1.18    1.30
   1   8  -9    1.15    1.10
   1   8  -8    9.58    0.94
   1   8  -8   10.42    1.66
   1   8  -8    8.83    1.06
   1   8  -7   12.70    1.08
   1   8  -7   13.05    1.94
   1   8  -7   12.55    1.64
   1   8  -6    9.28    0.89
   1   8  -6    9.52    1.07
   1   8  -6   10.18    1.01
   1   8  -5    0.32    0.72
   1   8  -5    0.51    0.95
   1   8  -5    0.62    1.28
   1   8  -4   25.06    1.76
   1   8  -4   26.16    1.53
   1   8  -4   26.76    2.44
   1   8  -3    2.48    1.72
   1   8  -3    2.64    0.84
   1   8  -3    3.25    0.58
   1   8  -2    0.97    0.45
   1   8  -2    1.16    1.67
   1   8  -2    1.69    0.77
   1   8  -1   21.22    1.71
   1   8  -1   20.96    1.31
   1   8  -1   22.15    1.48
   1   8   0    0.58    1.07
   1   8   0    0.73    1.51
   1   8   0    0.61    0.62
   1   8   1  332.24   14.00
   1   8   1  313.55   10.60
   1   8   1  331.97   13.17
   1   8   2    0.16    0.37
   1   8   2    0.43    0.90
   1   8   2    0.33    2.12
   1   8   3    0.84    1.29
   1   8   4   19.13    1.64
   1   8   4   18.01    3.54
   1   8   5   36.85    4.21
   1   8   5   36.89    3.25
   1   8   6    1.17    1.08
   1   8   6    1.64    1.51
   1   8   7   11.24    3.55
   1   8   7   11.68    1.55
   1   8   8   18.66    2.92
   1   8   8   17.89    2.39
   1   8   9    7.93    2.68
   1   8   9    8.67    2.10
   1   8  10    2.85    1.35
   1   8  10    2.34    3.49
   1   8  11   56.81    3.22
   1   8  11   60.50    4.03
   1   8  12   37.14    2.66
   1   8  12   38.16    5.57
   1   8  13   22.98    3.10
   1   8  13   22.50    2.24
   1   8  14   10.95    1.93
   1   8  14   12.11    4.73
   1   9 -11   71.90    3.20
   1   9 -10   43.10    2.90
   1   9 -10   44.44    2.64
   1   9 -10   43.42    2.22
   1   9  -9    0.55    1.14
   1   9  -9    0.26    0.74
   1   9  -9    0.25    1.25
   1   9  -8   -0.06    1.32
   1   9  -8   -0.01    1.10
   1   9  -8   -0.25    1.12
   1   9  -7   18.21    2.03
   1   9  -7   17.72    1.21
   1   9  -7   16.26    1.39
   1   9  -6   21.67    1.89
   1   9  -6   22.82    2.29
   1   9  -6   21.02    1.61
   1   9  -5   23.01    1.66
   1   9  -5   22.65    1.26
   1   9  -5   24.16    2.44
   1   9  -4    2.58    0.99
   1   9  -4    2.67    0.60
   1   9  -4    1.38    1.75
   1   9  -3    1.14    0.88
   1   9  -3    1.12    1.75
   1   9  -3    1.15    0.86
   1   9  -2    9.04    2.38
   1   9  -2    7.48    1.12
   1   9  -2    7.59    1.02
   1   9  -1    2.96    1.24
   1   9  -1    2.76    1.72
   1   9  -1    2.60    0.45
   1   9   0    0.68    1.63
   1   9   0    1.18    1.22
   1   9   1   63.44    3.40
   1   9   1   61.25    2.91
   1   9   2   64.45    5.05
   1   9   2   62.17    4.16
   1   9   3   29.39    2.13
   1   9   3   34.26    4.20
   1   9   4  119.08    5.64
   1   9   4  120.23    6.39
   1   9   5   35.42    4.74
   1   9   5   37.57    2.47
   1   9   6   19.83    3.12
   1   9   6   20.05    4.27
   1   9   7    3.81    1.93
   1   9   7    3.80    2.46
   1   9   8   -0.18    1.62
   1   9   8    0.37    1.12
   1   9   9    1.28    3.39
   1   9   9    1.56    1.35
   1   9  10    0.38    2.20
   1   9  10   -0.77    1.76
  -2  11   2   16.33    2.16
  -2  11   2   16.21    2.38
  -2  11   1    0.87    1.68
  -2  11   1    1.04    2.54
  -2  11   0   26.97    4.00
  -2  11   0   24.80    4.51
  -2  11  -1   21.80    2.24
  -2  11  -1   20.54    2.54
  -2  11  -2    0.17    2.68
  -2  11  -2    0.33    1.23
  -2  11  -3   -0.25    1.32
  -2  11  -3   11.35    3.13
  -2  11  -4    3.96    1.79
  -2  10  10   89.70    6.28
  -2  10  10   89.50    7.26
  -2  10   9    5.69    2.05
  -2  10   9    3.23    2.94
  -2  10   8    8.60    3.60
  -2  10   8    7.33    1.78
  -2  10   7   -0.25    1.22
  -2  10   7    0.09    1.47
  -2  10   6   17.09    3.53
  -2  10   6   15.14    3.88
  -2  10   5   39.09    3.02
  -2  10   5   41.42    3.01
  -2  10   4    1.51    2.91
  -2  10   4    2.20    2.92
  -2  10   3  115.28    5.39
  -2  10   3  109.93    5.30
  -2  10   2   25.15    4.12
  -2  10   2   25.13    2.44
  -2  10   1   27.85    2.30
  -2  10   1    0.12    1.69
  -2  10   0   26.03    3.88
  -2  10   0   21.49    1.46
  -2  10  -1   10.53    1.24
  -2  10  -1   10.18    3.51
  -2  10  -2   20.55    2.25
  -2  10  -2   18.60    1.64
  -2  10  -3   41.18    2.93
  -2  10  -3   38.68    1.72
  -2  10  -4    0.27    2.64
  -2  10  -4    1.21    0.66
  -2  10  -5   41.29    4.49
  -2  10  -6   46.77    4.59
  -2  10  -7   19.31    3.52
  -2  10  -8   -0.17    2.19
  -2  10  -9    0.48    2.45
  -2  10 -10   11.79    3.19
  -2  10 -11   -0.10    2.13
  -2   9  14   51.09    3.73
  -2   9  14   48.64    3.12
  -2   9  13    4.55    3.75
  -2   9  13    4.15    1.67
  -2   9  12  158.14    6.77
  -2   9  12  167.67    7.60
  -2   9  11    9.30    3.05
  -2   9  11   11.62    4.15
  -2   9  10   53.19    3.61
  -2   9  10   55.42    4.56
  -2   9   9   11.15    2.09
  -2   9   9   11.19    1.76
  -2   9   8   10.75    1.67
  -2   9   8   10.71    3.46
  -2   9   7   29.00    2.50
  -2   9   7   29.40    3.54
  -2   9   6   19.69    2.02
  -2   9   6   19.15    3.68
  -2   9   5  171.95    6.95
  -2   9   5  184.90    7.66
  -2   9   4  175.47    7.00
  -2   9   4  136.56    5.11
  -2   9   3   90.72    4.30
  -2   9   3   82.46    2.89
  -2   9   2   61.62    3.41
  -2   9   1   78.83    5.42
  -2   9   0   36.63    2.58
  -2   9  -1    7.19    1.69
  -2   9  -2    0.71    2.35
  -2   9  -3  111.46    6.50
  -2   9  -4   87.88    4.23
  -2   9  -5    1.38    1.31
  -2   9  -6    1.65    1.30
  -2   9  -7   16.03    1.86
  -2   9  -8    0.00    1.85
  -2   9  -9    1.59    2.52
  -2   9 -10    4.39    2.80
  -2   9 -11    6.91    2.95
  -2   9 -12   29.87    2.30
  -2   9 -13    2.09    2.38
  -2   9 -14    2.44    2.31
  -2   9 -15   13.77    1.60
  -2   8  17   91.61    4.99
  -2   8  17   87.16    4.28
  -2   8  16    1.71    1.95
  -2   8  16    2.92    1.40
  -2   8  15   30.19    4.68
  -2   8  15   30.47    2.35
  -2   8  14    6.76    1.93
  -2   8  14    5.15    1.50
  -2   8  13   80.18    4.34
  -2   8  13   79.41    3.81
  -2   8  12    8.86    3.36
  -2   8  12    8.55    2.67
  -2   8  11   29.46    2.52
  -2   8  11   27.37    3.36
  -2   8  10    0.35    1.23
  -2   8  10   -0.11    1.00
  -2   8   9    6.46    2.73
  -2   8   9    4.04    1.31
  -2   8   8    0.74    1.25
  -2   8   8    0.34    1.88
  -2   8   7    6.77    2.49
  -2   8   7    9.30    1.70
  -2   8   6   17.34    2.07
  -2   8   6   32.98    2.16
  -2   8   5  196.63    8.64
  -2   8   5  182.80    5.48
  -2   8   4   11.74    1.56
  -2   8   3   95.24    5.31
  -2   8   2   34.90    2.27
  -2   8   1   36.79    2.42
  -2   8   0   67.10    4.76
  -2   8  -1   16.28    3.04
  -2   8  -2   28.05    2.16
  -2   8  -3   92.42    4.12
  -2   8  -4   -0.07    1.07
  -2   8  -5   12.34    1.70
   2  -8   6   58.98    2.53
  -2   8  -6   58.30    3.04
   2  -8   7  307.95   11.60
  -2   8  -7  294.91   12.67
   2  -8   8   48.90    2.16
   2  -8   9    7.54    1.56
  -2   8  -9    7.40    2.77
   2  -8  10   50.77    2.84
  -2   8 -10   50.48    2.94
   2  -8  11  156.80    5.55
  -2   8 -11  161.31    7.99
   2  -8  12    0.17    0.55
  -2   8 -12   -0.06    1.96
   2  -8  13    6.67    1.27
  -2   8 -13    6.66    1.42
   2  -8  14    6.16    1.22
  -2   8 -14    4.94    2.41
   2  -8  15   16.75    1.53
  -2   8 -15   16.76    1.63
   2  -8  16    4.10    1.11
  -2   8 -16    4.32    2.00
   2  -8  17    2.06    0.96
  -2   8 -17    1.26    0.95
   2  -8  18    0.81    0.90
  -2   8 -18    1.42    1.47
  -2   7  19   34.49    2.38
  -2   7  19   34.33    2.96
  -2   7  18   37.07    2.47
  -2   7  18   37.40    4.78
  -2   7  17    2.81    1.27
  -2   7  17    2.96    3.03
  -2   7  16    2.58    1.23
  -2   7  16    2.35    1.66
  -2   7  15    0.36    1.00
  -2   7  15    0.05    1.30
  -2   7  14   45.98    2.58
  -2   7  14   47.06    4.50
  -2   7  13    1.77    1.47
  -2   7  13    3.37    2.08
  -2   7  12   26.55    2.24
  -2   7  12   27.38    3.03
  -2   7  11  108.28    5.56
  -2   7  11  108.96    4.74
  -2   7  10    7.45    1.32
  -2   7  10    7.42    2.61
  -2   7   9    0.70    0.99
  -2   7   9    0.89    1.16
  -2   7   8  174.02    7.62
  -2   7   8  185.24    7.09
  -2   7   7   99.91    2.80
  -2   7   7  107.04    4.28
  -2   7   6   22.37    0.91
  -2   7   6   20.93    2.69
  -2   7   5   70.11    3.17
  -2   7   5   66.65    1.90
  -2   7   4  469.52   18.35
  -2   7   3   16.47    1.62
  -2   7   2   28.95    1.97
  -2   7   1    0.49    1.85
  -2   7   0    6.03    2.44
  -2   7  -1   37.43    2.29
   2  -7   2  332.82   11.58
  -2   7  -2  324.59   11.93
   2  -7   3   34.10    2.59
  -2   7  -3   32.78    2.25
   2  -7   4   25.63    2.26
  -2   7  -4   27.53    3.45
   2  -7   5    0.44    0.68
  -2   7  -5   -0.78    2.02
   2  -7   6   11.54    1.68
  -2   7  -6   10.79    2.74
   2  -7   7    0.13    0.60
  -2   7  -7    0.43    1.03
   2  -7   8   -0.13    1.01
  -2   7  -8   -0.15    1.07
   2  -7   9   23.88    1.34
  -2   7  -9   23.29    3.39
   2  -7  10   80.52    3.72
  -2   7 -10   81.06    3.86
   2  -7  11  189.63    7.18
  -2   7 -11  183.86    8.58
   2  -7  12    1.01    0.63
  -2   7 -12    1.11    2.14
   2  -7  13   -0.07    0.80
  -2   7 -13    0.08    0.88
   2  -7  14   10.54    1.34
  -2   7 -14   11.12    2.53
   2  -7  15    2.35    1.02
  -2   7 -15    2.49    1.06
   2  -7  16   26.30    1.25
  -2   7 -16   26.52    2.61
   2  -7  17    8.41    0.75
  -2   7 -17    8.18    1.19
   2  -7  18    6.33    0.68
  -2   7 -18    7.17    1.81
   2  -7  19    0.17    0.45
  -2   7 -19   -0.10    1.23
   2  -7  20   18.96    1.54
  -2   6  21    4.88    1.21
  -2   6  21    5.28    1.68
  -2   6  20    0.43    1.41
  -2   6  20    1.56    1.76
  -2   6  19  160.56    8.64
  -2   6  18   69.12    5.41
  -2   6  18   71.57    4.38
  -2   6  17  101.89    6.29
  -2   6  17  101.24    5.27
  -2   6  16   54.45    3.67
  -2   6  16   55.22    3.19
  -2   6  15   36.82    2.45
  -2   6  15   34.18    3.04
  -2   6  14   35.65    3.02
  -2   6  14   37.11    3.70
  -2   6  13  113.66    5.46
  -2   6  13  115.43    6.12
  -2   6  12   68.97    4.47
  -2   6  12   67.57    2.98
  -2   6  11    0.17    0.85
  -2   6  11    0.33    0.99
  -2   6  10   11.88    1.32
  -2   6  10   11.89    1.46
  -2   6   9   33.41    2.12
  -2   6   9   30.69    2.81
  -2   6   8   29.25    1.79
  -2   6   8   28.31    0.91
  -2   6   7   49.35    3.34
  -2   6   7   50.77    1.53
  -2   6   6  107.01    4.03
  -2   6   6  105.22    3.13
  -2   6   5   15.79    0.57
  -2   6   5   13.02    2.12
  -2   6   4    1.83    0.90
  -2   6   3  411.24   14.41
  -2   6   2   15.09    2.23
   2  -6  -1    4.18    0.85
  -2   6   1    3.84    1.85
   2  -6   0   21.25    2.10
  -2   6   0   72.04    3.76
   2  -6   1    1.89    1.32
  -2   6  -1    1.12    1.79
   2  -6   2   75.53    2.83
  -2   6  -2   70.22    4.24
   2  -6   3   37.71    1.74
  -2   6  -3   36.57    3.31
   2  -6   4   11.70    1.67
  -2   6  -4   13.16    1.60
   2  -6   5    8.25    1.52
  -2   6  -5    6.62    1.37
   2  -6   6   80.82    2.99
  -2   6  -6   98.25    5.48
   2  -6   7   70.50    2.63
  -2   6  -7   69.30    3.39
   2  -6   8   -0.03    0.99
  -2   6  -8   -0.77    2.11
   2  -6   9    4.22    0.75
  -2   6  -9   12.83    3.02
   2  -6  10  168.84    6.47
  -2   6 -10  185.71    7.12
   2  -6  11   11.40    0.98
  -2   6 -11    9.88    2.92
   2  -6  12  178.84    6.93
  -2   6 -12  185.10    8.55
   2  -6  13  251.44    9.25
  -2   6 -13  255.09   10.57
   2  -6  14   50.80    2.05
  -2   6 -14   50.74    3.57
   2  -6  15    8.87    1.43
  -2   6 -15    8.26    2.06
   2  -6  16   33.37    2.11
  -2   6 -16   33.50    2.85
   2  -6  17    0.14    0.99
  -2   6 -17    0.58    1.42
   2  -6  18    8.23    1.36
  -2   6 -18    7.87    1.79
   2  -6  19    0.30    1.08
  -2   6 -19    4.76    1.49
   2  -6  20    4.57    1.34
  -2   6 -20    4.60    0.91
   2  -6  21   29.63    2.01
  -2   6 -21   32.15    2.37
  -2   5  22   23.63    3.51
  -2   5  22   24.90    2.47
  -2   5  21   38.97    3.95
  -2   5  21   37.76    2.04
   2  -5 -20   10.25    0.62
  -2   5  20   12.34    2.87
  -2   5  20   11.05    1.18
   2  -5 -19    0.67    0.33
  -2   5  19    1.58    0.84
  -2   5  19    1.71    1.17
  -2   5  18   20.01    1.90
  -2   5  18   19.99    1.50
  -2   5  17  109.03    4.71
  -2   5  17  108.25    4.15
  -2   5  16   49.42    2.69
  -2   5  16   35.21    1.91
  -2   5  15   38.60    1.95
  -2   5  15   40.36    3.51
  -2   5  14    6.29    1.00
  -2   5  14    5.89    2.26
  -2   5  13   23.59    1.54
  -2   5  13   23.85    2.82
  -2   5  12   72.55    4.46
  -2   5  12   70.89    2.90
  -2   5  11  196.82    8.26
  -2   5  11  193.05    7.66
  -2   5  10    0.75    1.39
  -2   5  10    0.50    1.64
  -2   5   9  246.19    7.63
  -2   5   9  229.76    8.21
  -2   5   9  247.16    8.54
  -2   5   8    1.67    0.38
  -2   5   8    1.97    1.47
  -2   5   7   20.52    0.84
  -2   5   7   20.33    1.31
  -2   5   6   29.53    2.34
  -2   5   6   33.02    1.17
  -2   5   5  193.53    6.59
  -2   5   5  205.80    6.09
  -2   5   4  119.92    4.17
  -2   5   3    0.15    0.63
   2  -5  -2   31.10    2.12
  -2   5   2   29.77    2.28
   2  -5  -1   60.57    2.90
  -2   5   1   58.74    3.22
   2  -5   0   43.47    1.78
  -2   5   0   39.94    1.99
   2  -5   1  440.81   14.96
  -2   5  -1  422.03   14.75
   2  -5   2  819.44   29.56
  -2   5  -2  824.64   30.18
   2  -5   3  129.74    4.98
  -2   5  -3  120.09    5.40
   2  -5   4   11.97    1.51
  -2   5  -4   11.05    1.22
   2  -5   5  628.61   22.68
  -2   5  -5  618.31   23.15
   2  -5   6  224.87    8.17
  -2   5  -6  224.76    7.91
   2  -5   7   81.11    2.95
  -2   5  -7   76.66    4.50
   2  -5   8   65.44    2.58
  -2   5  -8   69.21    3.29
   2  -5   9   56.32    3.07
  -2   5  -9   57.01    4.42
   2  -5  10  117.80    4.20
  -2   5 -10  115.29    4.83
   2  -5  11    1.26    1.46
  -2   5 -11    0.30    2.40
   2  -5  12  990.68   37.50
  -2   5 -12 1012.51   40.45
   2  -5  13   20.01    2.32
  -2   5 -13   21.17    1.72
   2  -5  14  461.71   16.34
  -2   5 -14  470.59   18.22
   2  -5  15   54.79    2.34
  -2   5 -15   57.03    3.59
   2  -5  16   10.41    1.86
  -2   5 -16   11.59    2.06
   2  -5  17    5.13    1.51
  -2   5 -17    5.01    1.70
   2  -5  18    8.63    1.66
  -2   5 -18    9.08    1.07
   2  -5  19    0.30    1.22
  -2   5 -19    1.18    1.33
   2  -5  20    6.35    1.57
   2  -5  20    5.95    1.55
  -2   5 -20    6.71    1.58
   2  -5  21   43.83    2.87
  -2   5 -21   46.31    2.11
   2  -5  22  110.14    4.89
  -2   5 -22  122.46    5.15
   2  -5  23   16.99    1.23
   2  -4 -23   41.81    1.72
  -2   4  23   42.81    3.64
  -2   4  23   43.07    2.69
   2  -4 -22    0.45    0.44
  -2   4  22    0.04    1.83
  -2   4  22    0.12    0.66
   2  -4 -21   21.87    1.09
  -2   4  21   22.39    2.89
  -2   4  21   21.08    2.04
   2  -4 -20   46.11    1.74
  -2   4  20   44.06    2.74
  -2   4  20   44.95    3.65
   2  -4 -19   82.10    2.81
  -2   4  19   84.34    4.77
  -2   4  19   82.51    3.93
   2  -4 -18    5.29    0.55
  -2   4  18    4.21    1.50
  -2   4  18    5.53    2.05
   2  -4 -17   50.65    2.16
  -2   4  17   50.39    2.19
  -2   4  17   55.40    2.71
   2  -4 -16   73.34    2.74
  -2   4  16   72.60    2.82
  -2   4  16   73.26    3.19
   2  -4 -15   23.61    1.27
  -2   4  15   24.34    1.71
  -2   4  15   23.69    1.36
   2  -4 -14    4.88    0.78
  -2   4  14    5.36    1.09
  -2   4  14    6.38    1.46
   2  -4 -13   78.21    2.77
  -2   4  13   79.12    3.22
  -2   4  13   76.99    3.65
   2  -4 -12   46.70    1.81
  -2   4  12   45.83    2.64
  -2   4  12   47.77    3.10
  -2   4  11   14.80    2.00
  -2   4  11   14.15    1.06
  -2   4  10    0.96    1.36
  -2   4  10    1.11    0.64
  -2   4  10    0.86    0.34
  -2   4   9   19.78    1.79
  -2   4   9   19.18    0.99
  -2   4   8  136.58    4.03
  -2   4   8  134.60    4.56
  -2   4   7   37.71    2.27
  -2   4   7   39.96    1.46
  -2   4   6   60.99    2.93
  -2   4   6   61.94    2.05
  -2   4   5   23.38    1.04
  -2   4   5   23.27    1.23
   2  -4  -4   19.36    1.12
  -2   4   4   19.17    1.15
   2  -4  -3   15.55    1.61
  -2   4   3   13.50    1.08
   2  -4  -2    0.19    0.96
  -2   4   2   -0.35    0.66
   2  -4  -1   49.30    1.92
  -2   4   1   49.17    3.11
   2  -4   0  100.40    3.99
  -2   4   0  100.90    3.79
   2  -4   1  174.21    6.28
  -2   4  -1  169.15    5.94
   2  -4   2  260.31    8.58
  -2   4  -2  270.95    9.41
   2  -4   3  260.26    8.68
  -2   4  -3  264.72   10.57
   2  -4   4   37.48    1.93
  -2   4  -4   44.01    2.36
   2  -4   5  540.33   21.13
  -2   4  -5  555.75   21.36
   2  -4   6  230.31    8.79
  -2   4  -6  232.55    8.60
   2  -4   7   70.04    3.46
  -2   4  -7   68.96    2.97
   2  -4   8   10.33    1.04
  -2   4  -8   10.87    2.27
   2  -4   9   18.17    1.24
  -2   4  -9   16.88    2.45
   2  -4  10    0.64    1.34
  -2   4 -10    0.22    0.94
   2  -4  11   10.14    1.20
  -2   4 -11   12.31    2.47
   2  -4  12  376.77   14.27
  -2   4 -12  368.88   13.20
   2  -4  13    4.11    1.03
  -2   4 -13    5.81    2.20
   2  -4  14    4.04    1.06
  -2   4 -14   14.90    2.45
   2  -4  15   71.80    3.97
  -2   4 -15   69.14    2.94
   2  -4  16   65.16    3.60
  -2   4 -16   64.83    3.62
   2  -4  17   17.65    2.20
  -2   4 -17   17.40    2.17
   2  -4  18   58.61    3.35
  -2   4 -18   58.44    2.51
   2  -4  19   20.68    2.21
  -2   4 -19   19.74    2.12
   2  -4  20    0.47    1.47
  -2   4 -20    2.08    1.35
   2  -4  21    3.58    1.65
  -2   4 -21    3.46    1.51
   2  -4  22    1.44    0.83
  -2   4 -22    1.70    1.37
   2  -4  23   14.33    1.26
  -2   4 -23   13.77    1.20
   2  -4  24   11.27    1.90
  -2   4 -24   12.47    1.12
   2  -3 -24    3.98    1.20
  -2   3  24    3.33    1.07
  -2   3  24    3.43    1.18
   2  -3 -23    6.25    1.27
  -2   3  23    5.47    1.18
  -2   3  23    5.61    0.78
   2  -3 -22   70.68    2.65
  -2   3  22   68.75    3.18
  -2   3  22   66.29    3.05
   2  -3 -21   29.55    1.42
  -2   3  21   27.35    1.76
  -2   3  21   28.71    2.00
   2  -3 -20   34.96    1.57
  -2   3  20   35.46    2.18
  -2   3  20   34.00    1.95
   2  -3 -19  126.24    4.32
  -2   3  19  128.09    4.86
  -2   3  19  126.66    4.44
   2  -3 -18    6.71    0.72
  -2   3  18    7.30    0.80
  -2   3  18    6.57    1.11
   2  -3 -17   45.10    1.73
  -2   3  17   43.06    1.79
  -2   3  17   44.14    2.15
   2  -3 -16   44.82    1.70
  -2   3  16   45.56    2.10
  -2   3  16   44.99    1.83
   2  -3 -15   19.70    1.42
  -2   3  15   19.88    1.37
  -2   3  15   20.60    1.13
   2  -3 -14   28.28    1.58
  -2   3  14   29.23    1.61
  -2   3  14   27.59    1.31
   2  -3 -13   22.40    0.99
  -2   3  13   21.51    1.14
  -2   3  13   22.09    2.10
   2  -3 -12  130.21    4.55
  -2   3  12  139.24    5.48
  -2   3  12  127.28    4.87
   2  -3 -11  128.86    4.42
  -2   3  11  132.49    4.50
  -2   3  11  127.01    4.78
   2  -3 -10    9.47    0.88
  -2   3  10    9.62    1.34
  -2   3  10    8.75    0.75
  -2   3  10    9.40    0.98
   2  -3  -9    0.28    0.52
  -2   3   9   -0.06    0.50
  -2   3   9    0.04    0.55
  -2   3   9    0.29    0.78
   2  -3  -8  264.79    8.27
  -2   3   8  259.74    8.49
  -2   3   8  271.53    8.87
  -2   3   7  443.50   14.46
  -2   3   7  453.33   15.22
  -2   3   6    0.67    0.55
  -2   3   6    0.43    0.92
   2  -3  -5   26.01    1.18
  -2   3   5   26.07    0.94
  -2   3   5   24.80    1.73
   2  -3  -4  431.59   14.31
  -2   3   4  419.56   13.99
  -2   3   4  430.20   14.30
  -2   3   3   11.78    0.95
   2  -3  -2   89.50    3.10
  -2   3   2  262.03    8.32
   2  -3  -1   10.89    0.89
  -2   3   1    9.71    1.13
   2  -3   0  342.49   11.27
  -2   3   0  345.58   11.50
   2  -3   1  161.74    6.06
  -2   3  -1  158.22    6.20
   2  -3   2   94.95    3.38
  -2   3  -2   99.44    4.47
   2  -3   3    9.86    1.80
  -2   3  -3   12.85    1.29
   2  -3   4  248.15    8.19
  -2   3  -4  243.66    8.31
   2  -3   5  198.14    6.80
  -2   3  -5  355.82   11.86
   2  -3   6   78.97    3.09
  -2   3  -6   71.61    3.37
   2  -3   7   64.73    2.92
  -2   3  -7   80.70    4.77
   2  -3   8   55.14    2.71
  -2   3  -8   57.12    2.76
   2  -3   9   17.78    2.29
  -2   3  -9   17.78    2.45
   2  -3  10  165.88    5.84
  -2   3 -10  169.91    5.89
   2  -3  11   14.68    2.47
  -2   3 -11   17.29    2.26
   2  -3  12    0.86    1.07
  -2   3 -12    0.93    0.94
   2  -3  13  208.25    8.96
  -2   3 -13  206.09    8.51
   2  -3  14  494.13   19.56
  -2   3 -14  509.51   19.70
   2  -3  15   95.43    5.53
  -2   3 -15   96.30    5.15
   2  -3  16   96.30    5.44
  -2   3 -16   97.36    3.76
   2  -3  17    5.63    2.37
  -2   3 -17    3.97    0.94
   2  -3  18   90.71    5.34
  -2   3 -18   90.74    3.49
   2  -3  19   44.81    3.75
  -2   3 -19   45.14    2.16
   2  -3  20    0.30    1.74
  -2   3 -20    0.23    0.73
   2  -3  21    0.02    0.96
  -2   3 -21    0.57    1.25
   2  -3  22   72.00    3.35
  -2   3 -22   73.68    3.78
   2  -3  23    8.13    2.34
  -2   3 -23    7.16    1.74
   2  -3  24  110.62    5.79
  -2   3 -24  117.57    4.47
   2  -2 -25    3.75    0.87
  -2   2  25    3.16    0.59
  -2   2  25    3.84    1.58
   2  -2 -24   16.83    1.86
  -2   2  24   16.15    1.35
  -2   2  24   14.14    2.08
   2  -2 -23   50.65    2.88
  -2   2  23   48.52    1.84
  -2   2  23   45.40    3.09
   2  -2 -22   21.22    1.31
  -2   2  22   21.16    1.46
  -2   2  22   19.93    2.15
   2  -2 -21    4.13    0.79
  -2   2  21    4.47    1.51
  -2   2  21    3.63    0.97
   2  -2 -20    3.00    0.77
  -2   2  20    2.61    1.41
  -2   2  20    2.53    0.93
   2  -2 -19  191.67    6.65
  -2   2  19  189.90    7.35
  -2   2  19  189.03    6.29
   2  -2 -18   71.13    3.36
  -2   2  18   69.27    2.43
  -2   2  18   71.17    3.58
   2  -2 -17   15.22    1.65
  -2   2  17   14.40    1.83
  -2   2  17   13.73    1.29
   2  -2 -16  102.49    4.17
  -2   2  16  101.49    3.80
  -2   2  16  103.17    3.69
   2  -2 -15    0.10    0.47
  -2   2  15    0.31    0.68
  -2   2  15   -0.44    0.56
   2  -2 -14   91.01    3.14
  -2   2  14   92.35    3.94
  -2   2  14   93.01    3.47
   2  -2 -13   15.62    0.93
  -2   2  13   16.30    0.85
  -2   2  13   16.91    1.64
   2  -2 -12    6.64    1.06
  -2   2  12    4.10    0.91
  -2   2  12    1.91    0.61
   2  -2 -11  708.38   25.16
  -2   2  11  721.97   26.13
  -2   2  11  707.29   25.33
   2  -2 -10    5.12    0.94
  -2   2  10    3.67    0.98
  -2   2  10    4.14    0.61
  -2   2  10    4.15    0.49
   2  -2  -9  627.33   22.10
  -2   2   9  625.89   21.53
  -2   2   9  605.97   20.76
  -2   2   9  626.59   22.28
   2  -2  -8    1.75    0.77
  -2   2   8    1.64    0.78
   2  -2  -7  319.10   10.19
  -2   2   7  311.90   10.37
  -2   2   7  321.78   10.70
   2  -2  -6    0.51    0.65
  -2   2   6    0.41    0.66
  -2   2   6    0.46    0.39
   2  -2  -5   20.11    0.88
   2  -2  -5   21.26    1.35
  -2   2   5   20.77    1.27
  -2   2   5   21.06    1.44
   2  -2  -4  405.40   13.21
  -2   2   4  402.32   13.04
  -2   2   4  402.12   13.20
   2  -2  -3 3362.32  148.07
  -2   2   3 3401.70  149.82
  -2   2   3 3508.24  154.83
   2  -2  -211474.45  627.66
  -2   2   211442.56  629.06
   2  -2  -1 4401.32  204.72
  -2   2   1 4805.20  221.47
   2  -2   0  407.05   13.96
  -2   2   0  413.34   13.89
   2  -2   1  213.69    7.15
  -2   2  -1  184.59    6.69
   2  -2   2  406.65   13.73
  -2   2  -2  403.47   13.83
   2  -2   3  106.90    4.81
  -2   2  -3   98.37    3.72
   2  -2   4    4.89    0.99
  -2   2  -4    4.47    1.03
   2  -2   5   79.51    3.17
  -2   2  -5   73.38    3.90
   2  -2   6   87.06    3.41
  -2   2  -6   94.45    3.50
   2  -2   7  639.38   22.96
  -2   2  -7  663.12   23.49
   2  -2   8   40.59    4.46
  -2   2  -8   46.47    3.52
   2  -2   9  797.01   30.28
  -2   2  -9  857.00   33.01
   2  -2  10   27.94    1.89
  -2   2 -10   27.76    1.60
   2  -2  11    5.50    2.19
  -2   2 -11    8.00    1.03
   2  -2  12   11.45    2.64
  -2   2 -12   13.66    1.22
   2  -2  13   43.03    2.61
  -2   2 -13   43.92    3.09
   2  -2  14  430.23   15.80
  -2   2 -14  429.87   16.67
   2  -2  15    3.28    1.52
  -2   2 -15    6.24    2.50
   2  -2  16   62.44    4.39
  -2   2 -16   16.32    2.58
   2  -2  17   62.21    4.68
  -2   2 -17   62.34    3.63
   2  -2  18   28.53    3.55
  -2   2 -18   29.74    1.74
   2  -2  19   24.23    2.08
  -2   2 -19   24.87    1.61
   2  -2  20   30.02    2.21
  -2   2 -20   30.28    1.80
   2  -2  21    0.03    2.07
  -2   2 -21    0.59    0.81
   2  -2  22    5.28    2.62
  -2   2 -22    6.08    1.85
   2  -2  23   -0.28    1.14
  -2   2 -23    0.74    1.32
   2  -2  24    0.36    2.20
  -2   2 -24    0.92    1.43
   2  -2  25   17.28    1.85
  -2   2 -25   19.60    1.85
  -2   2 -25   17.72    2.20
   2  -1 -25    6.32    1.80
   2  -1 -24    0.55    1.39
   2  -1 -23    2.36    0.89
  -2   1  23    1.70    0.70
  -2   1  23    2.69    0.71
   2  -1 -22   56.79    2.53
  -2   1  22   53.57    2.22
  -2   1  22   54.40    2.21
   2  -1 -21   83.95    4.13
  -2   1  21   80.20    2.98
  -2   1  21   79.66    2.61
   2  -1 -20   62.80    3.41
  -2   1  20   61.89    2.38
  -2   1  20   61.74    2.37
   2  -1 -19  122.86    5.30
  -2   1  19  125.86    4.30
  -2   1  19  120.85    4.23
   2  -1 -18  140.76    5.10
  -2   1  18  140.33    4.77
  -2   1  18  143.19    4.83
   2  -1 -17    7.64    1.04
  -2   1  17    6.89    1.33
  -2   1  17    6.87    0.56
   2  -1 -16  129.43    4.64
  -2   1  16  134.03    5.03
  -2   1  16  129.80    4.05
   2  -1 -15   41.07    1.83
  -2   1  15   40.49    1.39
  -2   1  15   40.11    2.14
   2  -1 -14    9.01    0.89
  -2   1  14   10.48    0.74
  -2   1  14    9.26    0.81
   2  -1 -13    6.79    0.77
  -2   1  13    6.85    0.97
  -2   1  13    6.88    0.75
   2  -1 -12  264.28    9.33
  -2   1  12  267.67    8.51
  -2   1  12  263.57    8.19
   2  -1 -11  191.94    6.25
  -2   1  11  197.82    6.14
  -2   1  11  192.77    6.08
   2  -1 -10    0.11    0.44
  -2   1  10   -0.01    0.55
  -2   1  10    0.12    0.43
  -2   1  10    0.15    0.55
   2  -1  -9    5.06    1.04
  -2   1   9    4.67    0.77
  -2   1   9    4.99    0.61
  -2   1   9    3.97    1.34
   2  -1  -8    0.54    0.78
  -2   1   8    0.06    0.40
  -2   1   8    0.29    0.44
  -2   1   8    0.09    0.52
   2  -1  -7  792.02   28.51
  -2   1   7  803.65   29.08
  -2   1   7  777.11   27.16
   2  -1  -6   10.33    1.18
   2  -1  -6   10.57    0.75
  -2   1   6   10.50    0.89
  -2   1   6   10.83    1.20
   2  -1  -5    0.32    0.28
   2  -1  -5    0.29    0.45
  -2   1   5    0.36    0.60
  -2   1   5    0.40    0.82
   2  -1  -4  972.56   34.95
   2  -1  -4  960.57   34.45
  -2   1   4  962.03   34.23
  -2   1   4  973.48   34.99
   2  -1  -3  147.86    5.31
   2  -1  -3  160.18    5.11
  -2   1   3  166.43    5.87
   2  -1  -213015.14  728.28
  -2   1   212742.54  714.45
  -2   1   212911.96  722.49
   2  -1  -1   91.82    4.04
  -2   1   1   72.40    4.19
   2  -1   0  836.06   30.47
  -2   1   0  859.97   30.89
   2  -1   1   79.44    3.18
  -2   1  -1   69.84    2.84
   2  -1   2  872.71   31.79
  -2   1  -2  878.67   32.06
   2  -1   3  391.04   13.94
  -2   1  -3  514.16   18.70
   2  -1   4  382.77   14.37
  -2   1  -4  395.40   13.30
   2  -1   5  729.81   25.86
  -2   1  -5  726.99   25.70
   2  -1   6  188.96    6.47
  -2   1  -6  187.07    7.32
   2  -1   7 1796.22   73.10
  -2   1  -7 1768.30   71.67
   2  -1   8  360.76   14.46
  -2   1  -8  233.42    8.32
   2  -1   9  586.89   21.20
  -2   1  -9  600.54   21.33
   2  -1  10   37.05    2.25
  -2   1 -10   39.83    1.95
   2  -1  11   55.79    2.56
  -2   1 -11   55.49    3.06
   2  -1  12   24.75    1.77
  -2   1 -12   25.50    2.30
   2  -1  13    0.41    1.22
  -2   1 -13   15.51    1.92
   2  -1  14   35.24    3.76
  -2   1 -14   31.05    1.87
   2  -1  15  110.37    6.38
  -2   1 -15  116.21    4.56
   2  -1  16  175.70    8.67
  -2   1 -16  174.84    6.52
   2  -1  17   74.64    3.64
  -2   1 -17   69.17    4.07
   2  -1  18   14.00    3.14
  -2   1 -18   13.20    2.16
   2  -1  19    0.19    2.35
  -2   1 -19    0.80    0.87
   2  -1  20   60.63    3.18
  -2   1 -20   60.92    2.77
   2  -1  21    2.10    2.59
  -2   1 -21    3.59    1.77
   2  -1  22    3.90    2.74
  -2   1 -22    5.06    1.94
   2  -1  23    0.67    1.36
  -2   1 -23    0.68    0.90
   2  -1  24   -0.72    2.69
  -2   1 -24    1.09    1.57
   2  -1  25    1.62    1.35
  -2   1 -25   -0.33    1.50
  -2   1 -25    0.14    1.69
   2   0 -25   20.19    2.62
   2   0 -24    0.56    1.61
   2   0 -23   31.17    1.91
   2   0 -22    0.21    0.87
  -2   0  22    0.35    0.40
   2   0 -21  114.00    5.37
  -2   0  21  106.77    4.03
  -2   0  21  112.33    3.62
   2   0 -20   24.34    2.53
  -2   0  20   23.88    1.52
  -2   0  20   23.76    1.06
   2   0 -19    4.46    0.99
  -2   0  19    2.80    0.88
  -2   0  19    3.31    0.52
   2   0 -18   60.48    2.72
  -2   0  18   58.10    2.00
  -2   0  18   54.74    2.49
   2   0 -17  968.11   36.84
  -2   0  17  961.50   35.22
   2   0 -16   34.09    1.88
  -2   0  16   30.61    1.24
  -2   0  16   32.28    1.25
   2   0 -15  250.76    8.71
  -2   0  15  260.77    9.05
  -2   0  15  257.45    8.01
   2   0 -14   51.02    2.19
  -2   0  14   51.86    1.66
  -2   0  14   51.81    2.08
   2   0 -13  121.83    4.26
  -2   0  13  123.52    3.66
  -2   0  13  134.42    4.25
   2   0 -12   73.82    2.71
  -2   0  12   76.38    2.43
  -2   0  12   72.75    2.14
   2   0 -11    3.99    0.69
  -2   0  11    3.69    0.46
  -2   0  11    3.53    0.44
   2   0 -10   57.56    2.76
  -2   0  10   60.65    1.85
  -2   0  10   60.64    1.77
   2   0  -9  455.81   15.32
  -2   0   9  426.12   13.58
  -2   0   9  470.09   16.95
  -2   0   9  419.17   13.48
   2   0  -8  160.87    5.78
  -2   0   8  160.38    4.74
  -2   0   8  166.21    4.85
  -2   0   8  167.50    6.40
   2   0  -7   80.36    2.71
  -2   0   7   80.59    2.80
  -2   0   7   77.10    2.25
   2   0  -6   29.74    0.99
   2   0  -6   27.88    1.24
  -2   0   6   28.00    1.36
  -2   0   6   28.58    1.83
   2   0  -5  136.88    3.93
   2   0  -5  134.21    4.29
  -2   0   5  134.84    4.07
  -2   0   5  137.47    4.36
   2   0  -4   50.72    2.37
   2   0  -4   47.52    1.62
  -2   0   4   51.73    1.80
  -2   0   4   51.31    1.84
   2   0  -3   81.47    2.73
   2   0  -3   83.38    2.57
  -2   0   3   83.44    2.76
   2   0  -2 1531.34   58.74
   2   0  -2 1517.27   57.99
  -2   0   2 1515.78   57.79
  -2   0   2 1538.29   58.93
   2   0  -1  520.76   17.40
   2   0  -1  516.21   18.66
  -2   0   1  496.01   16.55
  -2   0   1  484.27   17.04
   2   0   0 1817.45   71.94
  -2   0   0 1853.75   74.26
  -2   0   0 1849.49   73.62
   2   0   1  379.03   12.79
  -2   0  -1  392.59   14.21
   2   0   2  338.08   11.35
  -2   0  -2  359.46   12.75
   2   0   3  304.34   10.19
  -2   0  -3  313.16   11.08
   2   0   4   16.86    1.99
  -2   0  -4   17.27    1.14
   2   0   5   39.49    1.94
  -2   0  -5   29.34    1.54
   2   0   6   21.79    1.61
  -2   0  -6   20.37    2.24
   2   0   7  587.57   20.90
  -2   0  -7  564.45   21.14
   2   0   8    6.43    1.51
  -2   0  -8    9.18    1.31
   2   0   9  185.89    6.80
  -2   0  -9  181.76    6.25
   2   0  10   11.79    1.46
  -2   0 -10   11.97    1.91
   2   0  11   -0.02    1.57
  -2   0 -11    0.12    0.68
   2   0  12  190.11    8.10
  -2   0 -12  189.41    7.51
   2   0  13   -0.25    1.09
  -2   0 -13   -0.17    0.86
   2   0  14   36.16    2.29
  -2   0 -14   14.02    1.48
   2   0  15    0.19    2.45
  -2   0 -15    0.46    1.74
   2   0  16   35.90    4.31
  -2   0 -16   36.46    2.20
   2   0  17  185.99    7.34
  -2   0 -17  187.25    8.05
   2   0  18    6.69    2.95
  -2   0 -18    7.09    2.18
   2   0  19  156.76    6.38
  -2   0 -19  154.12    5.90
   2   0  20   -0.50    2.28
   2   0  21   -0.10    2.19
  -2   0 -21    0.23    0.88
   2   0  22    1.52    1.47
  -2   0 -22    1.58    1.81
   2   0  23   15.41    3.67
  -2   0 -23   14.70    2.43
   2   0  24   19.92    2.38
  -2   0 -24   19.62    1.69
  -2   0 -24   19.43    2.32
   2   0  25   24.32    4.00
  -2   0 -25   21.93    2.72
  -2   0 -25   24.35    1.61
   2   1 -25   18.31    1.84
   2   1 -24    0.76    1.09
   2   1 -23    5.28    2.15
   2   1 -22   59.15    2.84
   2   1 -21    3.35    1.11
   2   1 -20    2.15    1.03
   2   1 -19   10.74    2.22
   2   1 -18    9.46    2.29
   2   1 -17  549.30   20.05
   2   1 -16  147.31    5.61
   2   1 -15  306.67   10.81
   2   1 -14    0.52    0.77
   2   1 -13   65.34    2.63
   2   1 -12   61.06    2.43
   2   1 -11   49.78    2.68
   2   1 -10    2.29    1.20
   2   1  -9  119.87    4.05
   2   1  -8  621.45   21.61
  -2  -1   8  615.45   21.72
   2   1  -7  169.88    5.52
  -2  -1   7  173.62    5.83
   2   1  -6   94.42    3.72
  -2  -1   6  100.34    3.45
   2   1  -5   17.58    1.49
   2   1  -5   17.89    0.91
  -2  -1   5   16.16    0.59
  -2  -1   5   16.93    1.62
   2   1  -4  160.48    5.33
   2   1  -4  161.51    5.66
  -2  -1   4  165.63    4.86
  -2  -1   4  165.74    5.30
   2   1  -3   21.76    1.21
   2   1  -3   19.46    0.99
  -2  -1   3   19.84    1.50
  -2  -1   3   20.28    0.97
   2   1  -2  575.98   19.88
   2   1  -2  527.49   17.43
  -2  -1   2  545.09   18.30
  -2  -1   2  525.28   17.29
   2   1  -1 3370.83  147.97
   2   1  -1 3340.96  145.89
  -2  -1   1 3368.61  146.95
  -2  -1   1 3344.24  145.68
   2   1   0   12.22    0.86
   2   1   0   10.09    0.69
  -2  -1   0   10.44    1.11
  -2  -1   0   11.01    1.31
   2   1   1  634.99   22.73
  -2  -1  -1  664.29   22.83
  -2  -1  -1  669.86   23.22
   2   1   2  226.15    7.33
  -2  -1  -2  228.68    7.38
  -2  -1  -2  221.76    7.16
   2   1   3  367.36   12.32
  -2  -1  -3  373.50   13.13
   2   1   4  219.80    7.25
  -2  -1  -4  169.87    6.61
   2   1   5  290.30    9.71
  -2  -1  -5  280.57    9.36
   2   1   6    7.82    1.19
  -2  -1  -6    1.39    0.98
   2   1   7  183.21    8.02
  -2  -1  -7  222.40    8.73
   2   1   8   16.57    2.64
  -2  -1  -8    5.87    1.07
   2   1   9  128.39    4.75
  -2  -1  -9  123.50    4.41
   2   1  10  161.87    5.81
  -2  -1 -10  160.34    6.45
   2   1  11   71.49    4.36
  -2  -1 -11   72.47    2.94
   2   1  12  231.91    8.48
  -2  -1 -12  208.13    8.81
   2   1  13    0.80    1.26
  -2  -1 -13    0.24    1.01
   2   1  14  712.99   28.93
  -2  -1 -14  718.92   28.06
   2   1  15   60.25    3.50
  -2  -1 -15   60.27    2.93
   2   1  16    3.70    2.93
  -2  -1 -16    3.97    1.17
   2   1  17   27.69    2.43
  -2  -1 -17   26.62    3.02
   2   1  18    5.65    1.78
  -2  -1 -18    5.80    1.30
   2   1  19    9.36    3.44
  -2  -1 -19   10.17    2.46
   2   1  20   19.88    2.33
  -2  -1 -20   17.96    1.73
   2   1  21   56.42    5.32
  -2  -1 -21   56.38    3.98
   2   1  22    3.73    1.80
  -2  -1 -22    4.14    1.21
  -2  -1 -22    3.45    0.79
   2   1  23    5.94    3.49
  -2  -1 -23    7.18    1.38
  -2  -1 -23    7.52    1.53
   2   1  24   30.88    2.83
  -2  -1 -24   28.91    3.19
  -2  -1 -24   31.76    2.32
   2   2 -24  114.94    6.31
   2   2 -23    4.72    1.39
   2   2 -22   10.36    1.50
   2   2 -21    2.02    2.00
   2   2 -20    0.13    1.67
   2   2 -19    2.86    1.15
   2   2 -18   78.36    3.48
   2   2 -17  215.74    7.91
   2   2 -16   11.74    1.44
   2   2 -15   68.33    3.00
   2   2 -14   45.15    3.23
   2   2 -13   58.38    2.53
   2   2 -12    0.42    0.74
   2   2 -11   54.04    2.31
   2   2 -10  820.80   29.90
   2   2  -9   30.64    1.54
   2   2  -8  140.97    5.36
   2   2  -7  137.42    3.85
   2   2  -7  145.30    4.82
   2   2  -7  151.51    4.18
   2   2  -6  626.23   22.35
   2   2  -6  596.88   19.70
   2   2  -6  570.29   18.86
  -2  -2   6  605.13   21.09
   2   2  -5   55.65    2.59
   2   2  -5   59.20    2.02
  -2  -2   5   57.48    2.25
   2   2  -4   72.27    2.97
   2   2  -4   72.78    2.58
  -2  -2   4   70.58    2.58
   2   2  -3    1.92    0.83
   2   2  -3    1.89    0.89
  -2  -2   3    2.53    0.66
   2   2  -2  148.13    4.68
   2   2  -2  152.96    4.78
  -2  -2   2  156.05    5.47
  -2  -2   2  148.20    4.94
   2   2  -1  522.23   17.86
   2   2  -1  500.64   17.45
  -2  -2   1  492.04   16.43
  -2  -2   1  494.59   16.47
   2   2   0  367.16   11.80
   2   2   0  364.90   12.76
  -2  -2   0  353.14   11.79
  -2  -2   0  359.01   12.32
   2   2   1  584.70   19.69
   2   2   1  529.51   19.00
  -2  -2  -1  508.03   17.99
  -2  -2  -1  499.01   16.58
   2   2   2   42.09    2.72
  -2  -2  -2   33.26    2.24
   2   2   3  163.70    5.60
  -2  -2  -3  162.80    5.51
  -2  -2  -3  165.55    5.18
  -2  -2  -4   14.99    1.32
  -2  -2  -4   13.25    0.82
   2   2   5  626.85   22.40
  -2  -2  -5  592.88   19.83
  -2  -2  -5  616.20   21.63
   2   2   6   58.06    4.46
  -2  -2  -6   21.96    1.46
   2   2   7  544.21   19.31
  -2  -2  -7  545.34   19.03
   2   2   8   34.98    2.00
  -2  -2  -8   35.60    1.81
   2   2   9   26.88    2.84
  -2  -2  -9   26.19    1.60
   2   2  10  191.63    7.03
  -2  -2 -10  183.42    7.54
   2   2  11   14.61    3.18
  -2  -2 -11   15.26    2.47
   2   2  12   12.78    1.86
  -2  -2 -12    9.97    1.45
   2   2  13  335.46   12.53
  -2  -2 -13  335.15   12.04
   2   2  14  103.22    6.57
  -2  -2 -14  104.69    5.73
   2   2  15   11.65    1.99
  -2  -2 -15   11.18    1.58
   2   2  16   90.11    6.10
  -2  -2 -16   90.25    3.89
   2   2  17   76.57    4.05
  -2  -2 -17   78.91    4.82
   2   2  18   37.39    4.53
  -2  -2 -18   36.84    2.29
   2   2  19   25.55    2.66
  -2  -2 -19   26.61    3.24
   2   2  20   15.23    3.99
  -2  -2 -20   15.57    1.71
  -2  -2 -20   16.07    0.94
   2   2  21   -0.20    1.54
  -2  -2 -21   -0.45    1.02
  -2  -2 -21    0.03    0.82
   2   2  22   13.75    4.26
  -2  -2 -22   14.82    1.42
  -2  -2 -22   15.58    2.94
   2   2  23   95.67    5.13
  -2  -2 -23   98.20    4.42
  -2  -2 -23   93.12    3.80
   2   2  24    0.11    2.77
  -2  -2 -24    0.03    1.05
  -2  -2 -24    0.03    0.45
   2   3 -23    0.59    1.20
   2   3 -22   27.86    3.41
   2   3 -21    0.34    1.96
   2   3 -20   39.17    2.44
   2   3 -19   35.38    2.28
   2   3 -18   11.80    1.51
   2   3 -17    8.45    1.35
   2   3 -16   68.41    3.12
   2   3 -15   75.60    4.32
   2   3 -14   14.23    2.38
   2   3 -13    2.41    1.86
   2   3 -12  181.70    7.49
   2   3 -11    6.70    1.05
   2   3 -10   41.88    1.99
   2   3  -9  181.07    6.25
   2   3  -8  121.26    3.63
   2   3  -8  120.86    3.77
   2   3  -8  114.42    4.74
   2   3  -7   31.41    1.07
   2   3  -7   31.82    1.21
   2   3  -7   31.29    1.46
   2   3  -6   32.74    1.20
   2   3  -6   34.14    1.36
   2   3  -6   33.08    2.04
   2   3  -5   85.93    2.95
   2   3  -5   89.13    3.01
   2   3  -5   87.77    2.80
   2   3  -4   55.08    1.99
   2   3  -4   56.61    2.21
   2   3  -3   10.78    0.74
   2   3  -3    9.09    0.71
  -2  -3   3    8.61    0.79
   2   3  -2   70.16    2.43
   2   3  -2   69.22    2.30
  -2  -3   2   68.76    2.38
   2   3  -1   64.13    2.36
   2   3  -1   62.74    2.47
  -2  -3   1   63.89    2.20
   2   3   0  961.52   34.79
   2   3   0  899.69   34.03
  -2  -3   0  866.81   31.37
  -2  -3   0  825.44   29.53
   2   3   1  296.59    9.83
   2   3   1  335.77   12.18
  -2  -3  -1  300.08    9.51
  -2  -3  -1  303.76   10.91
   2   3   2    1.36    1.40
   2   3   2    0.11    0.28
  -2  -3  -2    0.75    0.61
  -2  -3  -2    1.03    0.51
   2   3   3   61.07    2.56
  -2  -3  -3   61.69    3.05
  -2  -3  -3   58.84    1.98
   2   3   4   55.75    2.42
  -2  -3  -4   51.52    2.11
  -2  -3  -4   52.29    1.75
   2   3   5   77.41    4.12
  -2  -3  -5   75.16    2.33
  -2  -3  -5   73.83    2.83
   2   3   6   79.97    3.27
  -2  -3  -6   79.21    3.01
  -2  -3  -6   77.66    2.38
   2   3   7   30.92    1.94
  -2  -3  -7   29.16    1.66
  -2  -3  -7   28.85    1.04
   2   3   8    1.07    1.89
  -2  -3  -8    0.63    0.89
  -2  -3  -8    0.72    0.34
   2   3   9   98.73    4.27
  -2  -3  -9   98.41    3.91
  -2  -3  -9  109.55    3.32
   2   3  10  312.84   13.19
  -2  -3 -10  311.22   11.06
   2   3  11   59.22    3.35
  -2  -3 -11   58.53    2.91
   2   3  12   13.33    3.43
  -2  -3 -12   12.15    1.57
   2   3  13   63.47    3.59
  -2  -3 -13   63.99    4.43
   2   3  14  420.17   15.87
  -2  -3 -14  414.72   16.71
   2   3  15   25.79    4.35
  -2  -3 -15   25.53    2.10
   2   3  16  146.06    6.40
  -2  -3 -16  143.31    5.75
   2   3  17  138.44    8.12
  -2  -3 -17  138.22    6.86
   2   3  18    6.56    2.02
  -2  -3 -18    7.19    2.60
  -2  -3 -18    5.23    0.78
   2   3  19    3.74    3.45
  -2  -3 -19    3.67    1.44
  -2  -3 -19    3.99    0.74
   2   3  20    1.21    1.75
  -2  -3 -20    0.84    0.62
  -2  -3 -20    0.81    1.26
   2   3  21    6.06    3.51
  -2  -3 -21    0.76    1.31
   2   3  22   11.74    2.48
   2   3  23    3.88    3.93
   2   4 -22    0.45    1.28
   2   4 -21   42.39    4.11
   2   4 -20   39.46    3.89
   2   4 -19    0.13    1.07
   2   4 -18   54.88    2.90
   2   4 -17   10.58    1.52
   2   4 -16    9.07    1.41
   2   4 -15    0.61    0.96
   2   4 -14   52.16    2.56
   2   4 -13   37.65    2.08
   2   4 -12    0.41    0.86
   2   4 -11   48.15    2.33
   2   4 -10  201.43    7.16
   2   4 -10  206.66    6.84
   2   4 -10  212.39    6.32
   2   4  -9   27.63    1.23
   2   4  -9   28.56    1.17
   2   4  -9   26.40    2.40
   2   4  -8   81.47    2.84
   2   4  -8   84.58    3.99
   2   4  -8   86.83    2.87
   2   4  -7   36.20    1.57
   2   4  -7   29.15    1.32
   2   4  -7   29.29    1.53
   2   4  -6  161.35    5.25
   2   4  -6  161.12    6.16
   2   4  -6  165.50    5.13
   2   4  -5  351.38   11.73
   2   4  -5  339.97   11.50
   2   4  -5  351.30   11.94
   2   4  -4    5.73    0.88
   2   4  -4    5.96    1.13
   2   4  -4    6.50    0.74
   2   4  -3  276.82    9.68
   2   4  -3  262.97    8.72
   2   4  -2  108.03    3.67
   2   4  -2  106.68    3.48
   2   4  -1   74.51    2.86
   2   4  -1   73.86    2.75
   2   4   0   60.52    1.98
   2   4   0   61.94    2.48
   2   4   1  103.55    4.71
   2   4   1  102.49    3.17
   2   4   2    6.95    1.87
   2   4   2    5.74    0.70
  -2  -4  -2    5.13    0.46
   2   4   3  221.71    7.76
  -2  -4  -3  213.65    6.82
   2   4   4   36.59    2.07
  -2  -4  -4   36.08    1.36
   2   4   5   21.47    2.86
  -2  -4  -5   16.46    0.78
   2   4   6   59.88    3.01
  -2  -4  -6   55.34    1.70
   2   4   7  129.00    5.24
  -2  -4  -7  126.06    4.76
  -2  -4  -7  117.07    3.40
   2   4   8   36.46    3.98
  -2  -4  -8   37.09    2.16
  -2  -4  -8   36.00    1.08
   2   4   9  213.84    8.28
  -2  -4  -9  209.40    7.68
  -2  -4  -9  202.62    5.87
   2   4  10    1.75    2.94
  -2  -4 -10    1.49    1.18
  -2  -4 -10    1.47    0.17
   2   4  11   21.09    2.31
  -2  -4 -11   17.91    1.80
  -2  -4 -11   16.89    0.52
   2   4  12   62.45    5.17
  -2  -4 -12   64.87    3.31
  -2  -4 -12   52.96    1.45
  -2  -4 -12   53.79    1.48
   2   4  13   24.90    2.47
  -2  -4 -13   29.93    2.51
  -2  -4 -13   25.53    0.77
  -2  -4 -13   22.84    0.78
   2   4  14    4.38    1.92
  -2  -4 -14    3.93    1.56
  -2  -4 -14    4.90    0.40
  -2  -4 -14    5.19    0.46
   2   4  15  363.98   16.50
  -2  -4 -15  302.72    9.82
  -2  -4 -15  327.45   10.27
   2   4  16  194.42    8.14
  -2  -4 -16  178.23    5.36
   2   4  17   12.09    4.00
  -2  -4 -17   10.33    0.51
   2   4  18    6.54    2.20
   2   4  19   29.08    5.11
   2   4  20    6.18    2.37
   2   4  21    7.00    4.33
   2   5 -21   74.92    3.88
   2   5 -20    0.85    2.34
   2   5 -19    6.97    2.72
   2   5 -18    5.29    2.52
   2   5 -17   20.98    1.92
   2   5 -16   -0.15    0.99
   2   5 -15    0.36    0.99
   2   5 -14   17.64    1.62
   2   5 -13    4.64    1.12
   2   5 -12    6.54    1.18
   2   5 -12    6.07    0.35
   2   5 -12    6.24    0.55
   2   5 -11   40.67    1.63
   2   5 -11   43.65    1.52
   2   5 -11   40.81    3.16
   2   5 -10  382.55   12.93
   2   5 -10  383.26   14.75
   2   5 -10  403.75   13.25
   2   5  -9   18.81    1.17
   2   5  -9   17.85    1.36
   2   5  -9   19.23    1.24
   2   5  -8   17.62    1.30
   2   5  -8   18.11    0.87
   2   5  -8   17.79    1.24
   2   5  -7   59.05    2.39
   2   5  -7   62.02    2.61
   2   5  -7   59.07    3.30
   2   5  -6  424.00   14.86
   2   5  -6  401.07   14.13
   2   5  -6  406.94   14.08
   2   5  -5  186.20    6.79
   2   5  -5  179.96    6.95
   2   5  -5  183.13    6.34
   2   5  -4  436.16   14.87
   2   5  -4  427.67   14.49
   2   5  -4  417.23   15.32
   2   5  -3   23.53    1.64
   2   5  -3   23.71    1.18
   2   5  -3   23.76    2.03
   2   5  -2    0.29    1.17
   2   5  -2    0.11    0.44
   2   5  -2    0.26    0.89
   2   5  -1  167.79    6.87
   2   5  -1  167.68    5.91
   2   5   0  325.58   12.62
   2   5   0  322.86   10.60
   2   5   1   74.75    3.14
   2   5   1   73.69    2.37
   2   5   2    3.94    0.65
   2   5   2    3.86    1.12
   2   5   3    0.07    1.66
   2   5   4    4.52    1.38
   2   5   5   71.48    3.45
   2   5   6   25.10    3.43
   2   5   7    0.05    1.16
   2   5   8   43.11    2.82
   2   5   9  287.88   12.86
   2   5  10  226.07    8.98
   2   5  11   12.41    3.69
   2   5  12  148.25    6.45
   2   5  13   24.50    2.68
   2   5  14   41.63    5.15
   2   5  15    2.42    1.90
   2   5  16   40.87    5.57
   2   5  17   27.07    3.12
   2   5  18   10.89    4.81
   2   5  19   11.93    3.09
   2   5  20    4.45    4.49
   2   6 -19   13.87    1.89
   2   6 -18    3.59    1.39
   2   6 -17   36.04    2.43
   2   6 -16    0.13    0.99
   2   6 -15    1.90    2.06
   2   6 -14   11.79    2.47
   2   6 -13   16.83    1.56
   2   6 -12   52.14    1.97
   2   6 -12   53.21    1.84
   2   6 -12   53.50    2.59
   2   6 -12   47.59    1.82
   2   6 -11    1.35    0.92
   2   6 -11    1.56    0.60
   2   6 -11    0.76    0.72
   2   6 -10   10.18    1.08
   2   6 -10   10.38    0.65
   2   6 -10   11.08    1.20
   2   6  -9   15.36    1.36
   2   6  -9   16.44    1.27
   2   6  -9   17.00    2.13
   2   6  -8   73.25    2.94
   2   6  -8   72.95    2.98
   2   6  -8   74.27    3.06
   2   6  -7    4.59    0.87
   2   6  -7    6.76    1.05
   2   6  -7    6.20    1.19
   2   6  -6   75.35    3.32
   2   6  -6   73.72    3.53
   2   6  -6   72.59    2.93
   2   6  -5   20.51    1.90
   2   6  -5   19.57    1.19
   2   6  -5   20.33    1.04
   2   6  -4    0.07    0.62
   2   6  -4    0.11    0.83
   2   6  -4    0.06    0.50
   2   6  -3    0.57    0.98
   2   6  -3    0.43    0.52
   2   6  -3    0.45    1.30
   2   6  -2    4.29    0.64
   2   6  -2    3.33    1.32
   2   6  -2    3.90    1.79
   2   6  -1  448.08   16.75
   2   6  -1  448.78   15.38
   2   6  -1  457.02   17.75
   2   6   0   32.16    3.23
   2   6   0   33.83    1.73
   2   6   0   33.80    2.51
   2   6   1  198.14    6.67
   2   6   1  200.68    7.50
   2   6   1  200.87    7.09
   2   6   2    1.54    0.58
   2   6   2    1.41    1.13
   2   6   3    0.62    2.00
   2   6   4   58.81    4.47
   2   6   5   83.73    4.00
   2   6   6  177.33    7.13
   2   6   7  130.21    7.49
   2   6   8   26.04    2.51
   2   6   9  276.43   10.95
   2   6  10   19.84    4.21
   2   6  11   16.83    2.45
   2   6  12    1.49    3.29
   2   6  13    1.70    1.95
   2   6  14   34.69    3.34
   2   6  15   -1.23    3.93
   2   6  16   95.68    5.46
   2   6  17   13.79    5.09
   2   6  18    3.38    2.45
   2   7 -16   56.85    4.38
   2   7 -15    0.78    1.96
   2   7 -14    7.91    2.34
   2   7 -13   12.87    2.43
   2   7 -12    4.79    2.01
   2   7 -11   19.88    1.54
   2   7 -10   42.84    2.12
   2   7 -10   40.48    2.13
   2   7 -10   42.91    2.06
   2   7  -9    4.06    1.61
   2   7  -9    4.05    0.65
   2   7  -9    4.67    1.03
   2   7  -8    0.71    1.22
   2   7  -8    0.29    0.51
   2   7  -8    0.42    0.91
   2   7  -7    6.07    1.24
   2   7  -7    5.97    0.88
   2   7  -7    5.85    0.77
   2   7  -6   20.26    1.62
   2   7  -6   21.83    1.86
   2   7  -6   21.37    1.89
   2   7  -5   12.87    1.73
   2   7  -5   12.25    1.42
   2   7  -5   12.29    0.97
   2   7  -4    1.06    0.61
   2   7  -4    1.04    1.37
   2   7  -4    1.54    0.58
   2   7  -3   10.58    1.96
   2   7  -3   11.29    1.28
   2   7  -3   10.85    0.97
   2   7  -2   67.07    3.92
   2   7  -2   68.15    2.87
   2   7  -2   69.14    2.71
   2   7  -1   19.98    1.34
   2   7  -1   20.59    0.99
   2   7  -1   21.69    2.65
   2   7   0   65.73    3.11
   2   7   0   65.95    3.63
   2   7   0   64.78    2.57
   2   7   1    1.51    0.64
   2   7   1    2.63    0.88
   2   7   1    1.99    1.19
   2   7   2   22.44    1.97
   2   7   2   23.95    1.56
   2   7   3    7.84    1.93
   2   7   3    7.02    2.72
   2   7   4   15.30    1.90
   2   7   4   13.53    1.41
   2   7   5   20.13    1.64
   2   7   5   23.17    2.22
   2   7   6   14.99    3.48
   2   7   7   16.18    3.80
   2   7   8   57.82    3.61
   2   7   9    0.98    1.67
   2   7  10   18.73    4.35
   2   7  11    2.48    1.96
   2   7  12   -0.13    3.13
   2   7  13   -0.02    1.65
   2   7  14    2.26    2.19
   2   7  15    0.49    3.69
   2   8 -13   72.92    4.54
   2   8 -12  115.04    5.79
   2   8 -11    1.81    1.76
   2   8 -10   24.70    1.65
   2   8  -9    0.13    1.28
   2   8  -9    0.19    0.95
   2   8  -9    0.23    1.04
   2   8  -8   18.46    2.00
   2   8  -8   19.01    1.78
   2   8  -8   16.65    1.75
   2   8  -7    2.73    0.77
   2   8  -7    1.38    1.29
   2   8  -7    1.66    1.28
   2   8  -6   21.71    2.08
   2   8  -6   21.77    1.32
   2   8  -6   20.50    1.89
   2   8  -5   25.61    1.58
   2   8  -5   26.06    1.90
   2   8  -5   25.46    2.05
   2   8  -4    2.81    1.28
   2   8  -4    2.78    0.91
   2   8  -4    2.62    0.61
   2   8  -3   28.76    1.35
   2   8  -3   30.91    1.87
   2   8  -3   31.11    2.27
   2   8  -2    7.13    1.25
   2   8  -2    7.42    1.61
   2   8  -2    7.21    0.67
   2   8  -1    3.14    1.18
   2   8  -1    3.30    0.90
   2   8  -1    3.92    0.84
   2   8   0    7.57    2.42
   2   8   0    6.80    0.56
   2   8   0    7.97    1.09
   2   8   1    0.39    1.93
   2   8   1    0.33    0.53
   2   8   1   -0.04    1.41
   2   8   2    6.36    1.12
   2   8   2    7.71    2.69
   2   8   3   31.92    2.47
   2   8   3   31.29    2.94
   2   8   4   39.20    2.29
   2   8   4   39.95    2.92
   2   8   5   68.09    4.32
   2   8   5   66.52    5.60
   2   8   6   20.85    4.18
   2   8   6   19.74    1.80
   2   8   7    7.90    2.17
   2   8   7    9.05    1.50
   2   8   8   24.56    2.77
   2   8   8   22.82    3.14
   2   8   9    0.64    3.04
   2   8   9    0.03    1.97
   2   8  10    3.03    2.54
   2   8  10    4.87    2.20
   2   8  11   31.12    3.29
   2   8  11   31.12    2.46
   2   9  -7    0.97    1.45
   2   9  -7    1.41    1.42
   2   9  -7    2.46    1.28
   2   9  -6   52.96    2.45
   2   9  -6   55.50    2.54
   2   9  -6   53.85    2.32
   2   9  -5   16.27    1.35
   2   9  -5   16.55    1.67
   2   9  -5   16.22    1.43
   2   9  -4   18.53    1.42
   2   9  -4   19.47    1.59
   2   9  -4   18.93    1.66
   2   9  -3   41.30    2.10
   2   9  -3   39.45    2.17
   2   9  -3   41.96    2.36
   2   9  -2    5.59    1.31
   2   9  -2    5.01    1.01
   2   9  -1    1.15    1.59
   2   9  -1    1.87    1.22
   2   9   0    2.21    1.70
   2   9   0    2.13    1.31
   2   9   1    9.14    1.72
   2   9   1    8.26    1.29
   2   9   2   22.28    2.23
   2   9   2   20.03    2.71
   2   9   3   14.01    3.49
   2   9   3   11.61    1.55
   2   9   4   80.49    6.22
   2   9   4   76.56    4.89
   2   9   5    9.32    1.54
   2   9   5    9.56    2.18
  -3  11   5  170.94   10.01
  -3  11   5  163.65   10.22
  -3  11   4   34.58    3.19
  -3  11   4   34.68    5.59
  -3  11   3   -0.18    2.10
  -3  11   3   30.80    2.86
  -3  11   2   60.43    6.24
  -3  11   1    1.69    1.89
  -3  11   0    3.80    2.14
  -3  11  -1   51.84    5.85
  -3  11  -2    3.37    1.99
  -3  11  -3    5.32    3.60
  -3  11  -4   14.60    4.00
  -3  11  -5    8.88    2.11
  -3  11  -6   18.97    2.50
  -3  10  11   13.84    2.29
  -3  10  11   15.29    4.18
  -3  10  10   16.77    2.50
  -3  10  10   16.58    2.37
  -3  10   9   13.50    2.30
  -3  10   9   14.78    2.23
  -3  10   8    3.39    3.29
  -3  10   8    8.08    3.43
  -3  10   7    1.60    1.65
  -3  10   7    1.37    1.72
  -3  10   6    1.22    1.59
  -3  10   6    0.40    1.62
  -3  10   5   25.63    4.69
  -3  10   4  290.37   11.95
  -3  10   3   19.97    4.43
  -3  10   2   40.11    3.16
  -3  10   1    0.16    2.69
  -3  10   0  133.34    6.12
  -3  10  -1   40.50    3.23
  -3  10  -2   54.10    5.46
  -3  10  -3   11.46    3.75
  -3  10  -4   72.72    4.05
  -3  10  -5  105.83    5.13
  -3  10  -6    3.13    1.70
  -3  10  -7    0.49    2.79
  -3  10  -8   53.35    5.47
  -3  10  -9   26.78    4.59
   3 -10  10   15.56    1.36
  -3  10 -10   14.80    4.07
   3 -10  11    8.83    1.12
  -3  10 -11    9.12    3.46
   3 -10  12   21.07    1.47
  -3  10 -12   21.50    3.93
  -3   9  15    3.04    1.88
  -3   9  15    0.90    2.67
  -3   9  14   28.04    4.84
  -3   9  14   21.14    3.57
  -3   9  13   33.62    3.11
  -3   9  13   35.79    2.65
  -3   9  12   10.37    2.08
  -3   9  12    9.88    1.78
  -3   9  11    3.97    3.24
  -3   9  11    4.78    1.60
  -3   9  10  122.55    5.62
  -3   9  10  120.29    6.99
  -3   9   9   10.89    3.60
  -3   9   9   12.96    3.17
  -3   9   8    0.60    1.37
  -3   9   8    1.56    1.48
  -3   9   7    2.09    1.45
  -3   9   6  203.50    9.88
  -3   9   6  190.84    5.94
  -3   9   5    9.88    0.70
  -3   9   5    9.15    1.98
  -3   9   4   26.42    4.02
  -3   9   3  112.76    5.19
  -3   9   2    1.62    2.80
  -3   9   1    9.37    1.95
  -3   9   0    3.03    1.62
  -3   9  -1    0.42    2.54
  -3   9  -2    0.55    2.65
  -3   9  -3   58.70    3.46
   3  -9   4  126.39    4.89
  -3   9  -4  120.40    5.50
   3  -9   5    2.96    1.78
  -3   9  -5    2.77    1.59
   3  -9   6   71.78    3.13
  -3   9  -6   70.28    3.80
   3  -9   7   37.30    2.05
  -3   9  -7   39.75    4.55
   3  -9   8   22.46    2.35
  -3   9  -8   21.29    3.97
   3  -9   9   17.22    1.39
  -3   9  -9   16.54    3.86
   3  -9  10   14.87    1.25
  -3   9 -10   13.92    2.23
   3  -9  11    7.14    1.68
  -3   9 -11    6.65    1.82
   3  -9  12   42.94    2.78
  -3   9 -12   42.48    3.04
   3  -9  13    0.20    0.66
  -3   9 -13   -0.43    2.34
   3  -9  14   32.08    1.70
  -3   9 -14   38.63    4.30
   3  -9  15    7.55    0.96
  -3   9 -15    7.21    2.87
   3  -9  16   53.39    2.33
  -3   9 -16   55.29    3.06
  -3   8  17    0.32    1.44
  -3   8  17    0.23    1.16
  -3   8  16    9.63    3.42
  -3   8  16    7.55    1.56
  -3   8  15   30.91    2.75
  -3   8  15   31.64    2.28
  -3   8  14   -0.13    1.21
  -3   8  14    0.10    0.99
  -3   8  13   51.42    4.80
  -3   8  13   51.86    2.82
  -3   8  12    0.21    2.09
  -3   8  12   -0.05    1.81
  -3   8  11    0.02    1.14
  -3   8  11    0.31    1.80
  -3   8  10    0.37    1.26
  -3   8  10    0.48    1.10
  -3   8   9   -0.28    1.33
  -3   8   9    1.54    1.17
  -3   8   9    1.60    0.27
  -3   8   8    1.10    2.09
  -3   8   8    0.73    0.30
  -3   8   7   60.19    3.23
  -3   8   7   62.46    2.03
  -3   8   6   24.99    2.18
  -3   8   6   25.74    1.10
  -3   8   5  171.80    6.98
  -3   8   5  171.18    5.27
  -3   8   4   76.81    3.86
  -3   8   3    6.90    1.68
  -3   8   2    8.90    3.01
  -3   8   1    7.51    1.68
   3  -8   0   34.13    1.96
  -3   8   0   32.45    2.55
   3  -8   1   27.76    2.67
  -3   8  -1   24.51    3.86
   3  -8   2   24.55    1.66
  -3   8  -2   22.51    3.83
   3  -8   3    0.08    1.51
  -3   8  -3    0.57    1.33
   3  -8   4  239.58    8.48
  -3   8  -4  225.73    8.92
   3  -8   5   70.60    3.84
  -3   8  -5   69.04    3.68
   3  -8   6    0.66    0.78
  -3   8  -6    0.02    1.33
   3  -8   7   30.69    2.53
  -3   8  -7   30.63    2.62
   3  -8   8    3.62    0.93
  -3   8  -8    4.05    1.68
   3  -8   9   12.42    1.93
  -3   8  -9   11.12    3.59
   3  -8  10    4.73    1.61
  -3   8 -10    4.79    3.17
   3  -8  11    0.30    0.71
  -3   8 -11    2.24    2.56
   3  -8  12   62.81    2.60
  -3   8 -12   63.81    3.49
   3  -8  13    0.66    1.23
  -3   8 -13    0.72    1.35
   3  -8  14    0.91    1.18
  -3   8 -14    0.08    2.29
   3  -8  15    0.12    0.59
  -3   8 -15    0.13    2.02
  -3   8 -15    0.35    2.04
   3  -8  16    0.38    0.62
  -3   8 -16    0.19    1.96
   3  -8  17    0.01    0.57
  -3   8 -17   -0.58    0.98
   3  -8  18   22.61    1.34
  -3   8 -18   23.99    2.99
  -3   7  20   46.99    4.89
  -3   7  20   49.57    3.82
  -3   7  19  115.02    7.13
  -3   7  19  112.28    5.96
  -3   7  18    0.09    1.71
  -3   7  18   -0.29    1.33
  -3   7  17  101.42    4.88
  -3   7  17  100.90    4.31
  -3   7  16   26.33    2.28
  -3   7  16   23.41    2.91
  -3   7  15   -0.20    2.02
  -3   7  15    0.03    1.58
  -3   7  14   39.95    3.89
  -3   7  14   36.24    3.30
  -3   7  13   10.72    1.65
  -3   7  13   10.82    2.38
  -3   7  12    0.39    1.08
  -3   7  12    0.41    0.95
  -3   7  11    9.47    1.55
  -3   7  11    8.78    1.34
  -3   7  11    9.10    0.59
  -3   7  10    4.40    2.10
  -3   7  10    0.41    1.33
  -3   7  10    5.27    0.49
  -3   7   9   36.59    3.20
  -3   7   9   38.14    1.36
  -3   7   8   79.30    2.58
  -3   7   8   75.96    3.38
  -3   7   7   28.24    1.22
  -3   7   7   27.08    3.13
  -3   7   6  125.10    5.16
  -3   7   6  130.45    4.26
  -3   7   5  368.64   14.90
  -3   7   5  320.15   10.36
  -3   7   4   32.44    2.36
  -3   7   3   19.11    3.20
   3  -7  -2   79.78    3.23
  -3   7   2   76.86    5.07
   3  -7  -1    4.73    1.05
  -3   7   1    4.56    1.45
   3  -7   0   45.11    3.11
  -3   7   0   41.73    2.74
   3  -7   1   71.42    3.90
  -3   7  -1   69.61    3.61
   3  -7   2    9.95    1.18
  -3   7  -2    7.83    1.79
   3  -7   3  180.35    7.54
  -3   7  -3  279.08   11.76
   3  -7   4   56.70    3.41
  -3   7  -4   54.09    4.76
   3  -7   5    4.89    0.99
  -3   7  -5    4.22    2.85
   3  -7   6   44.59    2.93
  -3   7  -6   46.19    3.02
   3  -7   7   45.06    2.08
  -3   7  -7   44.55    2.99
   3  -7   8   31.35    2.48
  -3   7  -8   38.77    2.82
   3  -7   9   22.66    1.45
  -3   7  -9   23.05    2.37
   3  -7  10  319.61   12.38
  -3   7 -10  296.52   13.39
   3  -7  11  635.52   23.32
  -3   7 -11  618.76   25.77
   3  -7  12  204.74    7.34
  -3   7 -12  211.99    8.31
   3  -7  13    0.22    1.09
  -3   7 -13   -0.26    1.07
   3  -7  14   13.08    1.84
  -3   7 -14   12.98    2.98
   3  -7  15    9.91    1.05
  -3   7 -15    9.61    2.67
   3  -7  16   18.91    1.30
  -3   7 -16   18.87    1.80
   3  -7  17   47.65    2.15
  -3   7 -17   48.49    2.70
   3  -7  18    0.32    0.66
  -3   7 -18   -0.12    1.81
   3  -7  19    0.49    0.68
  -3   7 -19    0.31    1.75
   3  -7  20   20.39    1.38
  -3   7 -20   21.89    1.70
  -3   6  21    0.13    0.79
  -3   6  21    0.06    1.97
  -3   6  20   16.72    1.92
  -3   6  20   17.75    1.47
  -3   6  19   11.22    1.71
  -3   6  19   10.69    1.32
  -3   6  18  154.55    6.42
  -3   6  18  150.65    5.78
  -3   6  17   -0.44    1.08
  -3   6  17   -0.12    0.81
  -3   6  16   12.06    1.62
  -3   6  16   11.30    1.25
  -3   6  15   20.14    2.96
  -3   6  15   20.68    1.54
  -3   6  14   32.01    3.24
  -3   6  14   31.20    1.84
  -3   6  13   48.73    3.68
  -3   6  13   47.78    2.32
  -3   6  12    2.45    1.91
  -3   6  12    1.98    1.63
  -3   6  12    2.53    0.63
  -3   6  11    1.14    1.09
  -3   6  11    2.42    0.57
  -3   6  11    2.81    0.95
  -3   6  10   26.69    1.72
  -3   6  10   27.01    1.24
  -3   6   9    6.50    0.69
  -3   6   9    4.98    2.04
  -3   6   8  280.28   10.03
  -3   6   8  294.32    9.62
  -3   6   7   26.57    1.27
  -3   6   7   24.69    2.77
  -3   6   6    5.06    1.19
  -3   6   6    4.33    0.71
  -3   6   5  201.37    6.25
  -3   6   5  180.98    8.00
   3  -6  -4   29.38    1.71
  -3   6   4   28.36    1.99
   3  -6  -3  130.20    4.66
  -3   6   3  124.35    4.98
   3  -6  -2  136.32    4.83
  -3   6   2  131.60    6.47
   3  -6  -1    7.53    1.01
  -3   6   1    5.46    2.46
   3  -6   0   74.13    3.68
  -3   6   0   66.34    4.48
   3  -6   1    0.69    1.50
  -3   6  -1    5.88    2.39
   3  -6   2  200.72    7.81
  -3   6  -2  195.95    8.92
   3  -6   3  357.39   12.21
  -3   6  -3  317.10   14.43
   3  -6   4    0.02    0.81
  -3   6  -4   24.00    2.81
   3  -6   5    7.04    1.70
  -3   6  -5    6.47    3.04
   3  -6   6  126.04    5.44
  -3   6  -6  126.37    5.50
   3  -6   7   23.60    1.59
  -3   6  -7   28.25    2.62
   3  -6   8   93.94    4.76
  -3   6  -8   95.18    6.90
   3  -6   9   59.59    2.77
  -3   6  -9   65.46    5.98
   3  -6  10  220.04    9.03
  -3   6 -10  216.38    8.86
   3  -6  11  117.85    4.58
  -3   6 -11  123.77    5.60
   3  -6  12  336.85   13.24
  -3   6 -12  335.27   14.30
   3  -6  13  102.17    5.15
  -3   6 -13   99.85    6.03
   3  -6  14   17.19    1.47
  -3   6 -14   16.89    1.73
   3  -6  15    7.86    1.14
  -3   6 -15    7.19    1.36
   3  -6  16   10.68    2.10
  -3   6 -16   10.58    2.60
   3  -6  17    6.54    1.85
  -3   6 -17   -0.23    2.16
   3  -6  18    8.22    1.92
  -3   6 -18    7.91    1.35
   3  -6  19    1.47    1.58
  -3   6 -19    1.08    1.02
   3  -6  20   48.95    3.37
  -3   6 -20   49.84    3.64
   3  -6  21    7.74    1.92
  -3   6 -21    6.93    2.11
   3  -5 -22   13.72    0.89
  -3   5  22   19.55    1.35
  -3   5  22   18.30    2.78
  -3   5  21   30.23    1.70
  -3   5  21   33.99    3.51
   3  -5 -20    0.10    0.40
  -3   5  20    0.44    1.69
  -3   5  20    0.18    0.67
  -3   5  19   30.88    3.18
  -3   5  19   30.58    2.40
  -3   5  18   28.65    2.31
  -3   5  18   28.28    3.05
  -3   5  17    5.94    1.57
  -3   5  17    6.81    2.06
  -3   5  16    9.63    2.23
  -3   5  16    9.92    1.71
  -3   5  15   26.65    2.78
  -3   5  15   25.61    1.50
  -3   5  14   10.27    2.23
  -3   5  14   10.86    1.09
  -3   5  13  116.67    5.50
  -3   5  13  115.57    4.30
  -3   5  13  124.83    4.00
  -3   5  12  164.73    6.13
  -3   5  12  155.72    6.45
  -3   5  12  166.37    5.77
  -3   5  11  136.19    5.79
  -3   5  11  144.12    4.93
  -3   5  10    0.14    0.58
  -3   5  10    0.12    0.70
  -3   5   9   62.33    2.00
  -3   5   9   60.34    3.34
  -3   5   8   31.11    1.68
  -3   5   8   31.85    1.49
  -3   5   7   24.39    2.40
  -3   5   7   27.12    1.02
  -3   5   6    7.99    1.11
  -3   5   6    8.42    0.89
   3  -5  -5  161.63    6.36
  -3   5   5  158.56    4.96
  -3   5   5  154.01    5.62
   3  -5  -4  658.09   23.37
  -3   5   4  633.95   24.10
   3  -5  -3    0.14    0.65
  -3   5   3    0.56    1.58
   3  -5  -2    4.02    0.83
  -3   5   2    5.76    1.98
   3  -5  -1    8.31    0.92
  -3   5   1    8.26    2.16
   3  -5   0   34.13    1.61
  -3   5   0   34.35    3.04
   3  -5   1    0.39    0.64
  -3   5  -1    0.63    1.64
   3  -5   2  209.80    7.02
  -3   5  -2  206.43    8.49
   3  -5   3   27.18    1.52
  -3   5  -3   28.63    1.92
   3  -5   4    5.91    0.99
  -3   5  -4    5.59    1.34
   3  -5   5   25.51    1.59
  -3   5  -5   26.15    3.28
   3  -5   6    5.13    1.90
  -3   5  -6   10.28    2.92
   3  -5   7    0.45    0.92
  -3   5  -7    0.74    1.28
   3  -5   8   43.80    2.30
  -3   5  -8   51.16    3.16
   3  -5   9   52.65    3.73
   3  -5   9   50.54    3.70
   3  -5  10  125.08    4.86
  -3   5 -10  122.95    5.42
   3  -5  11  154.72    7.36
  -3   5 -11  165.34    7.06
   3  -5  12  580.55   22.02
  -3   5 -12  788.01   32.71
   3  -5  13  480.30   17.41
  -3   5 -13  458.62   18.90
   3  -5  14   20.60    2.83
  -3   5 -14   21.45    1.89
   3  -5  15   12.95    2.41
  -3   5 -15    9.99    1.49
   3  -5  16   10.32    2.26
  -3   5 -16    8.13    1.41
   3  -5  17    5.32    1.14
  -3   5 -17    6.21    2.19
   3  -5  18    0.09    0.82
  -3   5 -18    0.01    1.57
   3  -5  19   22.20    1.65
  -3   5 -19   22.56    2.80
   3  -5  20    2.53    1.05
  -3   5 -20    2.94    1.09
   3  -5  21  126.51    5.96
  -3   5 -21  123.72    4.90
   3  -5  22   25.70    2.70
  -3   5 -22   24.06    1.74
   3  -5  23    6.79    2.06
  -3   5 -23    7.45    1.18
   3  -4 -23   -0.04    0.92
  -3   4  23    0.25    1.42
  -3   4  23    0.30    0.99
   3  -4 -22   34.82    2.11
  -3   4  22   34.00    3.00
  -3   4  22   35.07    1.69
   3  -4 -21    0.35    0.81
  -3   4  21   -0.08    1.37
  -3   4  21   -0.18    0.53
   3  -4 -20   98.40    4.04
  -3   4  20  102.81    5.00
  -3   4  20   98.68    3.63
   3  -4 -19   38.87    2.14
  -3   4  19   38.80    2.96
  -3   4  19   38.69    2.41
   3  -4 -18    9.07    1.22
  -3   4  18    9.48    1.47
  -3   4  18    9.47    1.15
   3  -4 -17   13.67    1.30
  -3   4  17   13.37    1.57
  -3   4  17   13.38    1.29
   3  -4 -16   30.72    1.33
  -3   4  16   30.89    2.07
  -3   4  16   31.45    1.75
   3  -4 -15   44.63    2.13
  -3   4  15   44.85    2.14
  -3   4  15   44.04    1.87
   3  -4 -14   71.90    2.48
  -3   4  14   72.57    3.74
  -3   4  14   69.09    2.63
   3  -4 -13   22.73    1.51
  -3   4  13   22.01    2.16
  -3   4  13   23.04    1.71
  -3   4  13   21.86    1.27
   3  -4 -12    0.58    0.43
  -3   4  12    0.43    1.13
  -3   4  12    0.42    0.72
  -3   4  12    1.16    0.50
  -3   4  11    7.09    0.85
  -3   4  11    8.80    1.14
  -3   4  10   -0.18    0.67
  -3   4  10    0.13    1.01
  -3   4   9  117.47    4.11
  -3   4   9  113.17    3.94
  -3   4   8   60.00    2.38
  -3   4   8   55.09    2.91
  -3   4   7   27.90    1.46
  -3   4   7   29.25    1.16
   3  -4  -6  504.63   17.32
  -3   4   6  494.52   17.13
  -3   4   6  471.83   16.47
   3  -4  -5    9.56    1.75
  -3   4   5   11.50    1.21
  -3   4   5   18.23    2.35
   3  -4  -4 2867.97  123.64
  -3   4   4 2787.08  122.83
  -3   4   4 2947.67  126.75
   3  -4  -3  769.58   27.66
  -3   4   3  762.79   29.78
   3  -4  -2  439.42   15.72
  -3   4   2  449.29   16.07
   3  -4  -1   13.24    1.13
  -3   4   1   15.51    2.01
   3  -4   0  234.45    8.24
  -3   4   0  435.70   15.36
   3  -4   1  259.25   10.39
  -3   4  -1 1275.28   43.41
   3  -4   2   52.08    3.65
  -3   4  -2  213.51    9.20
   3  -4   3  220.26    8.74
  -3   4  -3  223.73    8.48
   3  -4   4  104.96    5.18
  -3   4  -4  108.08    4.89
   3  -4   5  276.42   10.77
  -3   4  -5  264.06   11.59
   3  -4   6  178.35    7.32
  -3   4  -6  170.72    6.47
   3  -4   7  130.19    4.75
  -3   4  -7  131.26    6.63
   3  -4   8   69.32    2.94
  -3   4  -8   67.86    4.53
   3  -4   9   15.97    2.61
  -3   4  -9   13.78    1.78
   3  -4  10  197.48    7.23
  -3   4 -10  128.32    5.39
   3  -4  11   -0.02    1.03
  -3   4 -11   -0.45    2.06
   3  -4  12   21.91    3.40
  -3   4 -12   20.40    3.54
   3  -4  13  264.64    9.85
  -3   4 -13  235.58    9.20
   3  -4  14   15.04    1.82
  -3   4 -14   15.15    1.80
   3  -4  15   15.98    1.85
  -3   4 -15   15.79    1.65
   3  -4  16   12.46    3.13
  -3   4 -16   12.51    1.47
   3  -4  17   29.57    3.55
  -3   4 -17   22.20    2.85
   3  -4  18   98.08    5.64
  -3   4 -18   97.56    5.18
   3  -4  19    0.61    2.01
  -3   4 -19    0.16    1.67
   3  -4  20    1.60    1.21
  -3   4 -20   -0.28    2.03
   3  -4  21   10.23    1.59
  -3   4 -21   10.21    2.30
   3  -4  22    6.65    1.47
  -3   4 -22    5.54    2.10
   3  -4  23   11.00    2.70
  -3   4 -23   13.05    2.27
   3  -3 -24   31.67    1.65
  -3   3  24   29.43    1.86
  -3   3  24   28.87    2.43
   3  -3 -23   52.95    2.31
  -3   3  23   49.21    3.07
  -3   3  23   53.18    2.07
  -3   3  23   52.24    3.19
   3  -3 -22   44.44    2.01
  -3   3  22   41.75    2.78
  -3   3  22   44.79    2.26
   3  -3 -21    0.97    0.65
  -3   3  21    0.66    1.27
  -3   3  21    0.93    0.87
   3  -3 -20   17.36    1.20
  -3   3  20   16.86    1.30
  -3   3  20   16.59    1.44
   3  -3 -19  103.04    3.77
  -3   3  19   99.09    3.44
  -3   3  19  104.03    3.83
   3  -3 -18   90.90    3.35
  -3   3  18   90.00    3.10
  -3   3  18   91.45    4.16
   3  -3 -17   48.08    1.98
  -3   3  17   46.34    1.79
  -3   3  17   48.45    2.87
   3  -3 -16    1.30    1.04
  -3   3  16    1.61    0.72
  -3   3  16    1.41    0.52
   3  -3 -15    7.03    1.29
  -3   3  15    7.71    0.87
  -3   3  15    7.17    1.15
   3  -3 -14   75.64    2.74
  -3   3  14   76.47    3.48
  -3   3  14   75.88    3.20
   3  -3 -13  195.98    7.16
  -3   3  13  204.12    6.83
  -3   3  13  195.24    6.49
  -3   3  13  205.24    7.66
   3  -3 -12    3.12    0.60
  -3   3  12    3.53    1.15
  -3   3  12    3.12    0.60
  -3   3  12    2.85    0.70
   3  -3 -11   44.62    2.19
  -3   3  11   44.85    2.22
  -3   3  11   44.84    2.29
   3  -3 -10    9.08    1.14
  -3   3  10    8.96    0.75
  -3   3  10    9.29    0.76
   3  -3  -9  299.48   10.29
  -3   3   9  293.75    9.80
  -3   3   9  313.63   10.76
   3  -3  -8   78.16    2.63
  -3   3   8   88.41    3.63
  -3   3   8   94.08    3.51
   3  -3  -7   20.63    1.03
  -3   3   7   20.80    1.43
   3  -3  -6  689.71   24.70
  -3   3   6  672.52   25.81
  -3   3   6  673.62   24.12
   3  -3  -5   14.58    1.48
  -3   3   5    9.72    2.38
  -3   3   5   12.27    0.81
   3  -3  -4  916.46   33.15
  -3   3   4  927.16   33.47
  -3   3   4  881.23   33.70
   3  -3  -3  278.31    9.11
  -3   3   3  276.03    9.46
   3  -3  -2   21.73    2.09
  -3   3   2   18.88    1.47
   3  -3  -1  704.85   24.99
  -3   3   1  697.47   26.17
   3  -3   0  121.63    4.36
  -3   3   0  118.06    4.52
   3  -3   1  698.96   24.97
  -3   3  -1  712.01   25.72
   3  -3   2  408.28   15.66
  -3   3  -2  486.16   18.94
   3  -3   3   21.33    1.72
  -3   3  -3   67.29    3.09
   3  -3   4   90.00    3.77
  -3   3  -4  112.66    6.99
   3  -3   5  130.01    5.12
  -3   3  -5  136.79    5.56
   3  -3   6  202.11    8.76
  -3   3  -6  141.73    5.70
   3  -3   7  262.46    9.70
  -3   3  -7  295.67   12.03
   3  -3   8  168.97    6.30
  -3   3  -8  168.80    7.36
   3  -3   9   19.49    2.98
  -3   3  -9   19.91    1.63
   3  -3  10   61.95    3.18
  -3   3 -10   63.00    2.98
   3  -3  11   51.98    3.21
  -3   3 -11   52.38    2.82
   3  -3  12  297.72   13.27
  -3   3 -12  294.51   12.38
   3  -3  13  315.78   14.43
  -3   3 -13  346.41   14.28
   3  -3  14  150.44    8.72
  -3   3 -14  140.36    7.21
   3  -3  15   35.91    4.34
  -3   3 -15   36.63    3.51
   3  -3  16   28.21    3.99
  -3   3 -16   36.69    3.25
   3  -3  17   10.63    3.17
  -3   3 -17    6.59    2.27
   3  -3  18  119.51    6.81
  -3   3 -18  123.04    5.96
   3  -3  19    8.04    3.03
  -3   3 -19   11.02    2.38
   3  -3  20   15.12    3.37
  -3   3 -20   14.18    1.55
   3  -3  21   -0.07    1.28
  -3   3 -21    0.32    0.99
   3  -3  22    8.48    1.83
  -3   3 -22    7.44    1.35
   3  -3  23   13.61    3.32
  -3   3 -23    9.67    1.38
   3  -3  24    5.43    2.88
  -3   3 -24    5.90    2.02
   3  -2 -24   41.56    2.90
   3  -2 -23    1.71    1.47
   3  -2 -22   26.46    1.59
  -3   2  22   25.77    1.43
  -3   2  22   24.05    1.89
   3  -2 -21   44.56    2.14
  -3   2  21   44.60    1.94
  -3   2  21   44.24    2.43
   3  -2 -20   31.66    1.75
  -3   2  20   29.61    1.96
  -3   2  20   30.18    1.59
   3  -2 -19  138.98    5.07
  -3   2  19  133.98    5.11
  -3   2  19  140.53    4.88
   3  -2 -18    7.56    1.00
  -3   2  18    7.79    1.31
  -3   2  18    8.08    0.95
   3  -2 -17  133.61    4.76
  -3   2  17  135.75    5.18
  -3   2  17  133.25    4.61
   3  -2 -16    1.29    0.70
  -3   2  16    1.10    0.71
  -3   2  16    0.60    1.00
   3  -2 -15    0.05    1.05
  -3   2  15    0.30    0.83
  -3   2  15    0.19    0.63
   3  -2 -14   29.72    2.12
  -3   2  14   28.33    1.77
  -3   2  14   28.50    1.14
   3  -2 -13  106.15    3.73
  -3   2  13  108.10    4.02
  -3   2  13  106.32    3.80
  -3   2  13  109.47    3.99
   3  -2 -12   49.82    2.62
  -3   2  12   46.93    2.20
  -3   2  12   49.55    2.20
  -3   2  12   49.87    2.84
   3  -2 -11  365.14   12.32
  -3   2  11  321.88   10.76
  -3   2  11  368.15   12.59
  -3   2  11  369.08   12.48
   3  -2 -10   42.57    2.28
  -3   2  10   43.55    1.81
  -3   2  10   41.79    2.00
   3  -2  -9   22.93    1.15
  -3   2   9   24.15    1.72
  -3   2   9   23.25    1.04
   3  -2  -8  429.63   14.04
   3  -2  -8  416.88   14.06
  -3   2   8  436.97   14.68
  -3   2   8  433.27   14.32
   3  -2  -7    3.98    0.62
   3  -2  -7    4.37    0.48
  -3   2   7    4.80    0.64
   3  -2  -6    0.36    0.72
   3  -2  -6    0.62    0.90
  -3   2   6    2.12    0.54
   3  -2  -5  100.51    3.18
  -3   2   5  101.62    3.33
  -3   2   5  101.05    3.48
   3  -2  -4  668.17   23.99
  -3   2   4  672.71   23.55
  -3   2   4  686.10   23.85
   3  -2  -3   28.52    2.00
  -3   2   3   30.45    1.32
  -3   2   3   29.34    2.51
   3  -2  -2  138.37    5.42
  -3   2   2  152.57    5.39
  -3   2   2  141.83    4.58
   3  -2  -1  129.05    5.21
  -3   2   1  124.19    5.69
   3  -2   0   42.42    2.89
  -3   2   0   62.51    2.78
   3  -2   1  297.17   10.22
  -3   2  -1  421.30   15.59
   3  -2   2   87.71    3.45
  -3   2  -2   82.73    3.51
   3  -2   3  236.71    9.51
  -3   2  -3  231.09    8.18
   3  -2   4  504.32   19.62
  -3   2  -4  484.90   18.97
   3  -2   5  684.06   25.24
  -3   2  -5  722.91   26.46
   3  -2   6  780.05   29.06
  -3   2  -6  745.47   27.61
   3  -2   7    7.50    4.17
  -3   2  -7   21.20    1.94
   3  -2   8  197.23    7.53
  -3   2  -8  161.97    5.97
   3  -2   9   88.08    4.06
  -3   2  -9    0.42    1.11
   3  -2  10   44.21    4.06
  -3   2 -10   44.25    2.23
   3  -2  11   65.29    3.43
  -3   2 -11   77.39    3.35
   3  -2  12   61.24    3.61
  -3   2 -12   62.15    3.02
   3  -2  13   85.94    4.34
  -3   2 -13   81.59    3.65
   3  -2  14  303.43   11.99
  -3   2 -14  302.99   11.07
   3  -2  15  286.26   11.61
  -3   2 -15  285.13   10.37
   3  -2  16   31.20    2.75
  -3   2 -16   30.22    3.24
   3  -2  17  193.39    7.87
  -3   2 -17  191.48    8.34
   3  -2  18   27.65    4.51
  -3   2 -18   29.63    3.16
   3  -2  19   71.16    5.71
  -3   2 -19   74.51    3.41
   3  -2  20    2.19    2.80
  -3   2 -20    1.79    1.12
   3  -2  21   35.28    2.78
  -3   2 -21   34.74    3.39
   3  -2  22  256.96   11.91
  -3   2 -22  149.76    7.37
   3  -2  23   -0.31    2.77
  -3   2 -23    0.53    1.74
   3  -2  24   24.63    2.51
  -3   2 -24   24.01    1.91
   3  -1 -24    4.05    1.07
   3  -1 -23    7.53    1.18
   3  -1 -22   36.66    2.04
   3  -1 -21    4.62    1.07
  -3   1  21    3.99    0.71
  -3   1  21    3.73    0.89
   3  -1 -20  171.18    7.23
  -3   1  20  172.70    5.66
  -3   1  20  154.73    5.45
   3  -1 -19   38.09    2.91
  -3   1  19   39.01    1.64
  -3   1  19   34.07    1.77
   3  -1 -18   70.07    3.95
  -3   1  18   68.31    2.79
  -3   1  18   72.94    2.55
   3  -1 -17  337.70   13.08
  -3   1  17  354.18   11.72
  -3   1  17  345.85   11.72
   3  -1 -16   67.23    3.63
  -3   1  16   68.29    2.45
  -3   1  16   67.22    2.56
   3  -1 -15    4.48    0.87
  -3   1  15    4.27    0.78
  -3   1  15    3.98    0.73
   3  -1 -14    1.24    0.72
  -3   1  14    1.18    0.36
  -3   1  14    1.40    0.63
   3  -1 -13   13.21    1.08
  -3   1  13   13.87    1.02
  -3   1  13   13.35    0.98
   3  -1 -12   18.67    1.91
  -3   1  12   20.98    1.11
  -3   1  12   18.42    1.15
  -3   1  12   19.41    1.37
   3  -1 -11  145.47    4.99
  -3   1  11  150.76    4.78
  -3   1  11  151.71    5.30
  -3   1  11  138.04    4.60
   3  -1 -10  197.10    7.25
  -3   1  10  185.23    5.97
  -3   1  10  200.91    6.72
   3  -1  -9   73.92    2.67
  -3   1   9   77.84    3.52
  -3   1   9   76.55    2.36
   3  -1  -8  409.46   13.79
   3  -1  -8  422.46   13.72
  -3   1   8  389.71   13.31
  -3   1   8  418.28   14.08
   3  -1  -7    1.67    0.29
   3  -1  -7    1.68    1.06
  -3   1   7    1.61    0.61
   3  -1  -6    3.26    1.09
   3  -1  -6    3.55    0.62
  -3   1   6    3.09    0.64
  -3   1   6    2.05    1.49
   3  -1  -5   20.03    1.07
   3  -1  -5   24.61    1.37
  -3   1   5   25.83    1.41
  -3   1   5   20.68    1.63
   3  -1  -4   11.91    0.84
   3  -1  -4   12.65    0.77
  -3   1   4   10.84    1.59
  -3   1   4   12.12    0.88
   3  -1  -3  788.18   28.34
  -3   1   3  823.21   29.11
  -3   1   3  791.18   28.09
   3  -1  -2   38.28    1.70
  -3   1   2   36.13    1.52
  -3   1   2   47.79    2.93
   3  -1  -1  324.88   10.92
  -3   1   1  348.92   12.89
  -3   1   1  331.07   10.79
   3  -1   0 3056.23  102.57
  -3   1   0  633.13   22.82
   3  -1   1   42.49    3.35
  -3   1  -1   27.67    1.62
   3  -1   2  173.85    7.29
  -3   1  -2  155.45    5.43
   3  -1   3  135.10    6.35
  -3   1  -3  136.18    5.87
   3  -1   4   -0.44    1.07
  -3   1  -4   -0.25    1.67
   3  -1   5  452.02   16.35
  -3   1  -5  374.26   13.40
   3  -1   6    7.94    4.75
  -3   1  -6   87.60    3.80
   3  -1   7   31.25    2.76
  -3   1  -7   33.45    2.18
   3  -1   8  535.84   19.43
  -3   1  -8  498.08   17.75
   3  -1   9  231.12    8.39
  -3   1  -9  223.39    7.74
   3  -1  10    0.60    2.06
  -3   1 -10    0.51    1.62
   3  -1  11   48.53    4.38
  -3   1 -11   41.23    2.33
   3  -1  12   35.86    4.31
  -3   1 -12   26.96    2.00
   3  -1  13    1.65    3.26
  -3   1 -13    4.96    1.32
   3  -1  14   11.66    2.12
  -3   1 -14   10.63    2.71
   3  -1  15  213.20    8.59
  -3   1 -15  210.92    7.86
   3  -1  16   16.40    2.29
  -3   1 -16   18.61    1.79
   3  -1  17   64.66    5.63
  -3   1 -17   62.25    4.28
   3  -1  18   48.99    5.19
  -3   1 -18   50.64    4.04
   3  -1  19    7.25    1.97
  -3   1 -19    9.45    1.53
   3  -1  20    1.24    1.58
  -3   1 -20    1.13    2.03
   3  -1  21   -1.91    2.82
  -3   1 -21    0.35    1.87
   3  -1  22   18.35    2.44
  -3   1 -22   14.69    1.75
   3  -1  23   43.34    3.31
  -3   1 -23   41.63    2.55
   3  -1  24   11.60    4.01
  -3   1 -24   10.84    2.59
   3   0 -24    6.43    2.25
   3   0 -23    4.58    1.22
   3   0 -22   42.13    2.39
   3   0 -21    0.42    0.96
   3   0 -20  112.72    5.51
   3   0 -19    8.35    2.21
   3   0 -18    9.37    2.18
   3   0 -17    6.18    2.03
   3   0 -16   13.49    2.15
   3   0 -15   42.23    2.97
   3   0 -14    7.06    1.06
   3   0 -13   15.38    1.23
  -3   0  13   14.84    0.62
   3   0 -12    0.13    0.63
  -3   0  12    0.07    0.15
  -3   0  12   -0.15    0.77
   3   0 -11   44.44    2.69
  -3   0  11   44.78    1.31
  -3   0  11   44.25    2.14
   3   0 -10  155.94    5.27
  -3   0  10  144.97    4.15
  -3   0  10  149.13    4.17
  -3   0  10  160.42    5.53
   3   0  -9  112.03    4.55
  -3   0   9  114.98    3.32
  -3   0   9  113.54    3.97
   3   0  -8  120.58    3.40
   3   0  -8  113.43    3.87
  -3   0   8  113.11    3.39
  -3   0   8  115.15    3.97
   3   0  -7   88.23    2.55
   3   0  -7   83.05    2.92
  -3   0   7   89.08    2.88
  -3   0   7   88.06    3.77
   3   0  -6    9.42    1.38
   3   0  -6    9.21    0.80
  -3   0   6    9.85    1.44
   3   0  -5    4.87    0.93
   3   0  -5    5.26    0.71
  -3   0   5    3.54    1.01
  -3   0   5    5.89    0.72
   3   0  -4    5.59    0.71
  -3   0   4    7.85    0.68
  -3   0   4    8.29    1.27
   3   0  -3  114.76    4.30
   3   0  -3  110.82    3.68
  -3   0   3  114.71    4.21
  -3   0   3  115.03    3.75
   3   0  -2   13.40    1.75
   3   0  -2   14.77    0.92
  -3   0   2   14.28    0.92
  -3   0   2   13.73    1.47
   3   0  -1   95.72    3.37
  -3   0   1   97.31    3.18
  -3   0   1   92.36    3.14
   3   0   0   34.78    2.59
  -3   0   0   37.25    1.95
  -3   0   0   34.39    2.23
   3   0   1   73.38    3.77
  -3   0  -1   70.65    3.37
  -3   0  -1   77.78    3.05
   3   0   2  617.39   22.81
  -3   0  -2  616.55   21.48
   3   0   3  199.44    7.02
  -3   0  -3  194.44    7.72
   3   0   4   34.02    3.80
  -3   0  -4   57.16    2.48
   3   0   5   40.45    2.64
  -3   0  -5   41.02    2.28
   3   0   6   44.01    3.03
  -3   0  -6   45.38    3.59
   3   0   7 1223.79   49.94
  -3   0  -7 1142.07   43.54
   3   0   8  878.28   34.24
  -3   0  -8  862.86   33.05
   3   0   9    3.92    2.23
  -3   0  -9    2.35    1.01
   3   0  10    5.41    2.76
  -3   0 -10    8.31    1.26
   3   0  11   78.81    5.72
  -3   0 -11   77.98    3.67
   3   0  12  345.16   13.12
  -3   0 -12  361.67   13.12
   3   0  13   95.67    4.84
  -3   0 -13   96.49    5.53
   3   0  14  184.67    7.66
  -3   0 -14  185.32    7.03
  -3   0 -15    2.40    2.21
   3   0  16   31.85    4.30
  -3   0 -16   31.49    2.15
   3   0  17    3.52    1.67
  -3   0 -17    0.95    2.45
   3   0  18   14.41    2.23
  -3   0 -18   13.96    2.90
   3   0  19    3.55    3.38
  -3   0 -19    2.76    1.33
   3   0  20   34.07    2.95
  -3   0 -20   34.41    3.67
   3   0  21    6.61    2.06
  -3   0 -21    7.20    1.49
   3   0  22   86.05    6.79
  -3   0 -22   82.94    5.22
   3   0  23   35.76    3.29
  -3   0 -23   35.02    2.43
   3   0  24   13.48    4.39
   3   0  24   13.81    4.42
  -3   0 -24   13.38    1.74
   3   1 -24    5.89    1.49
   3   1 -23    1.20    2.10
   3   1 -22    2.39    2.11
   3   1 -21   14.13    1.59
   3   1 -20    0.35    1.00
   3   1 -19   17.40    1.69
   3   1 -18   87.39    3.87
   3   1 -17  377.97   13.89
   3   1 -16  123.22    4.87
   3   1 -15   36.98    2.09
   3   1 -14    1.22    0.91
   3   1 -13   20.09    1.47
   3   1 -12    0.77    1.43
   3   1 -11   20.80    2.17
   3   1 -10   38.48    1.84
  -3  -1  10   37.76    2.98
   3   1  -9   43.50    2.68
  -3  -1   9   43.86    2.91
   3   1  -8  121.79    4.25
  -3  -1   8  125.04    5.25
   3   1  -7  652.57   21.75
   3   1  -7  742.77   27.14
  -3  -1   7  670.87   22.45
  -3  -1   7  722.49   26.52
   3   1  -6    1.33    1.12
  -3  -1   6    1.87    1.24
  -3  -1   6    0.97    0.34
   3   1  -5   12.40    1.42
   3   1  -5   11.22    0.90
  -3  -1   5   11.56    1.54
  -3  -1   5   14.04    0.81
   3   1  -4    3.99    1.21
  -3  -1   4    5.11    0.77
  -3  -1   4    4.49    0.68
   3   1  -3   36.26    2.08
  -3  -1   3   35.64    1.50
  -3  -1   3   36.17    1.93
   3   1  -2 1399.98   55.12
   3   1  -2 1484.22   57.27
  -3  -1   2 1445.74   56.34
  -3  -1   2 1457.52   56.99
   3   1  -1  250.43    9.48
   3   1  -1  246.88    8.64
  -3  -1   1  241.44    7.91
  -3  -1   1  242.89    7.85
  -3  -1   0  656.88   22.76
  -3  -1   0  657.48   22.93
   3   1   1  289.23   10.08
  -3  -1  -1  266.28    9.04
  -3  -1  -1  260.35    8.69
   3   1   2    0.57    2.18
  -3  -1  -2    5.19    1.53
  -3  -1  -2    0.82    0.44
   3   1   3  503.18   17.77
  -3  -1  -3  473.69   15.83
  -3  -1  -3  472.75   17.69
   3   1   4  134.07    5.22
  -3  -1  -4  131.19    4.77
   3   1   5  713.22   23.93
  -3  -1  -5  343.51   12.12
   3   1   6    0.28    1.23
  -3  -1  -6    0.91    0.83
   3   1   7  182.07    6.62
  -3  -1  -7  177.02    7.13
   3   1   8  227.15    8.15
  -3  -1  -8  223.44    7.80
   3   1   9  124.29    5.01
  -3  -1  -9  122.07    5.73
   3   1  10    1.78    1.45
  -3  -1 -10    1.19    2.06
   3   1  11    5.36    1.95
  -3  -1 -11    7.10    1.37
   3   1  12   25.34    4.40
  -3  -1 -12   25.75    3.33
   3   1  13  392.38   14.88
  -3  -1 -13  385.61   14.17
   3   1  14   49.25    3.30
  -3  -1 -14   48.90    4.14
   3   1  15   20.53    4.17
  -3  -1 -15   20.49    1.93
   3   1  16   60.36    5.61
  -3  -1 -16   62.25    3.21
   3   1  17    1.57    1.72
  -3  -1 -17    1.44    2.24
   3   1  18   17.40    4.32
  -3  -1 -18   20.06    1.88
   3   1  19   12.93    4.31
  -3  -1 -19   13.72    3.04
   3   1  20   11.16    2.38
  -3  -1 -20   11.24    1.73
   3   1  21    5.45    3.92
  -3  -1 -21    5.27    2.64
   3   1  22   61.69    4.16
  -3  -1 -22   64.59    3.42
   3   1  23   55.40    6.16
  -3  -1 -23   55.66    4.54
   3   2 -23    9.00    1.67
   3   2 -22    0.30    1.14
   3   2 -21    1.98    1.27
   3   2 -20   47.79    2.70
   3   2 -19   77.30    4.83
   3   2 -18  112.38    5.91
   3   2 -17  279.66   11.63
   3   2 -16  221.83    9.38
   3   2 -15   85.97    4.71
   3   2 -14   -0.15    1.54
   3   2 -13  227.27    8.12
   3   2 -12   32.72    1.90
   3   2 -11    8.08    1.13
   3   2 -10    8.80    1.86
   3   2  -9   73.14    2.90
  -3  -2   9   75.18    3.17
   3   2  -8  112.24    4.04
  -3  -2   8  116.83    5.44
   3   2  -7    2.88    0.53
   3   2  -7    3.40    0.77
  -3  -2   7    3.33    1.61
   3   2  -6  186.28    5.87
   3   2  -6  184.05    6.81
  -3  -2   6  189.36    7.18
   3   2  -5    2.21    0.72
   3   2  -5    1.01    1.08
  -3  -2   5    1.24    0.45
  -3  -2   5    1.21    1.16
   3   2  -4   -0.04    0.82
  -3  -2   4    0.03    0.46
  -3  -2   4   -0.01    0.86
   3   2  -3  194.10    6.99
   3   2  -3  203.13    6.44
  -3  -2   3  196.13    6.52
  -3  -2   3  200.08    7.18
   3   2  -2  674.97   23.64
   3   2  -2  638.73   22.25
  -3  -2   2  617.44   21.96
  -3  -2   2  681.12   24.50
   3   2  -1 1401.40   53.94
   3   2  -1 1398.56   54.94
  -3  -2   1 1370.01   53.61
  -3  -2   1 1346.10   52.42
   3   2   0  616.72   21.28
   3   2   0  574.93   20.17
  -3  -2   0  566.61   19.57
  -3  -2   0  564.52   20.48
   3   2   1    1.83    1.56
  -3  -2  -1    2.05    0.71
  -3  -2  -1    1.79    0.83
   3   2   2   25.20    2.50
  -3  -2  -2   25.87    1.42
  -3  -2  -2   24.81    1.39
   3   2   3  277.39   10.58
  -3  -2  -3  271.96    8.60
  -3  -2  -3  268.06    9.92
   3   2   4  100.43    4.93
  -3  -2  -4  100.40    4.49
  -3  -2  -4  100.10    3.47
   3   2   5   24.58    2.74
  -3  -2  -5   23.65    2.32
  -3  -2  -5   23.56    1.25
   3   2   6    2.12    2.04
  -3  -2  -6    2.88    0.95
  -3  -2  -6    1.85    0.67
   3   2   7   93.88    5.26
  -3  -2  -7   99.41    3.80
  -3  -2  -7   79.64    2.52
   3   2   8    0.09    1.07
  -3  -2  -8   -0.03    0.87
   3   2   9   46.82    2.98
  -3  -2  -9   47.18    2.51
   3   2  10  105.31    4.85
  -3  -2 -10  105.24    5.67
   3   2  11   77.69    6.13
  -3  -2 -11   74.73    4.80
   3   2  12   85.10    4.41
  -3  -2 -12   83.54    3.82
   3   2  13  176.96    7.38
  -3  -2 -13  173.24    6.88
   3   2  14  681.55   28.49
  -3  -2 -14  669.47   27.21
   3   2  15    9.93    3.88
  -3  -2 -15    8.83    1.70
   3   2  16    0.72    1.67
  -3  -2 -16    0.46    1.21
   3   2  17   37.51    5.14
  -3  -2 -17   38.66    3.89
   3   2  18    7.98    2.31
  -3  -2 -18    8.08    1.64
   3   2  19   13.19    2.52
  -3  -2 -19   11.54    3.18
   3   2  20   34.87    5.63
  -3  -2 -20   36.02    2.57
   3   2  21   18.91    2.93
  -3  -2 -21   19.26    2.11
   3   2  22   14.68    4.94
  -3  -2 -22   14.44    3.26
   3   3 -22   15.69    1.97
   3   3 -21    3.71    1.46
   3   3 -20    0.20    2.00
   3   3 -19    9.29    2.63
   3   3 -18   18.99    2.94
   3   3 -17    1.12    1.98
   3   3 -16    1.79    1.99
   3   3 -15   -0.21    1.68
   3   3 -14    1.18    1.76
   3   3 -13   17.94    2.48
   3   3 -12   45.04    2.30
   3   3 -11    9.50    1.25
   3   3 -10  235.85    8.38
   3   3  -9  230.18    9.17
   3   3  -8  294.22   10.36
   3   3  -8  309.00    9.75
   3   3  -8  311.22    9.58
   3   3  -7    7.64    0.54
   3   3  -7    6.32    1.62
   3   3  -6    0.30    0.63
   3   3  -6    0.54    0.70
  -3  -3   6    0.28    0.77
   3   3  -5   28.42    1.71
   3   3  -5   26.65    1.41
  -3  -3   5   27.01    1.54
   3   3  -4   90.63    3.23
   3   3  -4   96.25    3.72
   3   3  -3  227.40    7.63
   3   3  -3  241.31    8.45
  -3  -3   3  227.52    8.26
   3   3  -2   57.91    2.18
   3   3  -2   50.34    1.95
  -3  -3   2   49.73    2.40
  -3  -3   2   48.48    2.57
   3   3  -1  827.14   30.43
   3   3  -1  800.86   28.88
  -3  -3   1  754.09   27.06
  -3  -3   1  761.96   27.40
   3   3   0  238.06    9.12
   3   3   0  224.30    7.38
  -3  -3   0  226.12    8.27
  -3  -3   0  229.81    7.48
   3   3   1  137.60    5.86
  -3  -3  -1  137.19    4.69
  -3  -3  -1  136.29    4.34
   3   3   2   18.94    2.36
  -3  -3  -2   12.94    1.81
  -3  -3  -2    9.24    1.00
   3   3   3  110.52    5.48
  -3  -3  -3  108.27    3.95
  -3  -3  -3  107.29    3.74
   3   3   4  138.81    6.48
  -3  -3  -4  130.64    4.73
   3   3   5   36.52    3.50
  -3  -3  -5   32.73    1.46
  -3  -3  -5   33.28    1.84
   3   3   6  144.75    5.70
  -3  -3  -6  141.42    6.35
  -3  -3  -6  140.99    4.33
   3   3   7   26.72    2.26
  -3  -3  -7   25.64    2.91
  -3  -3  -7   24.73    1.20
   3   3   8    6.53    1.73
  -3  -3  -8    5.75    2.30
  -3  -3  -8    6.49    0.72
   3   3   9  259.54   11.99
   3   3   9  260.27   11.99
  -3  -3  -9  255.78    8.04
  -3  -3  -9  251.18    9.17
   3   3  10  187.23    7.70
  -3  -3 -10  189.95    6.13
  -3  -3 -10  179.83    6.84
   3   3  11    8.01    2.01
  -3  -3 -11    7.63    1.52
  -3  -3 -11    8.68    0.77
   3   3  12   28.24    4.39
  -3  -3 -12   27.48    2.18
   3   3  13   79.77    4.31
  -3  -3 -13   74.55    5.60
   3   3  14  120.17    5.80
  -3  -3 -14  107.00    6.50
   3   3  15  113.60    8.04
  -3  -3 -15  110.63    4.86
   3   3  16   49.69    3.63
  -3  -3 -16   50.23    3.02
   3   3  17   26.57    2.99
  -3  -3 -17   28.04    3.73
   3   3  18   14.75    4.61
  -3  -3 -18   13.49    1.90
   3   3  19    0.81    1.89
  -3  -3 -19    0.02    1.30
   3   3  20    7.35    4.76
  -3  -3 -20    9.11    3.04
   3   3  21    1.69    2.29
  -3  -3 -21    1.85    1.54
   3   4 -21    4.48    1.62
   3   4 -20   24.27    3.59
   3   4 -19  141.53    7.40
   3   4 -18    6.11    2.56
   3   4 -17    1.34    2.07
   3   4 -16    0.31    1.82
   3   4 -15    1.65    1.96
   3   4 -14    1.36    1.89
   3   4 -13    0.80    1.78
   3   4 -12  197.50    7.33
   3   4 -11   22.26    1.71
   3   4 -10    5.11    1.88
   3   4  -9   42.53    3.08
   3   4  -9   45.99    1.65
   3   4  -9   42.14    1.47
   3   4  -8  337.69   12.06
   3   4  -8  348.66   11.32
   3   4  -8  359.65   11.84
   3   4  -7   -0.02    0.43
   3   4  -7    0.05    0.66
   3   4  -7    0.11    1.18
   3   4  -6   16.90    0.75
   3   4  -6   20.33    1.52
   3   4  -6   15.62    1.20
   3   4  -5   14.33    1.51
   3   4  -5   13.96    1.08
   3   4  -5   13.68    0.71
   3   4  -4   44.90    2.53
   3   4  -4   45.20    1.83
   3   4  -3   30.60    2.05
   3   4  -3   31.30    2.18
  -3  -4   3   29.90    1.57
   3   4  -2  305.29   11.25
   3   4  -2  294.45   10.01
  -3  -4   2  300.13   10.95
   3   4  -1   20.49    1.10
   3   4  -1   23.77    2.28
  -3  -4   1   20.64    1.16
   3   4   0   25.04    1.60
   3   4   0   30.21    1.71
  -3  -4   0   24.05    1.73
   3   4   1   57.37    2.02
   3   4   1   71.41    3.01
  -3  -4  -1   71.27    2.89
   3   4   2    0.89    1.08
  -3  -4  -2    1.14    0.83
  -3  -4  -2    1.17    0.43
   3   4   3   86.66    5.02
  -3  -4  -3   89.40    3.53
  -3  -4  -3   88.69    3.22
   3   4   4  325.32   13.37
  -3  -4  -4  335.23   13.00
  -3  -4  -4  322.61   10.83
   3   4   5  155.62    7.77
  -3  -4  -5  158.67    6.95
  -3  -4  -5  154.26    4.78
   3   4   6   24.77    2.26
  -3  -4  -6   32.23    2.97
  -3  -4  -6   24.84    1.16
   3   4   7   96.40    4.36
  -3  -4  -7   90.28    3.80
  -3  -4  -7   92.99    3.01
   3   4   8   11.92    1.95
  -3  -4  -8   12.88    1.58
  -3  -4  -8   12.52    0.74
   3   4   9  128.95    7.52
  -3  -4  -9  128.15    3.97
  -3  -4  -9  125.16    5.06
   3   4  10   57.05    3.52
  -3  -4 -10   56.56    1.84
  -3  -4 -10   55.08    2.94
   3   4  11   21.96    2.45
  -3  -4 -11   20.03    1.94
  -3  -4 -11   20.21    0.83
   3   4  12    7.78    3.64
  -3  -4 -12    5.12    1.52
  -3  -4 -12    5.92    0.45
   3   4  13   10.60    2.24
  -3  -4 -13   10.36    2.84
  -3  -4 -13    8.92    0.53
   3   4  14   41.40    3.42
  -3  -4 -14   44.93    4.29
  -3  -4 -14   37.29    1.25
   3   4  15   67.13    6.60
  -3  -4 -15   74.39    3.82
  -3  -4 -15   60.99    1.95
   3   4  16   70.29    4.54
  -3  -4 -16   70.04    3.82
   3   4  17   35.49    5.85
  -3  -4 -17   34.61    2.77
   3   4  18   37.89    3.71
  -3  -4 -18   32.05    2.73
   3   4  19   99.55    4.89
  -3  -4 -19    0.85    2.03
   3   4  20   14.33    5.62
   3   5 -19    0.09    1.22
   3   5 -18   32.66    2.43
   3   5 -17   15.15    1.77
   3   5 -16   17.61    1.80
   3   5 -15   34.66    2.29
   3   5 -14   48.37    2.60
   3   5 -13   15.53    1.59
   3   5 -12   22.13    1.68
   3   5 -11   23.18    2.68
   3   5 -10  202.88    8.40
   3   5 -10  194.57    6.25
   3   5 -10  204.24    6.44
   3   5  -9   36.88    1.99
   3   5  -9   36.49    1.52
   3   5  -9   38.80    1.69
   3   5  -8   24.97    2.31
   3   5  -8   22.82    1.29
   3   5  -8   26.37    1.51
   3   5  -7    0.15    0.77
   3   5  -7   -0.04    0.50
   3   5  -7   -0.17    0.63
   3   5  -6   37.30    1.58
   3   5  -6   37.03    1.37
   3   5  -6   36.87    2.48
   3   5  -5  127.28    5.03
   3   5  -5  122.06    4.37
   3   5  -5  127.31    4.55
   3   5  -4    2.66    0.78
   3   5  -4    2.56    0.74
   3   5  -4    3.18    0.57
   3   5  -3  484.16   17.34
   3   5  -3  510.39   18.96
   3   5  -2    6.29    1.89
   3   5  -2    6.54    0.80
   3   5  -1  220.06    8.98
   3   5  -1  209.48    7.62
   3   5   0    0.40    1.72
   3   5   0    0.43    0.81
   3   5   1    0.49    1.71
   3   5   1    0.12    0.39
   3   5   2   68.14    4.48
   3   5   3   16.99    2.96
   3   5   4    4.59    1.45
   3   5   5   89.63    4.13
   3   5   6   93.42    4.36
   3   5   7   15.49    3.65
   3   5   8   11.04    3.59
   3   5   9    0.65    1.56
   3   5  10   67.25    3.99
   3   5  11    0.39    2.94
   3   5  12   28.53    2.96
   3   5  13    0.99    1.87
   3   5  14   24.03    5.27
   3   5  15   73.73    5.01
   3   5  16    8.95    5.10
   3   5  17   14.10    5.24
   3   5  18    0.62    2.18
   3   6 -17    0.47    1.26
   3   6 -16    3.26    1.38
   3   6 -15   18.15    2.93
   3   6 -14    8.03    2.42
   3   6 -13    1.32    1.89
   3   6 -12   24.17    2.74
   3   6 -11    5.16    1.12
   3   6 -10    9.87    1.25
   3   6 -10   10.00    0.91
   3   6 -10    9.98    0.61
   3   6  -9    0.09    0.68
   3   6  -9    0.20    0.34
   3   6  -9    0.03    1.34
   3   6  -8    4.16    1.05
   3   6  -8    4.21    0.82
   3   6  -8    3.57    0.93
   3   6  -7    6.37    1.24
   3   6  -7    7.26    0.92
   3   6  -7    7.07    1.62
   3   6  -6   59.06    2.49
   3   6  -6   62.18    2.97
   3   6  -6   58.62    2.44
   3   6  -5   55.43    2.53
   3   6  -5   55.54    2.92
   3   6  -5   56.60    2.30
   3   6  -4   65.84    3.43
   3   6  -4   67.19    3.17
   3   6  -4   65.87    2.40
   3   6  -3   -0.46    1.34
   3   6  -3   -0.04    0.89
   3   6  -3    0.24    0.49
   3   6  -2    3.95    1.03
   3   6  -2    4.00    0.74
   3   6  -2    3.45    1.10
   3   6  -1  101.50    4.15
   3   6  -1   93.60    3.73
   3   6  -1   95.21    3.57
   3   6   0  221.52    8.29
   3   6   0  210.96    7.02
   3   6   1    0.26    0.40
   3   6   1    1.78    1.11
   3   6   2    1.73    1.22
   3   6   3    0.54    2.21
   3   6   4    1.29    2.42
   3   6   5    0.12    2.23
   3   6   6   29.25    2.60
   3   6   7   24.61    2.46
   3   6   8   27.72    4.32
   3   6   9   -0.19    2.73
   3   6  10   67.27    4.07
   3   6  11    4.24    2.08
   3   6  12    1.65    3.65
   3   6  13   17.63    2.95
   3   6  14    0.99    2.12
   3   6  15    1.37    4.16
   3   6  16   11.38    3.01
   3   7 -14   15.61    1.80
   3   7 -13   60.91    3.09
   3   7 -12   52.81    3.89
   3   7 -11   39.79    3.27
   3   7 -10   41.53    2.20
   3   7  -9    6.90    1.79
   3   7  -8   11.85    1.26
   3   7  -8   12.49    1.91
   3   7  -8   12.86    1.47
   3   7  -7   41.89    2.03
   3   7  -7   40.75    2.44
   3   7  -7   39.51    1.62
   3   7  -6   21.23    1.36
   3   7  -6   21.73    1.31
   3   7  -6   21.42    1.59
   3   7  -5   31.23    2.18
   3   7  -5   30.67    1.40
   3   7  -5   30.68    2.34
   3   7  -4   49.27    2.65
   3   7  -4   49.43    2.03
   3   7  -4   49.37    3.14
   3   7  -3   26.97    2.58
   3   7  -3   26.37    1.39
   3   7  -3   24.21    1.82
   3   7  -2   51.21    2.50
   3   7  -2   56.62    2.68
   3   7  -2   53.82    2.25
   3   7  -1   46.95    2.12
   3   7  -1   46.43    2.25
   3   7  -1   48.50    2.55
   3   7   0   19.65    2.06
   3   7   0   17.75    0.95
   3   7   0   18.88    1.74
   3   7   1   13.56    1.64
   3   7   1   12.94    1.18
   3   7   2    8.53    2.84
   3   7   2    8.71    1.13
   3   7   3   42.40    2.20
   3   7   3   44.87    4.34
   3   7   4   19.30    3.57
   3   7   5    5.65    3.10
   3   7   6    0.15    1.43
   3   7   7    7.61    2.02
   3   7   8   -0.21    2.83
   3   7   9    2.59    3.55
   3   7  10    9.84    2.42
   3   7  11    9.77    2.55
   3   7  12   45.61    6.29
   3   8  -9    1.39    0.88
   3   8  -8    3.48    1.56
   3   8  -7    0.23    1.04
   3   8  -7    0.97    0.72
   3   8  -7    0.15    1.18
   3   8  -6    5.13    0.85
   3   8  -6    4.77    0.76
   3   8  -6    5.18    1.58
   3   8  -5    5.97    1.29
   3   8  -5    5.22    0.99
   3   8  -5    5.31    1.35
   3   8  -4    2.14    1.64
   3   8  -4    2.97    1.23
   3   8  -4    2.41    1.13
   3   8  -3    5.66    1.18
   3   8  -3    6.49    1.99
   3   8  -3    5.24    1.45
   3   8  -2   11.81    1.26
   3   8  -2   11.29    1.76
   3   8  -2   11.70    2.47
   3   8  -1    0.38    0.74
   3   8  -1    0.27    1.83
   3   8  -1    0.05    0.72
   3   8   0   23.15    1.54
   3   8   0   22.40    3.30
   3   8   1    0.10    2.19
   3   8   1    0.75    1.41
   3   8   2   40.59    4.20
   3   8   2   37.11    2.11
   3   8   3   -0.17    2.35
   3   8   3    0.38    1.54
   3   8   4   20.79    1.72
   3   8   4   21.39    3.90
   3   8   5    0.97    1.11
   3   8   5    1.41    1.63
   3   8   6   65.08    4.01
   3   8   6   59.26    4.27
   3   8   7   11.20    2.30
   3   8   7   10.43    1.58
  -4  11   5    7.89    2.64
  -4  11   4   13.15    2.80
  -4  11   3   22.54    3.15
  -4  11   2    8.72    2.55
  -4  11   1   -0.16    3.26
  -4  11   0    0.43    1.89
  -4  11  -1   26.71    3.11
  -4  11  -2   47.08    5.91
  -4  11  -3   11.54    2.51
  -4  11  -4   15.26    2.70
  -4  11  -5   -0.17    3.13
  -4  11  -6    0.59    1.95
  -4  10  11   17.23    4.33
  -4  10  11   17.15    2.43
  -4  10  10    4.29    1.95
  -4  10  10    3.75    2.04
  -4  10   9    0.54    1.65
  -4  10   9    1.40    1.77
  -4  10   8    2.99    3.56
  -4  10   7    0.11    2.93
  -4  10   6   36.63    3.42
  -4  10   5  105.97    8.21
  -4  10   4    0.14    0.38
  -4  10   4    9.42    1.98
  -4  10   3   86.37    7.09
  -4  10   2    4.29    2.15
  -4  10   1   21.66    4.71
  -4  10   0    1.25    1.83
  -4  10  -1   34.86    5.18
  -4  10  -2   93.07    5.05
   4 -10   3   19.48    1.85
  -4  10  -3   20.53    2.63
   4 -10   4   12.70    1.56
  -4  10  -4   13.44    4.11
   4 -10   5   58.10    4.07
  -4  10  -5   55.07    5.94
   4 -10   6   73.11    3.38
  -4  10  -6   70.42    4.47
   4 -10   7    0.75    1.71
  -4  10  -7   -0.31    1.76
   4 -10   8   32.96    3.08
  -4  10  -8   32.62    3.32
   4 -10   9   11.35    1.37
  -4  10  -9   12.34    2.62
   4 -10  10    0.84    0.94
  -4  10 -10    1.30    3.35
   4 -10  11    5.84    1.94
  -4  10 -11    6.17    3.90
   4 -10  12    4.10    1.81
  -4  10 -12    3.15    3.51
  -4   9  15    0.40    1.51
  -4   9  15    0.70    2.59
  -4   9  14   10.48    2.05
  -4   9  14    9.60    3.41
  -4   9  13   31.03    4.33
  -4   9  13   33.96    4.43
  -4   9  12   10.53    3.44
  -4   9  12   11.70    2.10
  -4   9  11    0.14    1.33
  -4   9  11   -0.05    1.33
  -4   9  10   41.35    4.80
  -4   9   9    8.48    3.44
  -4   9   8   34.73    2.83
  -4   9   8   34.38    1.42
  -4   9   7   25.08    1.24
  -4   9   7   24.49    4.28
  -4   9   6    3.69    3.17
  -4   9   6    3.02    0.68
  -4   9   5    4.13    0.78
  -4   9   5    4.04    1.89
  -4   9   4   12.78    3.77
  -4   9   3    8.07    2.04
  -4   9   2    5.06    1.95
  -4   9   1   10.63    4.00
   4  -9   0  100.73    4.22
  -4   9   0  100.15    5.18
   4  -9   1   61.51    3.02
  -4   9  -1   55.72    5.71
   4  -9   2    9.28    1.44
  -4   9  -2    9.68    3.72
   4  -9   3    9.06    1.40
  -4   9  -3   10.30    2.13
   4  -9   4    6.80    1.28
  -4   9  -4    6.27    2.00
   4  -9   5   93.08    4.97
  -4   9  -5   95.26    6.98
   4  -9   6   20.42    1.67
  -4   9  -6   19.28    4.58
   4  -9   7   23.49    2.69
  -4   9  -7   21.47    4.73
   4  -9   8    6.07    1.17
  -4   9  -8    5.41    2.13
   4  -9   9    7.02    1.18
  -4   9  -9    6.57    2.25
   4  -9  10    0.32    1.43
  -4   9 -10   -0.02    1.56
   4  -9  11    2.22    0.97
  -4   9 -11    2.75    1.89
   4  -9  12    0.52    0.85
  -4   9 -12    0.24    1.64
   4  -9  13   65.86    2.95
  -4   9 -13   68.14    6.13
   4  -9  14   22.49    2.39
  -4   9 -14   24.14    4.24
   4  -9  15    0.83    1.45
  -4   9 -15    1.38    2.70
  -4   8  17    7.43    1.80
  -4   8  17    6.87    1.58
  -4   8  16    0.37    1.28
  -4   8  16    0.24    1.17
  -4   8  15   14.46    1.95
  -4   8  15   13.58    1.83
  -4   8  14    0.13    2.16
  -4   8  14    0.27    1.13
  -4   8  13    0.83    2.17
  -4   8  13    0.02    2.17
  -4   8  12    2.78    1.43
  -4   8  12    2.35    2.51
  -4   8  12    2.86    0.57
  -4   8  11    1.84    0.56
  -4   8  11    2.23    1.45
  -4   8  10  121.00    4.05
  -4   8  10  119.69    5.31
  -4   8   9    9.75    2.76
  -4   8   9    0.69    0.57
  -4   8   8   17.46    0.78
  -4   8   8   16.29    2.12
  -4   8   7   71.74    3.84
  -4   8   7   76.16    2.84
  -4   8   6  177.99    6.10
  -4   8   6  161.69    8.85
  -4   8   5  174.76    7.28
  -4   8   5  182.97    5.90
  -4   8   4    6.74    3.22
   4  -8  -3    2.74    1.10
  -4   8   3    2.30    1.63
   4  -8  -2   18.01    2.51
  -4   8   2   15.58    2.29
   4  -8  -1   25.11    2.74
  -4   8   1   20.13    4.25
   4  -8   0   -0.10    0.98
  -4   8   0    5.78    1.79
   4  -8   1    0.72    1.55
  -4   8  -1   -1.22    1.71
   4  -8   2   37.76    2.10
  -4   8  -2   35.23    4.82
   4  -8   3   -0.14    0.88
  -4   8  -3   -0.26    2.68
   4  -8   4    1.93    1.76
  -4   8  -4    1.44    1.69
   4  -8   5    4.88    1.12
  -4   8  -5    5.73    2.06
   4  -8   6    6.78    1.98
  -4   8  -6    6.05    2.10
   4  -8   7    5.59    1.12
  -4   8  -7    5.06    2.11
   4  -8   8    7.44    1.98
  -4   8  -8    7.95    2.26
   4  -8   9   32.30    2.90
  -4   8  -9   31.11    2.93
   4  -8  10  141.07    5.41
  -4   8 -10  139.58    6.40
   4  -8  11   92.49    4.80
  -4   8 -11   92.60    4.84
   4  -8  12   32.25    2.77
  -4   8 -12   33.93    2.97
   4  -8  13    0.92    0.84
  -4   8 -13    0.40    1.57
   4  -8  14   23.97    1.57
  -4   8 -14   22.73    2.49
   4  -8  15    0.03    0.67
  -4   8 -15   -0.38    2.16
   4  -8  16   22.70    2.40
  -4   8 -16   21.87    3.73
   4  -8  17    3.48    1.67
  -4   8 -17    3.12    2.66
   4  -8  18   38.91    2.95
   4  -8  18   38.32    2.90
  -4   8 -18   37.72    4.05
  -4   7  19   20.48    3.36
  -4   7  19   20.82    2.82
  -4   7  18   13.12    2.99
  -4   7  18   11.86    2.50
  -4   7  17    5.34    2.54
  -4   7  17    4.62    1.31
  -4   7  16   26.11    3.31
  -4   7  16   24.85    1.95
  -4   7  15   14.77    1.75
  -4   7  15   15.68    1.66
  -4   7  14  115.29    4.90
  -4   7  14  116.24    4.87
  -4   7  14  121.07    3.91
  -4   7  13    9.55    1.56
  -4   7  13    9.49    1.46
  -4   7  13    9.29    1.00
  -4   7  12   18.36    2.94
  -4   7  12   18.95    1.19
  -4   7  11   20.72    3.08
  -4   7  11   20.40    0.89
  -4   7  10  119.84    3.83
  -4   7  10  116.65    4.93
  -4   7   9   10.49    2.87
  -4   7   9   11.45    1.01
  -4   7   8    6.24    1.57
  -4   7   8    7.69    0.91
  -4   7   7   24.53    2.21
  -4   7   7   26.80    1.53
  -4   7   6  471.35   16.62
  -4   7   6  460.26   19.17
   4  -7  -5   58.36    2.83
  -4   7   5   53.80    3.28
  -4   7   5   59.13    2.13
   4  -7  -4   70.92    3.07
  -4   7   4   68.40    3.68
   4  -7  -3   15.62    2.41
  -4   7   3   22.43    3.90
   4  -7  -2   29.10    2.75
  -4   7   2   27.09    2.52
   4  -7  -1   72.37    3.07
  -4   7   1   69.33    3.87
   4  -7   0   18.82    1.56
  -4   7   0   15.87    3.85
   4  -7   1  237.88    8.48
  -4   7  -1  224.89   10.94
   4  -7   2   57.91    3.73
  -4   7  -2   53.72    3.38
   4  -7   3  178.46    6.42
  -4   7  -3  174.07    7.32
   4  -7   4    4.46    1.10
  -4   7  -4    4.81    1.95
   4  -7   5   16.51    2.33
  -4   7  -5   16.39    2.45
   4  -7   6   14.91    1.39
  -4   7  -6   12.42    2.42
   4  -7   7   16.28    2.43
  -4   7  -7   19.58    2.69
   4  -7   8   26.64    1.82
  -4   7  -8   31.92    2.88
   4  -7   9   -0.14    1.66
  -4   7  -9   -0.26    1.61
   4  -7  10   38.06    2.43
  -4   7 -10   50.91    3.58
   4  -7  11  308.20   11.39
  -4   7 -11  289.52   11.59
   4  -7  12  145.14    6.92
  -4   7 -12  143.03    6.28
   4  -7  13  109.08    5.60
  -4   7 -13  111.29    5.20
   4  -7  14    7.14    1.30
  -4   7 -14    7.45    3.20
   4  -7  15    0.04    0.82
  -4   7 -15   -0.14    2.06
   4  -7  16    9.76    1.35
  -4   7 -16    9.71    3.08
   4  -7  17   17.09    2.59
  -4   7 -17   18.25    3.44
   4  -7  18    3.62    2.22
  -4   7 -18    6.06    2.84
   4  -7  19  246.30   10.49
  -4   7 -19  244.34    9.56
   4  -7  20    4.79    2.12
  -4   7 -20    5.06    1.42
  -4   6  21   53.55    2.68
  -4   6  21   53.08    4.12
  -4   6  20   22.67    1.73
  -4   6  20   24.02    3.27
  -4   6  19   90.56    4.80
  -4   6  19   92.80    5.52
  -4   6  18    0.81    1.55
  -4   6  18    0.41    1.84
  -4   6  17    9.03    1.98
  -4   6  17    7.47    2.33
  -4   6  16    4.59    2.10
  -4   6  16    4.71    1.12
  -4   6  15  152.62    7.22
  -4   6  15  152.45    5.85
  -4   6  14   18.08    2.68
  -4   6  14   19.94    1.62
  -4   6  14   20.81    1.49
  -4   6  13   -0.06    0.92
  -4   6  13    0.33    0.40
  -4   6  13    0.18    1.58
  -4   6  12   15.53    2.49
  -4   6  12   16.31    1.28
  -4   6  11    7.68    1.31
  -4   6  11    7.44    0.96
  -4   6  10    2.44    0.80
  -4   6  10    1.51    1.12
  -4   6   9    2.97    2.29
  -4   6   9    3.94    0.90
  -4   6   8   11.71    1.18
  -4   6   8   14.76    1.91
  -4   6   7   26.95    3.12
  -4   6   7    5.45    1.08
   4  -6  -6   97.98    4.80
  -4   6   6   94.86    3.68
  -4   6   6   93.07    4.27
   4  -6  -5  143.98    6.31
  -4   6   5  140.58    5.19
  -4   6   5  183.79    8.63
   4  -6  -4    0.05    1.37
  -4   6   4    0.27    2.23
   4  -6  -3   25.62    2.71
  -4   6   3  150.74    5.34
   4  -6  -2   39.07    2.90
  -4   6   2   36.58    2.67
   4  -6  -1    3.03    1.66
  -4   6   1    1.96    2.70
   4  -6   0   52.43    2.35
  -4   6   0   50.90    4.67
   4  -6   1    1.80    0.90
  -4   6  -1    0.34    2.78
   4  -6   2    7.38    1.12
  -4   6  -2    4.96    1.75
   4  -6   3  204.41    8.37
  -4   6  -3  221.01    8.82
   4  -6   4    4.61    2.33
  -4   6  -4   17.31    2.31
   4  -6   5   85.51    3.68
  -4   6  -5   83.70    4.53
   4  -6   6   40.23    3.71
  -4   6  -6   37.80    3.25
   4  -6   7   10.63    1.65
  -4   6  -7    7.48    2.28
   4  -6   8   32.15    2.36
  -4   6  -8   40.59    5.44
   4  -6   9   49.47    2.80
  -4   6  -9   49.57    5.59
   4  -6  10  349.53   14.39
  -4   6 -10  353.60   16.16
   4  -6  11   20.30    2.00
  -4   6 -11   19.46    4.28
   4  -6  12   72.63    5.05
  -4   6 -12   72.85    5.82
   4  -6  13  223.88    9.45
  -4   6 -13   82.19    6.08
   4  -6  14    5.68    1.44
  -4   6 -14    6.80    1.63
   4  -6  15    3.97    1.31
  -4   6 -15    3.70    1.57
   4  -6  16    0.93    1.12
  -4   6 -16    1.01    1.34
   4  -6  17   22.16    3.11
  -4   6 -17   22.43    2.16
   4  -6  18    5.71    2.45
  -4   6 -18    5.66    1.55
   4  -6  19    2.22    2.31
  -4   6 -19    3.77    1.39
   4  -6  20   33.37    3.55
  -4   6 -20   32.73    2.40
   4  -6  21   65.29    3.24
  -4   6 -21   64.42    3.32
  -4   5  22   25.47    2.34
  -4   5  22   23.89    2.69
  -4   5  21   52.42    2.40
  -4   5  21   50.04    3.57
  -4   5  20   87.72    3.76
  -4   5  20   88.70    3.58
  -4   5  19   14.38    1.44
  -4   5  19   14.36    1.25
  -4   5  18    0.52    0.81
  -4   5  18    0.21    0.71
  -4   5  17   12.23    1.28
  -4   5  17   13.22    1.16
  -4   5  16   19.69    2.30
  -4   5  16   20.00    1.40
  -4   5  15   43.61    3.06
  -4   5  15   45.48    3.02
  -4   5  15   43.81    2.44
  -4   5  14   -0.15    1.30
  -4   5  14    0.32    1.28
  -4   5  14    0.05    0.49
  -4   5  13   12.18    2.03
  -4   5  13   12.46    1.37
  -4   5  12   29.34    1.32
  -4   5  12   26.92    1.73
  -4   5  11    1.28    0.88
  -4   5  11    0.82    1.72
  -4   5  10   19.08    1.52
  -4   5  10   45.02    3.25
  -4   5   9    0.07    0.88
  -4   5   9    0.01    0.40
   4  -5  -8   23.59    1.41
  -4   5   8   23.86    1.13
  -4   5   8   22.87    2.94
   4  -5  -7    0.80    0.73
  -4   5   7    1.06    0.90
  -4   5   7    0.35    1.03
   4  -5  -6    1.84    0.82
  -4   5   6    2.08    1.19
  -4   5   6    1.98    1.01
   4  -5  -5  278.61   10.40
  -4   5   5  241.35   10.53
  -4   5   5  282.86    9.91
   4  -5  -4   19.95    2.13
  -4   5   4   20.86    3.17
  -4   5   4   12.64    0.95
   4  -5  -3  139.77    5.74
  -4   5   3  134.13    5.27
   4  -5  -2   72.72    2.83
  -4   5   2   69.67    3.27
   4  -5  -1    0.27    0.71
  -4   5   1    0.00    1.01
   4  -5   0  183.54    6.44
  -4   5   0  177.72    6.60
   4  -5   1   11.54    1.28
  -4   5  -1   11.47    1.70
   4  -5   2    3.31    1.90
  -4   5  -2    2.94    1.43
   4  -5   3  139.13    6.45
  -4   5  -3  141.20    5.80
   4  -5   4   61.90    4.24
  -4   5  -4   63.11    3.61
   4  -5   5    5.64    1.39
  -4   5  -5    8.94    2.04
   4  -5   6   49.40    2.78
  -4   5  -6   47.58    3.34
   4  -5   7    8.01    3.40
  -4   5  -7   18.86    2.54
   4  -5   8  135.81    5.76
  -4   5  -8  139.78    6.29
   4  -5   9   14.22    3.44
  -4   5  -9   13.92    2.35
   4  -5  10  501.81   18.71
  -4   5 -10  492.17   18.95
   4  -5  11  250.13    9.50
  -4   5 -11  251.76   12.11
   4  -5  12  695.64   28.14
  -4   5 -12  704.71   28.92
   4  -5  13   23.06    2.04
  -4   5 -13   21.26    3.70
   4  -5  14  125.77    5.24
  -4   5 -14  125.23    7.11
   4  -5  15    6.59    1.50
  -4   5 -15    5.32    2.91
   4  -5  16    1.09    1.23
  -4   5 -16    0.97    2.40
   4  -5  17   34.31    3.65
  -4   5 -17   34.51    3.89
   4  -5  18    8.78    2.70
  -4   5 -18    7.98    2.77
   4  -5  19   14.22    3.05
  -4   5 -19   14.84    3.04
   4  -5  20   40.70    2.59
  -4   5 -20   40.73    3.90
   4  -5  21    1.77    1.29
  -4   5 -21    1.01    2.21
   4  -5  22   16.59    1.84
  -4   5 -22   15.55    2.80
   4  -4 -23   15.49    1.77
  -4   4  23   12.32    1.18
  -4   4  23   14.02    1.59
   4  -4 -22   16.38    1.85
  -4   4  22   16.81    1.17
  -4   4  22   15.06    2.02
   4  -4 -21   75.93    3.70
  -4   4  21   73.40    3.85
  -4   4  21   76.80    3.01
   4  -4 -20   55.27    2.98
  -4   4  20   53.28    3.17
  -4   4  20   56.22    3.01
   4  -4 -19    2.60    1.23
  -4   4  19    2.17    0.81
  -4   4  19    2.51    1.26
   4  -4 -18    5.59    0.79
  -4   4  18    5.84    1.55
  -4   4  18    6.18    1.39
   4  -4 -17    7.46    0.82
  -4   4  17    6.99    1.58
  -4   4  17    8.07    1.44
   4  -4 -16    5.58    1.25
  -4   4  16    5.84    0.89
  -4   4  16    5.05    0.85
   4  -4 -15   16.22    1.08
  -4   4  15   15.29    1.17
  -4   4  15   16.63    1.89
   4  -4 -14  214.38    7.43
  -4   4  14  222.81    8.54
  -4   4  14  213.08    8.34
  -4   4  14  219.36    7.67
  -4   4  13  152.89    6.32
  -4   4  13  160.06    6.21
  -4   4  12   11.50    1.57
  -4   4  12    9.96    1.14
  -4   4  11  137.75    4.66
  -4   4  11  129.76    5.70
  -4   4  10    0.10    0.96
  -4   4  10    1.12    0.84
  -4   4   9   49.81    2.46
  -4   4   9   47.58    3.22
   4  -4  -8    3.94    0.73
  -4   4   8    4.28    0.66
  -4   4   8    3.92    1.01
   4  -4  -7   83.38    3.69
  -4   4   7   83.87    2.95
  -4   4   7   73.45    4.15
   4  -4  -6  721.02   26.02
  -4   4   6  702.48   27.20
  -4   4   6  728.76   26.94
   4  -4  -5 1247.72   49.14
  -4   4   5 1258.69   49.62
  -4   4   5 1246.04   48.34
   4  -4  -4  193.80    7.47
  -4   4   4  189.48    6.37
  -4   4   4  181.02    6.63
   4  -4  -3 1166.40   44.35
  -4   4   3 1194.94   45.84
   4  -4  -2  448.95   16.51
  -4   4   2  430.92   15.30
   4  -4  -1   95.27    4.48
  -4   4   1   97.45    4.09
   4  -4   0   32.88    1.83
  -4   4   0   30.27    2.20
   4  -4   1    0.00    0.77
  -4   4  -1   -0.10    1.09
   4  -4   2  678.68   24.52
  -4   4  -2  675.69   24.93
   4  -4   3   11.11    1.38
  -4   4  -3   12.47    1.83
   4  -4   4  185.15    7.83
  -4   4  -4  176.49    6.77
   4  -4   5   37.90    3.52
  -4   4  -5   36.99    2.51
   4  -4   6  216.54    7.87
  -4   4  -6  211.19    8.05
   4  -4   7   42.46    2.56
  -4   4  -7   40.18    4.41
   4  -4   8    3.19    1.42
  -4   4  -8    1.97    3.06
   4  -4   9   65.76    5.67
  -4   4  -9  160.14    8.25
   4  -4  10  302.33   11.67
  -4   4 -10  278.96   12.77
   4  -4  11  347.18   15.89
  -4   4 -11  343.17   15.04
   4  -4  12  218.24   10.86
  -4   4 -12  210.96   10.35
   4  -4  13   60.56    3.71
  -4   4 -13   60.80    5.08
   4  -4  14    0.79    1.46
  -4   4 -14   -0.02    2.35
   4  -4  15    4.55    1.73
  -4   4 -15    3.38    2.64
   4  -4  16   46.73    3.15
  -4   4 -16   46.86    4.23
   4  -4  17    0.72    2.68
  -4   4 -17    0.45    2.24
   4  -4  18    6.48    1.79
  -4   4 -18    6.06    1.54
   4  -4  19    5.36    1.79
  -4   4 -19    7.52    1.53
   4  -4  20   46.82    3.17
  -4   4 -20   46.26    2.73
   4  -4  21    4.40    1.78
  -4   4 -21    3.32    1.37
   4  -4  22   14.20    3.53
  -4   4 -22   12.86    1.70
   4  -4  23   40.43    4.49
  -4   4 -23   42.84    3.78
   4  -3 -23    6.83    1.79
   4  -3 -22    9.44    1.79
  -4   3  22    8.67    1.19
  -4   3  22    7.18    0.84
   4  -3 -21   32.34    2.48
  -4   3  21   30.66    1.91
  -4   3  21   29.42    2.03
   4  -3 -20    0.91    1.34
  -4   3  20    1.07    1.01
  -4   3  20    0.93    1.06
   4  -3 -19   17.05    1.93
  -4   3  19   16.00    1.00
  -4   3  19   15.33    1.57
   4  -3 -18    0.27    1.22
  -4   3  18    0.86    0.54
  -4   3  18    0.58    0.97
   4  -3 -17    0.40    0.62
  -4   3  17   -0.15    0.93
  -4   3  17    0.46    0.91
   4  -3 -16    1.03    0.66
  -4   3  16    0.62    0.98
  -4   3  16    0.67    1.01
   4  -3 -15   10.86    1.63
  -4   3  15    9.87    1.44
  -4   3  15   11.08    1.37
  -4   3  15   10.98    1.96
   4  -3 -14  114.63    4.84
  -4   3  14  117.23    3.95
  -4   3  14  124.64    4.24
  -4   3  14  121.67    5.38
   4  -3 -13   20.92    1.30
  -4   3  13   22.33    1.92
  -4   3  13   21.72    1.37
   4  -3 -12    0.46    1.12
  -4   3  12    0.50    1.19
  -4   3  12    0.73    0.70
   4  -3 -11    1.29    1.12
  -4   3  11    1.04    1.16
   4  -3 -10    0.94    0.61
  -4   3  10    0.67    1.45
  -4   3  10    0.82    0.60
   4  -3  -9   60.17    2.61
  -4   3   9   58.41    2.89
  -4   3   9   54.94    3.17
   4  -3  -8   55.57    2.52
  -4   3   8   61.49    2.44
  -4   3   8   54.31    2.13
   4  -3  -7   69.68    2.45
  -4   3   7   69.22    3.16
  -4   3   7   66.13    2.59
   4  -3  -6  396.43   13.25
  -4   3   6  398.84   13.51
  -4   3   6  383.36   13.22
   4  -3  -5  380.62   13.51
  -4   3   5  364.54   12.66
  -4   3   5  385.54   13.09
   4  -3  -4 1809.41   74.62
  -4   3   4 1920.19   78.98
  -4   3   4 1820.53   76.15
   4  -3  -3 2150.74   89.01
  -4   3   3 2130.09   92.18
  -4   3   3 2172.60   89.69
   4  -3  -2    6.05    2.17
  -4   3   2   22.43    3.52
   4  -3  -1   59.37    2.70
  -4   3   1   48.29    3.34
   4  -3   0    6.46    1.23
  -4   3   0   -1.52    1.61
   4  -3   1   53.54    3.89
  -4   3  -1   35.83    2.69
   4  -3   2  517.40   19.92
  -4   3  -2  482.79   18.04
   4  -3   3   27.15    3.82
  -4   3  -3   46.87    3.07
   4  -3   4   33.22    2.68
  -4   3  -4   38.49    2.64
   4  -3   5  272.98    9.98
  -4   3  -5  262.67    9.53
   4  -3   6  181.20    8.46
  -4   3  -6  174.43    6.60
   4  -3   7  307.17   11.25
  -4   3  -7  301.78   10.84
   4  -3   8   35.93    4.62
  -4   3  -8   26.88    2.19
  -4   3  -9  454.21   16.89
   4  -3  10   81.47    6.50
  -4   3 -10   76.58    4.07
   4  -3  11  149.68    8.81
  -4   3 -11  122.89    5.37
   4  -3  12   34.16    3.08
  -4   3 -12   22.03    2.21
   4  -3  13    4.30    2.16
  -4   3 -13    6.45    1.62
   4  -3  14   78.07    4.32
  -4   3 -14   82.02    5.36
   4  -3  15  137.66    6.26
  -4   3 -15  147.08    7.61
   4  -3  16    0.54    1.61
  -4   3 -16    1.10    2.28
   4  -3  17   19.51    2.55
  -4   3 -17   21.24    2.07
   4  -3  18   60.50    3.74
  -4   3 -18   65.16    3.42
   4  -3  19    8.31    2.05
  -4   3 -19    8.05    1.59
   4  -3  20    1.05    1.69
  -4   3 -20    1.54    2.29
   4  -3  21   -0.51    2.83
  -4   3 -21    0.48    1.99
   4  -3  22   20.71    4.57
  -4   3 -22   11.72    2.90
   4  -3  23    4.48    2.03
  -4   3 -23    5.89    1.42
   4  -2 -23   81.85    3.53
   4  -2 -22   14.55    1.41
   4  -2 -21    8.42    1.19
   4  -2 -20   60.84    2.77
  -4   2  20   62.44    2.11
  -4   2  20   55.03    2.41
   4  -2 -19   45.77    2.26
  -4   2  19   49.13    2.11
  -4   2  19   43.50    1.61
   4  -2 -18   13.08    1.24
  -4   2  18   13.49    1.13
  -4   2  18   12.18    1.15
   4  -2 -17    6.20    1.01
  -4   2  17    4.91    0.93
  -4   2  17    6.40    0.62
   4  -2 -16   14.99    1.93
  -4   2  16   13.26    1.17
  -4   2  16   15.39    1.30
  -4   2  15    2.42    0.84
  -4   2  15    3.58    0.97
  -4   2  15    3.84    1.05
   4  -2 -14   86.39    3.33
  -4   2  14   86.80    3.26
  -4   2  14   86.89    3.38
  -4   2  14   87.43    3.56
   4  -2 -13    2.24    0.83
  -4   2  13    2.35    0.78
  -4   2  13    2.35    1.02
  -4   2  13    2.25    1.69
   4  -2 -12   60.66    3.19
  -4   2  12   59.49    2.12
  -4   2  12   59.83    3.35
   4  -2 -11    0.06    0.67
  -4   2  11    2.47    1.02
  -4   2  11    0.63    1.35
   4  -2 -10   32.86    2.29
  -4   2  10   32.48    1.61
  -4   2  10   33.36    2.10
   4  -2  -9  201.20    7.62
   4  -2  -9  211.69    6.98
  -4   2   9  208.68    7.03
  -4   2   9  200.44    6.59
   4  -2  -8  125.12    4.33
   4  -2  -8  133.77    4.16
  -4   2   8  129.66    5.16
  -4   2   8  129.09    4.34
   4  -2  -7    0.84    0.62
   4  -2  -7    0.63    0.68
  -4   2   7    0.07    1.17
  -4   2   7    0.85    0.61
   4  -2  -6  104.88    3.81
  -4   2   6  106.79    4.56
  -4   2   6  105.38    4.24
   4  -2  -5   93.47    3.70
  -4   2   5   89.18    4.62
  -4   2   5   94.01    3.28
   4  -2  -4   19.30    1.95
  -4   2   4   21.53    3.12
   4  -2  -3  112.10    5.08
  -4   2   3  134.21    5.17
  -4   2   3  112.78    3.85
   4  -2  -2   72.97    3.00
  -4   2   2   70.34    3.47
  -4   2   2   73.55    2.63
  -4   2   1    1.83    0.67
   4  -2   0  198.38    7.47
  -4   2   0  191.60    7.64
   4  -2   1  747.10   27.98
  -4   2  -1  758.73   29.15
   4  -2   2  117.45    5.47
  -4   2  -2  114.94    4.89
   4  -2   3   79.84    3.85
  -4   2  -3   34.67    2.51
   4  -2   4   31.76    2.61
  -4   2  -4   29.22    3.53
   4  -2   5  244.36   11.35
  -4   2  -5  244.71   10.26
   4  -2   6  120.73    5.01
  -4   2  -6  118.69    5.99
   4  -2   7  158.78    6.20
  -4   2  -7  153.14    7.04
   4  -2   8   50.68    3.04
  -4   2  -8   50.80    2.70
   4  -2   9    0.87    3.35
  -4   2  -9    3.57    1.49
   4  -2  10   24.40    5.16
  -4   2 -10   21.51    2.30
   4  -2  11   71.73    4.44
  -4   2 -11   68.87    5.22
   4  -2  12    0.12    1.87
  -4   2 -12    1.75    2.38
   4  -2  13   27.59    3.17
  -4   2 -13   19.75    2.11
   4  -2  14    0.56    1.76
  -4   2 -14    0.51    1.23
   4  -2  15  166.93    7.29
  -4   2 -15  159.76    6.27
   4  -2  16   13.84    2.55
  -4   2 -16   20.26    3.43
   4  -2  17    6.12    2.27
  -4   2 -17    6.89    1.61
   4  -2  18    1.09    3.41
  -4   2 -18    1.14    1.32
   4  -2  19    5.28    3.75
  -4   2 -19    5.38    2.73
   4  -2  20    2.15    1.99
  -4   2 -20    5.04    2.54
   4  -2  21    0.38    1.73
  -4   2 -21    0.41    1.19
   4  -2  22   20.28    4.78
  -4   2 -22   17.89    1.99
   4  -2  23    3.86    4.06
  -4   2 -23    6.28    2.64
   4  -1 -23   -0.07    0.90
   4  -1 -22    0.72    0.96
   4  -1 -21    5.61    1.20
   4  -1 -20    6.16    2.07
   4  -1 -19   29.53    2.90
  -4   1  19   24.28    0.95
  -4   1  19   26.97    1.28
   4  -1 -18   50.59    2.56
  -4   1  18   48.43    1.69
  -4   1  18   44.82    1.58
   4  -1 -17  188.15    6.92
  -4   1  17  184.18    5.80
  -4   1  17  169.37    5.36
   4  -1 -16    0.77    0.90
  -4   1  16    1.42    0.59
  -4   1  16    1.09    0.46
   4  -1 -15   -0.07    0.65
  -4   1  15   -0.03    0.46
  -4   1  15    0.03    0.33
   4  -1 -14   16.29    2.12
  -4   1  14   14.65    1.09
  -4   1  14   15.00    0.83
  -4   1  14   15.75    2.45
   4  -1 -13   12.48    2.02
  -4   1  13   11.49    0.76
  -4   1  13   17.02    1.25
  -4   1  13   13.21    2.54
   4  -1 -12    3.24    0.88
  -4   1  12    2.85    0.52
  -4   1  12    2.30    0.91
  -4   1  12    2.34    1.91
   4  -1 -11   52.09    3.21
  -4   1  11   51.55    2.33
  -4   1  11   55.99    3.47
   4  -1 -10  320.86   11.12
  -4   1  10  313.40   10.74
  -4   1  10  333.35   11.55
   4  -1  -9  223.11    7.07
   4  -1  -9  213.52    8.26
  -4   1   9  212.92    7.49
  -4   1   9  221.29    7.59
   4  -1  -8  283.66    9.68
   4  -1  -8  299.42    9.57
  -4   1   8  279.51    9.61
  -4   1   8  294.74    9.98
   4  -1  -7  119.94    4.19
   4  -1  -7  124.36    4.03
  -4   1   7  123.59    4.96
  -4   1   7  119.54    3.91
   4  -1  -6  162.62    5.51
   4  -1  -6  180.03    5.98
  -4   1   6  162.10    5.97
  -4   1   6  171.35    6.41
   4  -1  -5   50.18    2.00
   4  -1  -5   48.50    2.34
  -4   1   5   58.30    3.13
  -4   1   5   49.01    1.97
   4  -1  -4    0.95    1.10
  -4   1   4    1.37    1.09
   4  -1  -3  169.96    6.72
  -4   1   3  157.73    6.79
  -4   1   3  163.40    5.39
   4  -1  -2   34.04    3.16
  -4   1   2   26.36    1.70
  -4   1   2   23.37    1.89
   4  -1  -1  137.34    5.53
  -4   1   1  169.13    5.95
  -4   1   1  133.34    4.48
   4  -1   0  137.03    6.02
  -4   1   0  125.80    6.11
  -4   1   0  139.25    5.19
   4  -1   1   98.75    6.78
  -4   1  -1   57.35    4.23
   4  -1   2   13.13    2.04
  -4   1  -2    3.13    1.36
   4  -1   3   95.05    4.59
  -4   1  -3   95.15    3.89
  -4   1  -4   -1.12    1.98
   4  -1   5  162.89    6.29
  -4   1  -5  161.32    6.98
   4  -1   6   43.86    4.07
  -4   1  -6   40.81    2.23
   4  -1   7   49.31    2.82
  -4   1  -7   48.07    2.46
   4  -1   8   44.17    2.77
  -4   1  -8   43.81    3.68
   4  -1   9   12.29    3.15
  -4   1  -9    0.66    1.28
   4  -1  10  185.32   10.00
  -4   1 -10  173.96    6.72
   4  -1  11  111.35    7.76
  -4   1 -11  107.79    6.20
   4  -1  12  109.49    7.75
  -4   1 -12  103.95    4.57
   4  -1  13   40.05    5.57
  -4   1 -13   41.93    4.26
   4  -1  14   -1.04    3.11
  -4   1 -14   -0.04    2.22
   4  -1  15   52.00    5.68
  -4   1 -15   52.41    2.99
   4  -1  16   -1.45    3.50
  -4   1 -16    2.03    2.35
   4  -1  17   26.90    3.01
  -4   1 -17   26.37    2.27
   4  -1  18   10.83    2.52
  -4   1 -18   11.60    1.82
   4  -1  19   49.36    6.01
  -4   1 -19   47.98    4.54
   4  -1  20    2.70    3.82
  -4   1 -20    3.31    1.49
   4  -1  21    2.04    2.11
  -4   1 -21    2.07    1.42
   4  -1  22    0.42    1.97
  -4   1 -22    0.78    2.34
   4  -1  23    8.59    4.68
  -4   1 -23   10.87    1.85
   4   0 -23    0.90    1.15
   4   0 -22    0.24    1.01
   4   0 -21   12.60    1.58
   4   0 -20    1.75    1.29
   4   0 -19  496.56   18.84
   4   0 -18   93.98    4.49
   4   0 -17  786.21   30.23
   4   0 -16   11.67    1.51
   4   0 -15    6.90    1.19
   4   0 -14   22.83    2.52
   4   0 -13   28.65    2.65
  -4   0  13   28.80    3.04
   4   0 -12   47.78    2.32
  -4   0  12   48.10    3.67
   4   0 -11  217.15    7.64
  -4   0  11  203.89    5.91
  -4   0  11  232.41    9.53
   4   0 -10  116.21    4.35
  -4   0  10  131.54    5.91
  -4   0  10  136.42    4.02
   4   0  -9   81.47    3.17
  -4   0   9   82.89    4.21
  -4   0   9   82.00    2.65
   4   0  -8   97.60    2.98
   4   0  -8   94.86    3.51
  -4   0   8   98.37    4.50
  -4   0   8   94.98    3.14
   4   0  -7  102.02    3.31
   4   0  -7  107.50    4.59
  -4   0   7  110.53    4.65
  -4   0   7  106.65    3.55
   4   0  -6    2.60    0.43
   4   0  -6    2.86    1.35
  -4   0   6    2.89    0.76
  -4   0   6    2.06    0.76
   4   0  -5  195.21    7.31
   4   0  -5  204.51    6.59
  -4   0   5  198.52    6.65
  -4   0   5  190.20    6.47
   4   0  -4  283.68   10.18
   4   0  -4  272.74    9.92
  -4   0   4  270.52    9.30
  -4   0   4  277.35    9.26
   4   0  -3  241.70    9.03
  -4   0   3  245.71    8.82
  -4   0   3  240.40    7.78
   4   0  -2   79.49    3.18
  -4   0   2   78.84    2.82
  -4   0   2   74.11    2.74
   4   0  -1  567.81   21.67
  -4   0   1  515.34   17.78
  -4   0   1  518.30   18.93
   4   0   0   45.52    3.65
  -4   0   0   36.17    2.14
  -4   0   0   32.66    1.79
   4   0   1   37.95    2.41
  -4   0  -1   25.84    1.26
  -4   0  -1   24.76    2.54
   4   0   2  645.34   23.50
  -4   0  -2  647.54   23.38
  -4   0  -2  635.33   22.81
   4   0   3  146.06    6.84
  -4   0  -3  142.04    5.15
   4   0   4    1.09    1.09
  -4   0  -4    0.94    1.62
   4   0   5    4.24    2.29
  -4   0  -5    3.55    1.03
   4   0   6   92.58    3.94
  -4   0  -6   90.03    4.63
   4   0   7   20.02    2.01
  -4   0  -7   20.00    1.67
   4   0   8   48.92    3.13
  -4   0  -8   43.93    3.71
  -4   0  -9   10.60    1.59
   4   0  10   10.12    2.15
  -4   0 -10   12.51    3.00
   4   0  11   39.95    3.19
  -4   0 -11   40.76    2.63
   4   0  12  428.87   16.49
  -4   0 -12  428.35   17.74
   4   0  13   26.38    2.76
  -4   0 -13   27.23    2.40
   4   0  14   33.80    2.95
  -4   0 -14   33.63    4.00
   4   0  15    2.17    3.37
  -4   0 -15    2.37    1.44
   4   0  16   -0.62    2.98
  -4   0 -16    0.16    2.15
   4   0  17   55.35    4.05
  -4   0 -17   55.79    3.13
   4   0  18   94.82    5.28
  -4   0 -18  109.31    4.85
   4   0  19    0.38    2.89
  -4   0 -19   -0.18    2.03
   4   0  20   23.94    5.30
  -4   0 -20   22.86    2.29
   4   0  21    6.41    2.58
  -4   0 -21    6.92    3.09
   4   0  22   36.89    6.25
  -4   0 -22   36.85    2.78
   4   0  23  138.51    9.75
  -4   0 -23  133.39    7.70
   4   1 -22    0.17    1.96
   4   1 -21   27.33    3.29
   4   1 -20    3.39    1.31
   4   1 -19   -0.25    1.02
   4   1 -18    0.84    1.11
   4   1 -17   46.40    2.62
   4   1 -16    0.90    1.85
   4   1 -15   45.11    3.41
   4   1 -14   20.44    2.54
   4   1 -13    0.27    0.89
   4   1 -12  102.91    4.08
  -4  -1  12  103.94    4.29
   4   1 -11  145.79    6.51
  -4  -1  11  145.15    5.57
   4   1 -10   79.03    3.26
  -4  -1  10   81.46    3.54
   4   1  -9   31.33    2.61
   4   1  -9   32.07    0.89
  -4  -1   9   31.12    1.99
   4   1  -8   29.03    1.65
   4   1  -8   30.36    1.09
  -4  -1   8   29.87    1.05
  -4  -1   8   29.77    1.79
   4   1  -7    0.32    0.60
   4   1  -7    0.51    1.25
  -4  -1   7    0.22    0.42
  -4  -1   7    0.47    0.74
   4   1  -6   31.61    1.62
  -4  -1   6   31.95    1.63
  -4  -1   6   30.45    1.36
   4   1  -5   17.59    1.00
   4   1  -5   16.92    1.17
  -4  -1   5   17.38    1.17
  -4  -1   5   17.48    1.13
   4   1  -4   26.88    1.40
   4   1  -4   27.75    1.97
  -4  -1   4   26.96    1.41
  -4  -1   4   26.15    1.50
   4   1  -3  120.59    4.86
   4   1  -3  113.09    3.94
  -4  -1   3  118.49    4.07
  -4  -1   3  115.05    4.22
   4   1  -2  130.18    4.52
  -4  -1   2  123.81    4.08
  -4  -1   2  127.50    4.33
   4   1  -1  153.65    5.34
  -4  -1   1  150.16    5.00
  -4  -1   1  150.98    5.02
   4   1   0   48.97    2.26
  -4  -1   0   48.71    2.47
  -4  -1   0   48.03    1.98
   4   1   1    9.37    2.18
  -4  -1  -1    9.70    0.80
  -4  -1  -1    9.42    1.02
   4   1   2    0.11    0.78
  -4  -1  -2   -0.06    0.60
  -4  -1  -2    0.00    0.41
   4   1   3   73.87    4.44
  -4  -1  -3   72.99    3.03
  -4  -1  -3   74.31    3.81
   4   1   4  100.93    4.17
  -4  -1  -4  102.98    3.93
  -4  -1  -4   98.70    4.72
   4   1   5   86.29    3.88
  -4  -1  -5   89.46    3.53
  -4  -1  -5   88.96    3.53
  -4  -1  -6    2.63    1.12
   4   1   7  123.17    5.53
  -4  -1  -7  108.93    5.89
   4   1   8  827.09   33.68
  -4  -1  -8  737.63   29.40
   4   1   9   15.52    2.42
  -4  -1  -9   15.44    1.82
   4   1  10   59.97    3.95
  -4  -1 -10   59.29    4.54
   4   1  11  336.71   13.73
  -4  -1 -11  337.25   12.53
   4   1  12  267.40   10.78
  -4  -1 -12  262.77   10.09
   4   1  13   79.65    4.49
  -4  -1 -13   80.36    6.38
   4   1  14   46.48    5.68
  -4  -1 -14   48.59    3.13
   4   1  15   39.09    5.23
  -4  -1 -15   -0.06    2.92
   4   1  16   92.21    5.07
  -4  -1 -16   93.11    4.34
   4   1  17    3.97    2.26
  -4  -1 -17    4.81    1.63
   4   1  18    8.49    4.39
  -4  -1 -18    9.33    3.18
   4   1  19   20.32    2.98
  -4  -1 -19   22.17    2.43
   4   1  20   24.03    3.20
  -4  -1 -20   27.92    3.97
   4   1  21   50.28    6.67
  -4  -1 -21   50.11    3.24
   4   1  22   17.90    3.06
  -4  -1 -22   17.87    3.70
   4   2 -22    0.88    1.33
   4   2 -21    0.33    1.17
   4   2 -20    2.39    1.37
   4   2 -19    0.14    1.07
   4   2 -18   42.26    2.57
   4   2 -17    0.28    1.12
   4   2 -16  177.20    6.88
   4   2 -15   59.94    3.03
   4   2 -14  101.09    4.23
   4   2 -13    1.42    1.85
   4   2 -12   65.15    3.98
   4   2 -11    4.42    1.16
  -4  -2  11    5.11    1.35
   4   2 -10  132.03    6.05
  -4  -2  10  132.58    6.47
   4   2  -9   38.65    2.06
  -4  -2   9   38.40    2.27
   4   2  -8   11.32    2.09
   4   2  -8   10.65    0.80
  -4  -2   8   13.38    1.43
   4   2  -7  298.35   10.49
   4   2  -7  315.66   10.51
  -4  -2   7  297.77   10.47
   4   2  -6    4.15    1.19
   4   2  -6    3.23    1.61
  -4  -2   6    4.08    0.68
  -4  -2   6    5.42    1.81
   4   2  -5  136.14    5.21
   4   2  -5  122.69    5.21
  -4  -2   5  121.46    4.19
  -4  -2   5  126.99    5.44
   4   2  -4   52.54    2.82
   4   2  -4   53.89    2.98
  -4  -2   4   51.51    2.25
  -4  -2   4   53.13    3.03
   4   2  -3  209.37    7.87
   4   2  -3  214.42    7.98
  -4  -2   3  201.26    6.56
  -4  -2   3  216.55    7.98
   4   2  -2   61.12    3.49
   4   2  -2   65.60    3.21
  -4  -2   2   60.94    3.12
  -4  -2   2   62.71    2.92
   4   2  -1  621.73   23.46
  -4  -2   1  607.56   22.25
  -4  -2   1  601.74   21.17
   4   2   0  244.81    8.62
  -4  -2   0  239.03    8.59
  -4  -2   0  233.73    8.76
   4   2   1    9.45    2.34
  -4  -2  -1    6.44    1.00
  -4  -2  -1    6.34    1.18
   4   2   2   11.56    2.68
  -4  -2  -2   12.61    1.32
   4   2   3   40.69    2.43
  -4  -2  -3   40.16    2.06
  -4  -2  -3   39.50    2.05
   4   2   4   82.83    3.76
  -4  -2  -4   79.97    3.19
  -4  -2  -4   78.98    3.27
   4   2   5   40.51    2.73
  -4  -2  -5   39.36    2.18
  -4  -2  -5   40.30    1.56
   4   2   6    6.83    1.85
  -4  -2  -6   10.77    1.44
  -4  -2  -6    6.75    0.66
   4   2   7  592.26   22.27
  -4  -2  -7  587.14   20.52
  -4  -2  -7  581.68   22.83
   4   2   8   13.94    2.26
  -4  -2  -8   11.69    0.78
  -4  -2  -8   12.36    2.90
   4   2   9    0.71    1.67
  -4  -2  -9    0.94    1.22
  -4  -2  -9    0.94    0.46
   4   2  10   40.76    3.13
  -4  -2 -10   40.93    2.61
   4   2  11   43.19    5.18
  -4  -2 -11   42.06    2.71
   4   2  12   35.54    5.08
  -4  -2 -12   37.93    4.17
   4   2  13   60.62    4.03
  -4  -2 -13   50.05    3.01
   4   2  14    5.03    2.18
  -4  -2 -14    1.99    1.48
   4   2  15   54.45    4.02
  -4  -2 -15   54.36    4.68
   4   2  16    3.26    4.33
  -4  -2 -16   10.05    3.10
   4   2  17   -0.28    1.89
  -4  -2 -17   -0.12    1.29
   4   2  18   49.56    4.14
  -4  -2 -18   50.68    4.86
   4   2  19    0.84    4.17
  -4  -2 -19    1.24    1.53
   4   2  20    0.69    2.32
  -4  -2 -20    0.45    1.43
   4   2  21   -0.36    2.08
  -4  -2 -21    0.32    2.40
   4   3 -20   92.09    4.41
   4   3 -19   12.57    1.82
   4   3 -18    0.38    1.17
   4   3 -17   40.99    2.54
   4   3 -16    0.23    1.05
   4   3 -15    9.10    1.47
   4   3 -14    0.03    0.90
   4   3 -13    8.19    1.41
   4   3 -12  427.93   17.07
   4   3 -11    0.24    0.91
   4   3 -10   47.33    2.40
   4   3  -9   45.29    1.44
   4   3  -9   46.83    3.36
   4   3  -9   45.08    1.28
   4   3  -8  190.57    6.23
   4   3  -8  189.64    5.79
   4   3  -8  180.15    6.64
  -4  -3   8  182.12    6.79
   4   3  -7  200.92    6.91
   4   3  -7  189.03    7.80
  -4  -3   7  190.73    6.95
   4   3  -6   60.42    2.75
   4   3  -6   57.25    3.31
  -4  -3   6   57.05    3.68
   4   3  -5   22.34    1.42
   4   3  -5   24.74    2.02
  -4  -3   5   22.48    1.55
   4   3  -4   57.14    2.39
  -4  -3   4   58.52    2.07
  -4  -3   4   56.47    2.44
   4   3  -3   13.52    1.96
   4   3  -3   12.74    1.08
  -4  -3   3   12.51    0.87
  -4  -3   3   12.22    1.87
   4   3  -2    5.71    0.81
   4   3  -2    5.26    1.04
  -4  -3   2    5.79    1.30
  -4  -3   2    6.07    1.47
   4   3  -1    4.14    0.75
   4   3  -1    3.67    1.84
  -4  -3   1    4.25    1.40
  -4  -3   1    3.58    1.33
   4   3   0  148.49    5.49
  -4  -3   0  143.34    5.05
  -4  -3   0  145.41    4.91
   4   3   1   65.68    3.08
  -4  -3  -1   64.56    2.69
  -4  -3  -1   67.34    2.43
   4   3   2   19.55    2.93
  -4  -3  -2   19.01    2.32
  -4  -3  -2   17.55    0.97
   4   3   3   18.50    3.17
  -4  -3  -3   18.22    1.42
  -4  -3  -3   19.27    2.46
   4   3   4   21.62    3.51
  -4  -3  -4   19.24    1.68
  -4  -3  -4   19.50    1.40
  -4  -3  -5    3.58    0.90
  -4  -3  -5    5.00    1.21
   4   3   6    1.14    2.74
  -4  -3  -6    1.24    0.74
  -4  -3  -6    1.39    1.10
   4   3   7   35.73    4.38
  -4  -3  -7   30.92    1.65
  -4  -3  -7   32.02    2.20
   4   3   8  358.22   15.67
  -4  -3  -8  337.36   11.69
  -4  -3  -8  340.34   12.56
   4   3   9   13.46    2.26
  -4  -3  -9   12.48    1.08
  -4  -3  -9   13.28    1.82
   4   3  10  180.50    7.64
  -4  -3 -10  178.05    8.51
  -4  -3 -10  178.17    6.06
   4   3  11    6.47    2.12
  -4  -3 -11    6.43    2.84
  -4  -3 -11    6.12    0.52
   4   3  12    2.01    3.31
  -4  -3 -12    0.51    0.59
  -4  -3 -12    0.90    2.30
   4   3  13   66.01    6.51
  -4  -3 -13   63.60    3.36
  -4  -3 -13   62.88    2.42
   4   3  14   42.04    3.59
  -4  -3 -14   39.72    2.78
  -4  -3 -14   37.99    1.79
   4   3  15   56.95    4.21
  -4  -3 -15   54.97    4.92
  -4  -3 -15   55.43    1.95
   4   3  16   11.20    3.94
  -4  -3 -16    4.76    2.63
  -4  -3 -16    0.44    0.37
   4   3  17   17.68    3.27
  -4  -3 -17   16.34    2.23
   4   3  18    4.13    2.70
  -4  -3 -18    3.80    1.79
   4   3  19   11.85    5.80
  -4  -3 -19   10.83    3.68
   4   3  20   33.94    4.07
  -4  -3 -20   32.43    2.82
   4   4 -19   -0.02    1.12
   4   4 -18    0.24    1.19
   4   4 -17    8.36    1.60
   4   4 -16    0.12    1.07
   4   4 -15    1.09    1.16
   4   4 -14   10.96    1.53
   4   4 -13   14.72    2.65
   4   4 -12   40.10    3.43
   4   4 -11    2.17    1.07
   4   4 -10    0.12    0.83
   4   4  -9    0.81    0.53
   4   4  -9    0.99    0.33
   4   4  -9    1.04    1.64
   4   4  -8  272.10    9.11
   4   4  -8  264.48    9.61
   4   4  -8  271.38    8.81
   4   4  -7   43.78    2.21
   4   4  -7   41.99    3.01
   4   4  -7   43.71    1.72
   4   4  -6   19.05    1.66
   4   4  -6   17.15    2.07
   4   4  -5   13.02    1.16
   4   4  -5   13.95    1.69
  -4  -4   5   14.48    1.29
   4   4  -4    0.67    0.73
  -4  -4   4    0.72    1.48
   4   4  -3  226.30    8.89
   4   4  -3  236.31    8.27
  -4  -4   3  231.82    8.24
   4   4  -2  549.78   20.15
   4   4  -2  595.49   22.86
  -4  -4   2  574.49   21.96
   4   4  -1  400.06   14.20
   4   4  -1  410.74   14.74
  -4  -4   1  394.94   14.88
   4   4   0  212.23    8.97
  -4  -4   0  181.74    6.46
  -4  -4   0  199.57    6.76
   4   4   1    0.90    2.13
  -4  -4  -1    0.49    0.82
  -4  -4  -1    5.00    1.17
   4   4   2   26.98    3.44
  -4  -4  -2   26.68    2.40
  -4  -4  -2   26.39    1.22
   4   4   3    9.40    2.81
  -4  -4  -3    5.31    1.07
  -4  -4  -3    6.86    1.07
   4   4   4   37.68    4.03
  -4  -4  -4   33.43    1.96
  -4  -4  -4   34.96    1.77
   4   4   5   78.75    5.54
  -4  -4  -5   73.57    3.22
  -4  -4  -5   72.84    2.43
   4   4   6   16.73    3.72
  -4  -4  -6   15.54    2.66
  -4  -4  -6   16.39    1.16
   4   4   7  242.01   11.83
  -4  -4  -7  258.46   10.84
  -4  -4  -7  253.41    8.65
   4   4   8  110.93    7.26
  -4  -4  -8  104.98    5.87
  -4  -4  -8  102.61    3.26
   4   4   9   32.13    2.88
  -4  -4  -9   29.55    1.35
  -4  -4  -9   29.60    3.51
   4   4  10    0.41    1.60
  -4  -4 -10    0.17    0.45
  -4  -4 -10    0.23    2.01
   4   4  11    0.20    1.73
  -4  -4 -11    0.28    2.19
  -4  -4 -11    0.44    0.44
   4   4  12   78.25    7.06
  -4  -4 -12   76.28    3.75
  -4  -4 -12   73.24    2.47
   4   4  13    2.79    2.14
  -4  -4 -13    1.67    1.50
  -4  -4 -13    1.49    0.48
   4   4  14   67.60    4.66
  -4  -4 -14   66.92    3.76
   4   4  15   55.99    7.20
  -4  -4 -15   47.65    3.29
   4   4  16  155.20   11.14
  -4  -4 -16  145.27    8.39
   4   4  17   23.90    3.68
  -4  -4 -17   25.95    4.47
   4   4  18   29.02    3.77
  -4  -4 -18   30.21    2.87
   4   5 -17   24.39    2.24
   4   5 -16    0.03    1.07
   4   5 -15   16.89    2.95
   4   5 -14   33.99    3.41
   4   5 -13    9.15    2.44
   4   5 -12   25.85    1.92
   4   5 -11   17.19    1.60
   4   5 -10   79.59    4.46
   4   5  -9   37.30    1.67
   4   5  -9   37.27    2.10
   4   5  -9   35.62    1.39
   4   5  -8    6.40    1.06
   4   5  -8    7.11    1.84
   4   5  -8    5.67    0.69
   4   5  -7    5.18    1.15
   4   5  -7    4.91    0.75
   4   5  -7    4.38    0.97
   4   5  -6    2.80    0.76
   4   5  -6    2.98    1.19
   4   5  -5    1.91    0.78
   4   5  -5    1.95    0.83
   4   5  -5    2.12    1.26
   4   5  -4    7.40    0.92
   4   5  -4    7.88    1.73
   4   5  -3  143.51    5.15
   4   5  -3  154.10    6.48
   4   5  -2   44.12    1.90
   4   5  -2   47.13    3.37
   4   5  -1    3.59    0.70
   4   5  -1    5.15    1.25
   4   5   0    3.32    1.22
   4   5   1   50.29    3.98
  -4  -5  -1   47.62    1.90
   4   5   2   64.13    4.65
  -4  -5  -2   61.50    2.76
   4   5   3  160.29    8.02
  -4  -5  -3  148.08    5.36
   4   5   4   23.21    3.66
  -4  -5  -4   20.71    0.98
   4   5   5   56.48    4.85
  -4  -5  -5   36.84    1.72
   4   5   6   -0.15    1.36
  -4  -5  -6   -0.06    0.54
   4   5   7   84.62    4.41
  -4  -5  -7   78.02    2.78
   4   5   8   25.89    2.67
  -4  -5  -8   23.00    0.87
   4   5   9    0.09    1.43
  -4  -5  -9   -0.02    0.35
   4   5  10    5.26    3.86
   4   5  11    3.45    3.83
   4   5  12   18.96    2.99
   4   5  13    4.13    2.50
   4   5  14  260.75   14.79
   4   5  15    1.08    2.41
   4   5  16    9.75    3.03
   4   6 -14    1.43    1.21
   4   6 -13    1.17    1.14
   4   6 -12    1.64    1.98
   4   6 -11    0.25    1.65
   4   6 -10    5.53    1.16
   4   6  -9    5.37    1.87
   4   6  -8   14.43    1.34
   4   6  -8   13.74    1.08
   4   6  -7   55.98    3.40
   4   6  -7   56.13    2.35
   4   6  -7   58.84    2.89
   4   6  -6    8.81    1.06
   4   6  -6    9.19    1.08
   4   6  -6    9.65    1.52
   4   6  -5    0.65    0.46
   4   6  -5    1.44    1.21
   4   6  -5    0.32    0.66
   4   6  -4   -0.07    0.97
   4   6  -4    0.33    1.16
   4   6  -4   -0.06    0.42
   4   6  -3   40.32    1.73
   4   6  -3   40.24    2.44
   4   6  -3   42.97    2.14
   4   6  -2    4.94    0.76
   4   6  -2    4.94    1.25
   4   6  -2    6.11    1.16
   4   6  -1    0.03    0.47
   4   6  -1    0.00    1.53
   4   6   0    1.91    2.04
   4   6   1    3.17    2.33
   4   6   2   78.10    5.22
   4   6   3    0.81    1.33
   4   6   4   65.56    5.29
   4   6   5   86.65    6.21
   4   6   6    1.25    2.94
   4   6   7    4.56    3.52
   4   6   8   13.94    2.47
   4   6   9   27.68    3.07
   4   6  10    0.12    1.73
   4   6  11   14.16    4.97
   4   6  12   54.72    6.93
   4   6  13   33.42    3.73
   4   7 -10   61.25    3.94
   4   7  -9    6.69    1.17
   4   7  -8   22.19    2.38
   4   7  -7   17.86    1.40
   4   7  -6   43.58    2.83
   4   7  -6   43.19    2.20
   4   7  -6   45.30    2.78
   4   7  -5   -0.12    1.14
   4   7  -5    0.40    0.49
   4   7  -5    0.33    1.27
   4   7  -4    0.51    1.10
   4   7  -4    0.27    0.55
   4   7  -4    0.33    1.44
   4   7  -3   66.94    3.29
   4   7  -3   73.82    3.26
   4   7  -3   68.73    2.73
   4   7  -2    2.89    1.94
   4   7  -2    1.66    0.66
   4   7  -2    2.42    0.71
   4   7  -1   19.72    2.86
   4   7  -1   18.39    1.91
   4   7   0    2.58    2.31
   4   7   0    2.43    1.40
   4   7   1   20.43    1.96
   4   7   1   14.58    1.27
   4   7   2   24.97    2.27
   4   7   3   16.01    2.09
   4   7   4   12.48    2.08
   4   7   5    0.08    2.60
   4   7   6   22.94    4.53
   4   7   7    1.43    3.52
   4   7   7    2.84    3.50
   4   7   8    2.58    3.65
  -5  11   5   11.29    5.25
  -5  11   4  141.76    7.46
  -5  11   3   11.45    5.06
  -5  11   2    4.69    2.49
  -5  11   1   -0.27    3.58
  -5  11   0   -0.16    1.95
  -5  11  -1    2.19    4.15
  -5  11  -2   27.18    3.48
   5 -11   3   40.62    2.75
  -5  11  -3   40.45    6.57
   5 -11   4    0.48    1.24
  -5  11  -4    0.48    2.19
   5 -11   5   30.54    3.69
  -5  11  -5   29.73    3.73
  -5  10  11    0.64    3.45
  -5  10  10   29.09    5.32
  -5  10   9    8.28    2.49
  -5  10   8    2.16    2.08
  -5  10   7    1.81    3.82
  -5  10   6    9.94    2.69
  -5  10   6   11.65    1.09
  -5  10   5    0.99    0.81
  -5  10   5    1.92    3.71
  -5  10   4   26.24    3.28
  -5  10   4   27.44    1.26
  -5  10   3   17.09    3.04
  -5  10   2    2.70    2.20
   5 -10  -1   12.59    1.70
  -5  10   1   11.99    2.66
   5 -10   0    0.92    2.17
  -5  10   0    1.21    2.02
   5 -10   1    0.33    1.16
  -5  10  -1    0.45    3.44
   5 -10   2   74.52    3.63
  -5  10  -2   70.85    4.67
   5 -10   3    0.14    1.10
  -5  10  -3    0.69    3.52
   5 -10   4   58.98    3.10
  -5  10  -4   57.47    7.15
   5 -10   5    2.29    2.26
  -5  10  -5    3.27    2.44
   5 -10   6    1.70    1.22
  -5  10  -6    1.98    2.37
   5 -10   7   29.10    3.28
  -5  10  -7   26.10    6.21
   5 -10   8    4.72    2.32
  -5  10  -8    5.46    4.84
   5 -10   9    3.49    1.26
  -5  10  -9    3.68    2.39
   5 -10  10   -0.12    0.96
  -5  10 -10    1.28    1.95
   5 -10  11   20.57    2.91
  -5  10 -11   21.02    3.09
  -5   9  14    0.62    2.50
  -5   9  14    0.82    2.89
  -5   9  13    0.86    1.53
  -5   9  13    1.29    1.73
  -5   9  12   63.00    3.99
  -5   9  11   23.65    2.78
  -5   9  10    9.49    0.94
  -5   9  10    9.07    3.94
  -5   9   9    0.17    1.52
  -5   9   9    0.09    0.62
  -5   9   8   13.37    1.14
  -5   9   8   13.34    2.34
  -5   9   7   19.06    4.27
  -5   9   7   18.50    1.34
  -5   9   6    0.24    0.70
  -5   9   6   -0.42    1.56
  -5   9   5    1.28    0.50
  -5   9   5    0.05    3.29
  -5   9   4    5.48    1.80
  -5   9   4   -0.03    0.49
   5  -9  -3   28.83    2.14
  -5   9   3   27.45    2.92
   5  -9  -2   44.30    2.60
  -5   9   2   42.34    3.40
   5  -9  -1   25.37    3.23
  -5   9   1   24.63    4.79
   5  -9   0   58.11    3.00
  -5   9   0   52.92    3.77
   5  -9   1   65.87    4.47
  -5   9  -1   74.46    6.69
   5  -9   2   27.96    2.04
  -5   9  -2   25.79    5.26
   5  -9   3   61.33    4.25
  -5   9  -3   57.53    4.20
   5  -9   4    3.10    1.24
  -5   9  -4    2.42    3.88
   5  -9   5    1.13    1.95
  -5   9  -5    1.52    3.74
   5  -9   6   18.10    1.72
  -5   9  -6   18.58    2.87
   5  -9   7    0.69    1.91
  -5   9  -7    0.47    2.06
   5  -9   8   98.76    4.20
  -5   9  -8   92.24    5.44
   5  -9   9    1.85    1.26
  -5   9  -9   11.71    2.73
   5  -9  10  260.77   11.13
  -5   9 -10  263.59   14.31
   5  -9  11   10.76    2.50
  -5   9 -11   14.66    4.89
   5  -9  12    3.94    1.18
  -5   9 -12    3.90    4.19
   5  -9  13    9.51    1.37
  -5   9 -13    8.13    4.30
   5  -9  14    7.20    2.20
  -5   9 -14    8.35    3.98
   5  -9  15    0.23    1.59
  -5   9 -15    0.19    1.59
  -5   8  17   -0.15    2.03
  -5   8  17    0.44    2.18
  -5   8  16   -0.12    1.77
  -5   8  16    0.15    1.98
  -5   8  15    4.43    1.46
  -5   8  15    5.48    2.95
  -5   8  14   13.83    1.87
  -5   8  14   14.16    3.48
  -5   8  13   10.37    2.02
  -5   8  13   11.53    0.76
  -5   8  12    1.00    1.63
  -5   8  12    2.01    0.80
  -5   8  11   17.76    1.28
  -5   8  11   17.48    2.25
  -5   8  10   84.57    3.30
  -5   8  10   72.87    5.80
  -5   8   9   10.90    2.02
  -5   8   9   10.83    1.16
  -5   8   8    0.17    0.43
  -5   8   8    0.34    1.39
  -5   8   7   76.30    5.97
  -5   8   7   81.94    2.85
  -5   8   6    6.48    1.17
  -5   8   6    7.99    2.05
   5  -8  -5   46.69    3.69
  -5   8   5   46.17    2.34
  -5   8   5   41.11    5.00
   5  -8  -4   58.35    2.88
  -5   8   4   55.99    3.61
   5  -8  -3    2.49    1.12
  -5   8   3    0.74    3.11
   5  -8  -2    1.25    2.07
  -5   8   2    7.77    1.97
   5  -8  -1   31.18    2.00
  -5   8   1   33.48    3.00
   5  -8   0    0.23    1.01
  -5   8   0   -0.57    3.02
   5  -8   1  266.23   10.98
  -5   8  -1  246.78   10.29
   5  -8   2   32.86    2.17
  -5   8  -2   34.66    3.41
   5  -8   3   63.84    3.03
  -5   8  -3   60.33    6.59
   5  -8   4  126.43    6.11
  -5   8  -4  120.22    6.36
   5  -8   5    0.10    0.82
  -5   8  -5   -0.40    1.68
   5  -8   6    0.19    0.94
  -5   8  -6    0.56    1.91
   5  -8   7    2.64    1.16
  -5   8  -7    1.76    2.18
   5  -8   8    1.18    1.09
  -5   8  -8    1.02    3.76
   5  -8   9  194.83    8.77
  -5   8  -9  188.06   11.26
   5  -8  10   11.72    1.65
  -5   8 -10   11.24    4.69
   5  -8  11    6.30    1.38
  -5   8 -11    6.90    4.24
   5  -8  12    4.79    2.40
  -5   8 -12    5.77    2.18
   5  -8  13   59.12    4.33
  -5   8 -13   58.05    4.04
   5  -8  14    9.77    1.59
  -5   8 -14   11.91    2.45
   5  -8  15    8.56    1.52
  -5   8 -15    8.12    2.08
   5  -8  16    6.39    1.43
  -5   8 -16    5.64    1.89
   5  -8  17    5.44    1.34
  -5   8 -17    4.01    1.85
  -5   7  18    5.90    1.37
  -5   7  18    5.22    2.58
  -5   7  17    6.38    1.48
  -5   7  17   48.25    3.83
  -5   7  16    6.15    2.33
  -5   7  16    8.93    2.68
  -5   7  16    6.80    1.26
  -5   7  15   16.25    2.83
  -5   7  15   19.11    3.05
  -5   7  15   16.33    1.52
  -5   7  14   -0.30    1.15
  -5   7  14    3.58    1.36
  -5   7  14    3.05    0.95
  -5   7  13   27.22    2.22
  -5   7  13   28.38    1.75
  -5   7  12   -0.13    0.75
  -5   7  12   -0.10    1.12
  -5   7  11    0.17    0.43
  -5   7  11   -0.50    2.14
  -5   7  10   20.69    2.13
  -5   7  10   22.26    1.58
  -5   7   9    0.64    1.34
  -5   7   9    1.03    0.91
  -5   7   8    9.76    0.81
  -5   7   8    8.98    3.12
   5  -7  -7   58.76    2.79
  -5   7   7   56.91    3.36
  -5   7   7   58.96    2.25
   5  -7  -6    0.97    1.03
  -5   7   6    1.19    1.06
  -5   7   6   -0.00    2.74
   5  -7  -5   98.12    4.04
  -5   7   5   94.38    3.39
  -5   7   5   92.73    4.53
   5  -7  -4    2.38    1.00
  -5   7   4    7.08    2.88
  -5   7   4   -0.08    0.64
   5  -7  -3   13.22    2.33
  -5   7   3   11.15    2.05
   5  -7  -2   37.59    3.17
  -5   7   2   36.42    2.85
   5  -7  -1    1.61    1.02
  -5   7   1    0.37    3.23
   5  -7   0    9.50    1.36
  -5   7   0   25.79    2.77
   5  -7   1    0.16    1.66
  -5   7  -1   -1.07    1.88
   5  -7   2    7.61    2.24
  -5   7  -2    6.98    4.06
   5  -7   3    0.13    0.88
  -5   7  -3   -0.49    3.07
   5  -7   4   10.11    2.32
  -5   7  -4    0.88    2.18
   5  -7   5   10.28    1.47
  -5   7  -5    9.94    2.49
   5  -7   6  122.46    4.99
  -5   7  -6  113.24    5.77
   5  -7   7   10.25    1.59
  -5   7  -7    9.58    2.49
   5  -7   8   13.76    2.95
  -5   7  -8   14.05    2.67
   5  -7   9    6.75    1.61
  -5   7  -9    5.68    4.44
   5  -7  10  626.50   25.75
  -5   7 -10  621.02   27.52
   5  -7  11  155.56    6.43
  -5   7 -11  150.05    9.54
   5  -7  12    0.24    1.23
  -5   7 -12    0.28    3.12
   5  -7  13   53.17    4.60
  -5   7 -13   55.35    5.82
   5  -7  14    0.89    2.39
  -5   7 -14    1.74    3.01
   5  -7  15    0.09    2.13
  -5   7 -15    0.35    1.45
   5  -7  16    2.10    1.41
  -5   7 -16    1.58    1.69
   5  -7  17   17.09    2.00
  -5   7 -17   18.47    2.33
   5  -7  18   51.24    3.09
  -5   7 -18   52.18    3.39
   5  -7  19   35.62    2.55
  -5   7 -19   35.62    2.83
  -5   6  20    5.89    2.05
  -5   6  20    6.08    1.15
  -5   6  19    0.50    1.66
  -5   6  19    0.71    0.99
  -5   6  18    5.96    2.11
  -5   6  18    7.20    1.34
  -5   6  17   24.35    1.78
  -5   6  17   26.16    1.93
  -5   6  16    6.13    1.15
  -5   6  16    6.98    1.31
  -5   6  16    6.18    0.84
  -5   6  15   62.31    2.94
  -5   6  15   61.72    3.00
  -5   6  15   62.42    3.09
  -5   6  14   51.63    3.97
  -5   6  14   55.48    2.83
  -5   6  13   14.10    0.99
  -5   6  13   12.03    2.67
  -5   6  12   -0.05    0.86
  -5   6  12   -0.15    0.97
  -5   6  11    9.09    0.81
  -5   6  11    8.49    1.47
  -5   6  10    9.93    2.71
  -5   6  10   10.95    1.39
  -5   6   9   90.10    4.10
  -5   6   9   89.96    3.82
   5  -6  -8   74.84    4.14
  -5   6   8   70.80    2.68
  -5   6   8   68.58    3.56
   5  -6  -7  352.87   14.14
  -5   6   7  332.51   13.06
  -5   6   7  352.08   13.30
   5  -6  -6 1266.16   52.38
  -5   6   6 1248.28   49.42
  -5   6   6 1281.96   54.99
   5  -6  -5 1296.96   53.76
  -5   6   5 1275.02   52.15
  -5   6   5 1303.70   52.71
   5  -6  -4   13.05    2.69
  -5   6   4    8.81    3.83
  -5   6   4   12.40    1.23
   5  -6  -3   17.60    2.43
  -5   6   3   16.28    2.14
   5  -6  -2    4.05    1.82
  -5   6   2    3.06    1.70
   5  -6  -1    0.16    1.51
   5  -6   0   12.63    1.40
  -5   6   0   11.22    2.30
   5  -6   1   18.89    1.70
  -5   6  -1   20.56    2.62
   5  -6   2   -0.06    0.99
  -5   6  -2    0.07    1.59
   5  -6   3   31.39    3.61
  -5   6  -3   35.03    5.49
   5  -6   4   22.77    2.06
  -5   6  -4   21.74    4.95
   5  -6   5   21.79    2.13
  -5   6  -5   20.91    4.94
   5  -6   6    1.87    2.60
  -5   6  -6    2.21    3.85
   5  -6   7    0.13    1.23
  -5   6  -7    0.41    1.74
   5  -6   8   51.19    4.29
  -5   6  -8   12.69    2.70
   5  -6   9  290.41   11.04
  -5   6  -9  284.84   11.55
   5  -6  10  215.03    8.45
  -5   6 -10  212.76    9.02
   5  -6  11   13.23    3.51
  -5   6 -11   15.26    2.91
   5  -6  12   36.63    2.69
  -5   6 -12   35.74    3.23
   5  -6  13    3.25    1.57
  -5   6 -13    2.74    1.79
   5  -6  14    1.91    1.50
  -5   6 -14    2.30    3.14
   5  -6  15   54.64    4.80
  -5   6 -15   53.96    5.40
   5  -6  16   39.95    4.32
  -5   6 -16   39.96    4.83
   5  -6  17    1.87    2.79
  -5   6 -17    2.46    3.01
   5  -6  18   14.96    3.52
  -5   6 -18   14.74    3.64
   5  -6  19   57.95    5.05
  -5   6 -19   57.52    5.05
   5  -6  20   20.85    3.63
  -5   6 -20   21.13    3.63
  -5   5  21   42.24    2.99
  -5   5  21   46.38    2.13
  -5   5  20   21.97    1.55
  -5   5  20   22.67    2.19
  -5   5  19    1.96    0.85
  -5   5  19    1.55    1.52
  -5   5  18    0.53    1.32
  -5   5  18    0.81    1.44
  -5   5  17    1.00    1.39
  -5   5  17    1.04    1.54
  -5   5  17    1.46    0.78
  -5   5  16   28.91    1.64
  -5   5  16   29.84    1.80
  -5   5  16   29.77    2.38
  -5   5  15  111.75    4.26
  -5   5  15  107.96    4.27
  -5   5  15  110.49    4.84
  -5   5  14   62.82    2.88
  -5   5  14   62.07    2.53
  -5   5  13    9.71    0.98
  -5   5  13    8.29    2.20
  -5   5  12    7.69    1.40
  -5   5  12    7.61    1.28
  -5   5  11   14.63    1.54
  -5   5  11   15.48    1.07
  -5   5  10  129.31    5.22
  -5   5  10  115.08    5.99
   5  -5  -9   54.67    3.17
  -5   5   9   51.79    2.81
  -5   5   9   53.25    2.21
   5  -5  -8  250.50    8.73
  -5   5   8  248.08    9.34
  -5   5   8  227.18   10.24
   5  -5  -7    2.00    0.88
  -5   5   7    1.70    0.76
  -5   5   7    5.52    1.48
   5  -5  -6   55.02    3.44
  -5   5   6   47.24    4.40
  -5   5   6   52.23    3.03
   5  -5  -5  265.10   10.29
  -5   5   5  263.59    9.11
  -5   5   5  253.12    9.60
   5  -5  -4   96.03    4.67
  -5   5   4   96.07    4.30
  -5   5   4   89.94    4.28
   5  -5  -3   73.19    3.95
  -5   5   3   67.50    5.60
   5  -5  -2   19.91    1.59
  -5   5   2   21.40    4.41
   5  -5  -1    8.30    1.34
  -5   5   1   12.35    2.21
   5  -5   0   22.05    2.91
  -5   5   0   21.69    2.58
   5  -5   1   18.00    3.15
  -5   5  -1   17.00    2.54
   5  -5   2   12.47    3.25
  -5   5  -2    9.54    4.07
   5  -5   3   39.55    2.66
  -5   5  -3   25.70    5.23
   5  -5   4  205.09    7.83
  -5   5  -4  115.39    8.33
   5  -5   5    3.31    3.32
  -5   5  -5    6.34    2.22
   5  -5   6   73.72    3.88
  -5   5  -6   70.42    4.33
   5  -5   7   -0.74    2.52
  -5   5  -7    0.48    1.71
   5  -5   8   33.34    2.65
  -5   5  -8   33.85    3.23
   5  -5   9    0.18    3.21
  -5   5  -9   14.19    2.38
   5  -5  10   78.91    4.05
  -5   5 -10   78.03    4.31
   5  -5  11  104.03    4.84
  -5   5 -11  101.64    7.13
   5  -5  12   78.85    5.73
  -5   5 -12   78.16    6.22
   5  -5  13   38.36    2.95
  -5   5 -13   40.67    5.14
   5  -5  14    0.35    1.48
  -5   5 -14    0.33    2.75
   5  -5  15    6.40    1.89
  -5   5 -15    6.75    1.97
   5  -5  16   46.87    3.15
  -5   5 -16   48.86    3.26
   5  -5  17   21.91    2.39
  -5   5 -17   22.24    2.37
   5  -5  18    9.24    1.96
  -5   5 -18    7.70    1.88
   5  -5  19   16.85    2.29
  -5   5 -19   16.84    3.68
   5  -5  20   42.73    3.05
  -5   5 -20   41.85    4.59
   5  -5  21   30.12    2.64
  -5   5 -21   29.39    3.98
   5  -4 -22    3.88    1.63
   5  -4 -21   29.88    1.81
  -5   4  21   26.64    2.10
  -5   4  21   27.58    1.95
   5  -4 -20   85.67    3.54
  -5   4  20   78.64    3.73
  -5   4  20   82.09    3.73
   5  -4 -19    0.39    0.73
  -5   4  19    0.30    0.61
  -5   4  19    0.12    1.13
   5  -4 -18   28.46    1.62
  -5   4  18   27.15    2.04
  -5   4  18   28.34    2.23
   5  -4 -17    1.04    0.75
  -5   4  17    1.42    0.64
  -5   4  17    1.53    1.32
  -5   4  17    1.38    0.89
  -5   4  16   53.57    2.77
  -5   4  16   54.99    3.16
  -5   4  16   56.50    3.39
  -5   4  15    3.77    0.74
  -5   4  15    3.38    1.56
  -5   4  15    4.48    1.66
  -5   4  14    5.60    1.67
  -5   4  14    0.85    1.51
  -5   4  13   17.96    1.40
  -5   4  13   18.14    1.33
  -5   4  12  151.59    5.42
  -5   4  12  143.08    6.19
  -5   4  11    1.20    0.89
  -5   4  11    1.01    1.29
   5  -4 -10    0.15    0.96
  -5   4  10    0.26    1.16
  -5   4  10    0.34    1.47
   5  -4  -9    0.24    0.59
  -5   4   9    0.97    0.91
  -5   4   9    0.33    0.66
   5  -4  -8   81.24    3.64
  -5   4   8   75.83    4.45
  -5   4   8   80.22    3.80
   5  -4  -7   11.95    1.01
  -5   4   7   10.89    1.05
  -5   4   7   11.72    1.45
   5  -4  -6   73.76    2.83
  -5   4   6   75.44    3.74
  -5   4   6   67.20    4.67
   5  -4  -5  247.03    9.26
  -5   4   5  237.98    8.96
  -5   4   5  246.64    8.47
   5  -4  -4    0.84    0.81
  -5   4   4    0.79    0.74
  -5   4   4    0.01    1.38
   5  -4  -3   93.92    3.68
  -5   4   3   91.54    6.26
  -5   4   3   97.27    4.33
   5  -4  -2   47.94    2.42
  -5   4   2  112.22    6.25
   5  -4  -1  100.56    5.24
  -5   4   1  108.99    6.71
   5  -4   0   75.28    4.54
  -5   4   0   71.81    3.70
   5  -4   1   16.24    3.19
  -5   4  -1   48.90    3.04
   5  -4   2  165.94    6.37
  -5   4  -2  171.01    7.01
   5  -4   3  155.28    6.05
  -5   4  -3  151.88    6.47
   5  -4   4   30.40    2.43
  -5   4  -4  144.22    7.45
   5  -4   5  124.93    7.22
  -5   4  -5  162.26    9.11
   5  -4   6  264.49   10.13
  -5   4  -6  256.75   12.59
   5  -4   7   18.41    4.14
  -5   4  -7   18.76    2.48
   5  -4   8   49.86    3.48
  -5   4  -8   46.33    3.33
   5  -4   9   61.79    5.19
  -5   4  -9    0.37    2.08
   5  -4  10  532.91   20.77
  -5   4 -10  528.10   20.38
   5  -4  11  120.94    6.07
  -5   4 -11  115.49    7.78
   5  -4  12  253.46   10.26
  -5   4 -12  248.57   12.05
   5  -4  13  228.49   11.83
  -5   4 -13  231.85   11.33
   5  -4  14   89.94    7.32
  -5   4 -14   88.48    4.58
   5  -4  15  117.08    8.22
  -5   4 -15  109.64    5.13
   5  -4  16   54.85    6.02
  -5   4 -16   57.34    3.42
   5  -4  17   32.06    5.16
  -5   4 -17   33.71    4.39
   5  -4  18    4.08    3.96
  -5   4 -18   10.70    3.24
   5  -4  19   79.96    6.99
  -5   4 -19   79.05    4.17
   5  -4  20   40.54    5.78
  -5   4 -20   38.13    2.87
   5  -4  21   18.35    4.66
  -5   4 -21   14.98    2.06
   5  -3 -22   47.10    2.47
   5  -3 -21   28.36    1.87
   5  -3 -20   14.38    1.42
   5  -3 -19   28.19    1.74
  -5   3  19   25.82    1.76
  -5   3  19   25.83    1.67
   5  -3 -18   20.31    2.27
  -5   3  18   17.52    1.56
  -5   3  18   19.12    1.01
   5  -3 -17    0.03    1.29
  -5   3  17    0.28    0.74
  -5   3  17    0.07    0.87
  -5   3  17    0.15    0.88
   5  -3 -16    3.75    1.61
  -5   3  16    3.49    0.96
  -5   3  16    4.46    0.72
  -5   3  16    4.01    1.11
   5  -3 -15   56.29    2.51
  -5   3  15   54.47    2.47
  -5   3  15   56.85    2.30
  -5   3  15   57.63    2.71
   5  -3 -14  103.38    4.77
  -5   3  14  104.75    4.08
  -5   3  14   99.74    4.44
   5  -3 -13   18.67    1.39
  -5   3  13   16.58    1.81
  -5   3  13   18.33    2.27
   5  -3 -12   39.03    1.96
  -5   3  12   36.86    1.76
  -5   3  12   41.91    2.92
  -5   3  11   38.02    2.72
   5  -3 -10    0.68    0.88
  -5   3  10    1.04    0.77
  -5   3  10    0.82    0.86
   5  -3  -9   35.30    1.95
  -5   3   9   34.74    1.78
  -5   3   9   30.39    2.87
   5  -3  -8  198.70    6.47
  -5   3   8  182.03    6.70
  -5   3   8  191.95    7.55
   5  -3  -7   51.02    2.55
  -5   3   7   47.31    3.83
  -5   3   7   49.70    3.03
   5  -3  -6  151.19    5.80
  -5   3   6  139.08    6.97
  -5   3   6  151.32    5.30
   5  -3  -5  155.62    5.40
  -5   3   5  152.80    6.17
  -5   3   5  142.87    5.64
   5  -3  -4  145.66    6.08
  -5   3   4  127.52    5.11
  -5   3   4  144.03    5.00
   5  -3  -3   79.31    3.16
  -5   3   3   77.95    2.99
  -5   3   3   77.78    4.94
   5  -3  -2   24.77    1.68
  -5   3   2   30.91    3.61
  -5   3   2   26.12    2.17
   5  -3  -1   57.60    3.66
  -5   3   1   54.75    2.91
   5  -3   0    0.43    1.67
  -5   3   0    0.26    1.18
   5  -3   1  380.08   14.87
  -5   3  -1  384.05   13.94
   5  -3   2  228.08    9.79
  -5   3  -2  225.80    8.45
   5  -3   3   59.97    3.23
  -5   3  -3   53.28    4.81
   5  -3   4   43.31    2.90
  -5   3  -4   42.52    4.42
   5  -3   5   51.26    5.15
  -5   3  -5   35.71    2.65
   5  -3   6  109.89    5.34
  -5   3  -6  110.02    4.97
   5  -3   7    1.67    3.48
  -5   3  -7    1.59    1.64
   5  -3   8   58.51    3.89
  -5   3  -8   53.96    5.32
   5  -3   9    0.32    1.71
  -5   3  -9   -0.45    2.53
   5  -3  10   92.24    7.97
  -5   3 -10   92.07    4.75
   5  -3  11  206.70    7.99
  -5   3 -11   63.01    3.92
   5  -3  12   15.68    2.70
  -5   3 -12   16.82    3.92
   5  -3  13  154.50    7.12
  -5   3 -13  162.70    8.61
   5  -3  14   19.10    2.80
  -5   3 -14   20.02    2.35
   5  -3  15    9.41    2.43
  -5   3 -15    8.76    1.92
   5  -3  16    0.28    1.83
  -5   3 -16    0.74    2.55
   5  -3  17   10.85    2.52
  -5   3 -17    7.67    3.33
   5  -3  18   25.60    3.08
  -5   3 -18   26.90    2.49
   5  -3  19    3.25    2.24
  -5   3 -19    3.75    1.63
   5  -3  20   22.03    3.10
  -5   3 -20   23.63    3.99
   5  -3  21   25.40    5.53
  -5   3 -21   26.45    4.03
   5  -3  22   24.45    5.59
  -5   3 -22   25.89    2.49
   5  -2 -22   27.60    2.97
   5  -2 -21   41.75    3.46
   5  -2 -20    4.94    2.10
   5  -2 -19   95.38    4.05
   5  -2 -18   48.37    2.48
  -5   2  18   44.80    2.01
  -5   2  18   42.98    1.79
   5  -2 -17    1.11    0.93
  -5   2  17    1.24    0.80
  -5   2  17    0.82    0.58
   5  -2 -16    0.92    0.87
  -5   2  16    0.56    0.32
  -5   2  16    0.44    0.84
  -5   2  16    0.32    1.83
   5  -2 -15   30.33    2.69
  -5   2  15   29.00    1.41
  -5   2  15   27.94    1.87
  -5   2  15   30.87    3.08
   5  -2 -14   47.75    2.33
  -5   2  14   49.04    2.01
  -5   2  14   47.70    2.51
  -5   2  14   49.63    3.48
   5  -2 -13   36.58    2.01
  -5   2  13   38.77    3.15
  -5   2  13   37.92    1.64
   5  -2 -12  118.57    5.53
  -5   2  12  150.98    5.74
  -5   2  12  124.24    5.85
   5  -2 -11   24.27    1.64
   5  -2 -11   26.88    1.06
  -5   2  11   23.75    2.27
  -5   2  11   25.80    2.65
   5  -2 -10   66.01    3.73
   5  -2 -10   66.10    2.55
  -5   2  10   65.33    2.73
  -5   2  10   59.51    3.35
   5  -2  -9    0.69    0.81
   5  -2  -9    0.71    0.71
  -5   2   9    1.10    0.79
  -5   2   9    0.19    1.52
   5  -2  -8   29.03    1.58
  -5   2   8   28.86    1.64
   5  -2  -7    7.89    0.74
  -5   2   7    8.12    1.18
  -5   2   7    7.54    1.74
   5  -2  -6    9.80    0.99
  -5   2   6   17.02    2.51
  -5   2   6    9.94    1.77
  -5   2   5    4.38    1.15
  -5   2   5    0.09    0.75
   5  -2  -4   35.67    2.81
  -5   2   4   35.00    1.74
  -5   2   4   33.76    2.07
   5  -2  -3    0.69    0.83
  -5   2   3    0.76    1.84
  -5   2   3    1.13    1.34
   5  -2  -2  179.00    7.30
  -5   2   2  178.80    6.89
  -5   2   2  172.03    7.49
   5  -2  -1    0.51    1.73
  -5   2   1    0.50    1.00
  -5   2   1    0.59    0.69
   5  -2   0   34.22    3.26
  -5   2   0   31.83    3.22
  -5   2   0   33.99    1.71
   5  -2   1  222.02    9.58
  -5   2  -1  204.45    8.73
   5  -2   2  291.78   12.26
  -5   2  -2  283.36   10.12
   5  -2   3   64.07    3.42
  -5   2  -3   62.94    3.10
   5  -2   4  126.31    5.51
  -5   2  -4  121.57    6.52
   5  -2   5  187.65    9.98
  -5   2  -5  182.89    7.16
   5  -2   6  133.48    6.11
  -5   2  -6  134.11    5.72
   5  -2   7  220.20   11.46
  -5   2  -7  213.08   10.15
   5  -2   8   25.43    2.93
  -5   2  -8   23.25    2.38
   5  -2   9  140.36    6.59
  -5   2  -9  140.62    5.95
   5  -2  10   61.71    4.44
  -5   2 -10   63.86    5.55
   5  -2  11  605.13   27.02
  -5   2 -11  612.44   25.32
   5  -2  12    5.93    4.49
  -5   2 -12    6.53    1.91
   5  -2  13   -0.58    3.27
  -5   2 -13    0.18    2.46
   5  -2  14    3.91    4.28
  -5   2 -14    4.25    3.08
   5  -2  15   64.63    7.54
  -5   2 -15   72.28    3.78
   5  -2  16   19.87    5.51
  -5   2 -16   21.72    3.74
   5  -2  17    0.18    4.97
  -5   2 -17   33.71    3.99
   5  -2  18    1.79    2.23
  -5   2 -18    1.86    1.58
   5  -2  19    5.66    2.48
  -5   2 -19    1.59    3.04
   5  -2  20    6.36    2.54
  -5   2 -20    1.78    1.67
   5  -2  21   67.52    5.13
  -5   2 -21   68.04    3.95
   5  -2  22   26.57    5.93
  -5   2 -22   25.12    4.10
   5  -1 -22    3.95    2.28
   5  -1 -21    1.99    2.14
   5  -1 -20   61.76    4.31
   5  -1 -19   19.65    2.91
   5  -1 -18   11.74    1.50
   5  -1 -17    2.88    1.14
   5  -1 -16   10.49    1.38
  -5   1  16    9.61    1.62
   5  -1 -15   10.71    1.33
  -5   1  15    9.71    0.53
  -5   1  15    9.08    0.48
  -5   1  15   11.97    1.54
   5  -1 -14   10.45    2.18
  -5   1  14   14.89    0.82
  -5   1  14    9.45    0.64
  -5   1  14   10.88    1.49
   5  -1 -13    9.79    1.26
  -5   1  13    9.49    0.64
  -5   1  13    8.91    0.79
  -5   1  13    9.80    2.29
   5  -1 -12   14.07    1.41
  -5   1  12   14.35    1.05
  -5   1  12   15.43    2.52
   5  -1 -11   20.04    2.45
   5  -1 -11   20.36    0.73
  -5   1  11   18.94    1.29
  -5   1  11   19.75    2.67
   5  -1 -10    5.30    1.07
   5  -1 -10    4.43    0.62
  -5   1  10    6.29    1.08
  -5   1  10    5.12    1.94
   5  -1  -9    3.74    1.73
   5  -1  -9    3.82    0.64
  -5   1   9    2.81    0.65
  -5   1   9    3.96    1.73
   5  -1  -8   47.30    1.61
   5  -1  -8   46.07    3.05
  -5   1   8   47.50    2.57
  -5   1   8   47.99    3.12
   5  -1  -7    3.48    0.91
   5  -1  -7    3.15    1.02
  -5   1   7    2.31    0.92
  -5   1   7    2.43    1.26
   5  -1  -6    0.58    0.59
  -5   1   6    0.66    0.61
  -5   1   6    0.56    0.75
   5  -1  -5    6.01    0.87
  -5   1   5    6.86    0.99
   5  -1  -4  339.71   12.44
  -5   1   4  307.66   10.63
  -5   1   4  319.34   11.00
   5  -1  -3  320.49   12.51
  -5   1   3  294.36   11.37
  -5   1   3  312.57   11.60
   5  -1  -2    1.32    2.00
  -5   1   2    1.57    0.90
  -5   1   2    1.84    1.41
   5  -1  -1    4.74    1.24
  -5   1   1    3.94    1.92
  -5   1   1    4.39    0.86
   5  -1   0  218.41    7.92
  -5   1   0  226.91    7.65
  -5   1   0  219.14    7.87
   5  -1   1   12.33    1.72
  -5   1  -1   14.40    1.15
  -5   1  -1   11.61    2.55
   5  -1   2  756.52   30.23
  -5   1  -2  795.72   28.83
  -5   1  -2  757.42   28.04
   5  -1   3   52.81    4.69
  -5   1  -3   42.03    3.69
   5  -1   4   28.32    2.48
  -5   1  -4   15.49    1.73
   5  -1   5   65.48    5.74
  -5   1  -5   57.49    4.40
   5  -1   6  154.31    6.62
  -5   1  -6  150.95    6.07
   5  -1   7    1.67    1.92
  -5   1  -7    0.88    2.54
   5  -1   8   60.47    6.15
  -5   1  -8   58.06    3.27
   5  -1   9  100.56    7.92
  -5   1  -9  100.98    6.39
   5  -1  10  205.71   11.74
  -5   1 -10  195.97    7.85
   5  -1  11   45.73    3.82
  -5   1 -11   43.61    3.01
   5  -1  12  288.35   11.80
  -5   1 -12  272.25   13.16
   5  -1  13    5.45    2.41
  -5   1 -13    6.34    2.06
   5  -1  14   14.98    2.78
  -5   1 -14   11.28    3.54
   5  -1  15    9.30    4.80
  -5   1 -15    9.81    1.93
   5  -1  16   16.15    5.36
  -5   1 -16   13.56    3.58
   5  -1  17    2.05    4.47
  -5   1 -17    3.50    1.71
   5  -1  18  144.97    7.34
  -5   1 -18  150.63    6.70
   5  -1  19    4.76    2.62
  -5   1 -19    3.37    3.25
   5  -1  20  173.35    8.81
  -5   1 -20  154.12    6.87
   5  -1  21    0.27    4.25
  -5   1 -21    0.54    2.69
   5  -1  22    8.68    5.23
  -5   1 -22    6.62    1.98
   5   0 -22   15.87    1.91
   5   0 -21    6.68    1.51
   5   0 -20    0.40    1.14
   5   0 -19   23.53    2.05
   5   0 -18    6.86    1.47
   5   0 -17   39.80    2.46
   5   0 -16   10.68    1.53
   5   0 -15    1.10    1.87
  -5   0  15    1.21    1.33
   5   0 -14   42.40    3.41
  -5   0  14   43.17    2.59
   5   0 -13    3.32    1.12
  -5   0  13    2.46    2.27
   5   0 -12   29.10    1.89
  -5   0  12   29.19    3.18
   5   0 -11   15.93    2.47
  -5   0  11   16.10    0.66
  -5   0  11   17.26    2.59
   5   0 -10    6.34    0.48
   5   0 -10    5.04    1.24
  -5   0  10    5.72    0.61
  -5   0  10    6.02    1.27
   5   0  -9  622.21   24.28
   5   0  -9  630.05   21.74
  -5   0   9  652.82   24.03
  -5   0   9  617.09   21.56
   5   0  -8   39.07    2.26
   5   0  -8   46.88    1.95
  -5   0   8   41.67    2.24
  -5   0   8   42.53    1.90
   5   0  -7   61.24    2.64
   5   0  -7   54.35    2.48
  -5   0   7   57.41    2.51
  -5   0   7   54.99    2.45
   5   0  -6    1.21    1.60
  -5   0   6    1.93    0.87
   5   0  -5   29.41    2.40
   5   0  -5   23.97    1.54
  -5   0   5   29.26    1.66
  -5   0   5   26.22    1.86
   5   0  -4   16.96    2.43
  -5   0   4   14.72    1.70
  -5   0   4   17.89    1.31
   5   0  -3  175.85    7.71
  -5   0   3  180.95    6.20
  -5   0   3  164.62    6.52
   5   0  -2   -0.15    1.00
  -5   0   2    0.13    1.18
  -5   0   2   -0.35    1.26
   5   0  -1  110.40    4.82
  -5   0   1  109.03    4.61
  -5   0   1  103.44    3.90
  -5   0   0    6.37    1.16
  -5   0   0    5.14    1.53
   5   0   1   35.37    2.44
  -5   0  -1   33.49    2.31
   5   0   2    4.31    2.92
  -5   0  -2    3.65    1.41
  -5   0  -2    7.21    1.26
   5   0   3   52.52    3.10
  -5   0  -3   53.19    2.16
  -5   0  -3   52.77    2.62
   5   0   4    6.89    3.27
  -5   0  -4    6.05    0.85
  -5   0  -4    4.90    2.34
   5   0   5  140.58    6.15
  -5   0  -5  128.54    5.08
   5   0   6    0.40    1.74
  -5   0  -6    0.44    1.16
   5   0   7  196.37   10.63
  -5   0  -7  198.58    9.06
   5   0   8  198.83   10.86
  -5   0  -8  194.77    7.53
   5   0   9    7.39    2.37
  -5   0  -9    0.50    2.79
   5   0  10    3.38    2.18
  -5   0 -10    4.55    1.65
   5   0  11  438.05   17.02
  -5   0 -11  432.70   16.36
   5   0  12   36.42    3.33
  -5   0 -12   38.15    2.98
   5   0  13  153.96    7.08
  -5   0 -13   94.89    4.94
   5   0  14    6.26    4.45
  -5   0 -14    6.79    3.21
   5   0  15    9.90    4.73
  -5   0 -15   12.27    2.01
   5   0  16   48.84    6.41
  -5   0 -16   45.76    4.78
   5   0  17   21.57    3.26
  -5   0 -17   21.95    2.45
   5   0  18   54.56    4.43
  -5   0 -18   51.06    5.26
   5   0  19   10.59    2.92
  -5   0 -19    7.11    2.03
   5   0  20    1.77    4.63
  -5   0 -20    2.29    3.11
   5   0  21   23.69    3.64
  -5   0 -21   23.16    2.62
   5   1 -21   67.45    5.07
   5   1 -20   23.34    3.55
   5   1 -19   45.76    4.29
   5   1 -18  103.72    6.13
   5   1 -17  206.57    9.56
   5   1 -16    6.49    2.57
   5   1 -15   22.85    1.97
   5   1 -14   58.75    2.98
  -5  -1  14   58.94    3.21
   5   1 -13    9.14    1.41
  -5  -1  13    8.28    2.85
   5   1 -12    7.99    2.28
  -5  -1  12    7.36    1.50
   5   1 -11   74.71    3.40
  -5  -1  11   76.93    3.59
   5   1 -10  245.53   10.10
   5   1 -10  220.34    6.42
  -5  -1  10  237.91    8.72
   5   1  -9    8.96    0.75
   5   1  -9    8.32    1.29
  -5  -1   9    8.78    0.57
  -5  -1   9    7.87    2.37
   5   1  -8    0.51    0.58
   5   1  -8   -0.11    1.51
  -5  -1   8    0.22    0.46
  -5  -1   8   -0.10    1.60
   5   1  -7   13.72    1.35
   5   1  -7   18.27    1.51
  -5  -1   7   13.64    1.01
  -5  -1   7   14.37    2.31
   5   1  -6    9.50    1.24
   5   1  -6   10.48    1.01
  -5  -1   6   10.44    1.23
  -5  -1   6   10.10    1.11
   5   1  -5  152.85    5.34
   5   1  -5  164.62    6.78
  -5  -1   5  159.78    5.66
  -5  -1   5  151.36    5.51
   5   1  -4   14.02    2.18
   5   1  -4    8.44    1.13
  -5  -1   4    8.48    1.10
  -5  -1   4    8.43    0.81
   5   1  -3   14.69    1.49
  -5  -1   3   14.16    1.21
  -5  -1   3   14.03    1.63
   5   1  -2    8.47    1.46
  -5  -1   2   15.83    1.84
  -5  -1   2    8.29    1.05
   5   1  -1   66.17    3.21
  -5  -1   1   64.01    3.51
  -5  -1   1   62.24    2.51
   5   1   0    1.76    1.24
  -5  -1   0    1.16    0.69
  -5  -1   0    1.64    1.58
   5   1   1   18.38    3.16
  -5  -1  -1   14.08    1.08
  -5  -1  -1   14.36    2.33
   5   1   2   89.11    4.08
  -5  -1  -2   88.15    3.22
  -5  -1  -2   87.15    4.76
   5   1   3   45.43    4.63
  -5  -1  -3   41.42    3.53
  -5  -1  -3   41.89    1.85
   5   1   4   79.08    4.06
  -5  -1  -4   80.53    2.99
  -5  -1  -4   78.68    3.53
   5   1   5  114.25    5.34
  -5  -1  -5  113.61    4.04
  -5  -1  -5  114.83    4.77
   5   1   6  199.15   10.47
  -5  -1  -6  195.08    7.40
  -5  -1  -6  192.08    7.40
   5   1   7    4.82    3.65
  -5  -1  -7    4.13    1.40
  -5  -1  -7    7.85    2.73
   5   1   8    5.28    3.41
  -5  -1  -8    1.26    0.65
  -5  -1  -8    5.27    1.40
   5   1   9   43.56    5.28
  -5  -1  -9   39.49    2.62
   5   1  10    0.42    3.01
  -5  -1 -10    0.05    2.23
   5   1  11    0.23    3.31
  -5  -1 -11    0.46    1.37
   5   1  12   42.05    5.85
  -5  -1 -12   33.51    2.62
   5   1  13   27.21    5.77
  -5  -1 -13   50.75    4.56
   5   1  14   24.67    3.02
  -5  -1 -14   23.65    2.34
   5   1  15    9.78    2.52
  -5  -1 -15    7.86    1.90
   5   1  16    0.79    2.07
  -5  -1 -16    0.92    2.78
   5   1  17   33.83    6.24
  -5  -1 -17   34.99    2.96
   5   1  18   14.82    5.84
  -5  -1 -18   18.80    4.11
   5   1  19    1.72    2.57
  -5  -1 -19    1.59    1.71
   5   1  20   34.73    4.04
  -5  -1 -20   34.95    4.67
   5   2 -20    5.01    1.62
   5   2 -19   34.62    2.54
   5   2 -18   -0.18    1.24
   5   2 -17  123.31    5.32
   5   2 -16    0.51    1.19
   5   2 -15   25.10    3.23
   5   2 -14    0.74    2.00
   5   2 -13    6.06    1.38
   5   2 -12   23.63    1.87
  -5  -2  12   22.92    2.10
  -5  -2  11   -0.50    2.13
   5   2 -10  321.33   11.95
  -5  -2  10  328.42   13.63
   5   2  -9    0.71    1.74
   5   2  -9    0.39    0.36
  -5  -2   9    0.59    1.15
   5   2  -8   11.19    1.03
   5   2  -8   10.83    1.31
  -5  -2   8    9.97    1.38
   5   2  -7   14.66    1.51
   5   2  -7   14.79    2.27
  -5  -2   7   15.02    0.93
  -5  -2   7   16.16    2.42
   5   2  -6   24.84    1.63
   5   2  -6   25.52    2.07
  -5  -2   6   23.51    0.99
  -5  -2   6   25.63    1.70
   5   2  -5  122.56    5.26
   5   2  -5  117.62    4.47
  -5  -2   5  114.39    3.77
  -5  -2   5  121.89    4.59
   5   2  -4   16.08    2.43
   5   2  -4   17.77    1.49
  -5  -2   4   16.72    1.03
  -5  -2   4   17.23    1.43
   5   2  -3  607.33   21.82
  -5  -2   3  572.88   21.85
  -5  -2   3  583.29   21.67
   5   2  -2   61.60    2.87
  -5  -2   2   60.52    3.51
  -5  -2   2   59.15    2.46
   5   2  -1  289.59   11.72
  -5  -2   1  279.84   10.57
  -5  -2   1  279.43   10.57
   5   2   0   19.14    1.81
  -5  -2   0   18.93    1.29
  -5  -2   0   20.40    2.29
   5   2   1   22.56    3.31
  -5  -2  -1   19.98    1.48
  -5  -2  -1   21.34    1.28
   5   2   2   25.56    2.28
  -5  -2  -2   24.43    1.70
  -5  -2  -2   24.69    1.33
   5   2   3  135.50    7.57
  -5  -2  -3  133.31    5.14
  -5  -2  -3  137.75    5.35
   5   2   4   65.86    5.44
  -5  -2  -4   65.17    3.05
  -5  -2  -4   63.06    3.00
   5   2   5   47.72    3.25
  -5  -2  -5   47.00    2.48
  -5  -2  -5   47.40    2.59
   5   2   6   43.90    3.16
  -5  -2  -6   41.23    2.35
  -5  -2  -6   41.57    2.55
   5   2   7  317.14   12.40
  -5  -2  -7  307.39   11.51
  -5  -2  -7  316.28   10.78
   5   2   8  147.50    6.57
  -5  -2  -8  142.58    7.49
  -5  -2  -8  144.57    4.89
   5   2   9   30.68    2.99
  -5  -2  -9   29.20    1.88
  -5  -2  -9   32.66    3.97
   5   2  10   12.96    2.39
  -5  -2 -10    3.78    1.03
  -5  -2 -10    3.49    1.61
   5   2  11   18.99    2.87
  -5  -2 -11   12.35    0.83
  -5  -2 -11   12.93    1.95
   5   2  12   15.02    2.77
  -5  -2 -12   17.04    3.49
  -5  -2 -12   14.68    0.90
   5   2  13   20.97    4.76
  -5  -2 -13   20.57    3.35
  -5  -2 -13    6.60    0.71
   5   2  14    0.51    3.81
  -5  -2 -14    0.45    1.40
   5   2  15   78.54    5.26
  -5  -2 -15   77.91    4.16
   5   2  16    2.76    2.64
  -5  -2 -16    1.56    3.10
   5   2  17   73.63    5.38
  -5  -2 -17   69.81    4.10
   5   2  18    0.78    4.62
  -5  -2 -18    0.82    1.68
   5   2  19   10.34    5.69
  -5  -2 -19   11.75    3.89
   5   3 -18    6.31    1.71
   5   3 -17  143.68    6.20
   5   3 -16   47.11    2.89
   5   3 -15   18.61    3.19
   5   3 -14  129.02    6.76
   5   3 -13    3.48    1.32
   5   3 -12    0.50    1.04
   5   3 -11    3.51    2.12
   5   3 -10   44.27    2.43
  -5  -3  10   41.24    2.59
   5   3  -9    8.07    1.33
   5   3  -9    9.02    0.71
   5   3  -9    8.47    0.50
  -5  -3   9    8.69    2.58
   5   3  -8   43.12    2.04
   5   3  -8   45.48    3.31
  -5  -3   8   45.29    2.52
   5   3  -7   18.49    1.64
   5   3  -7   17.64    1.45
  -5  -3   7   17.48    2.63
   5   3  -6    1.37    1.25
   5   3  -6    1.20    0.87
  -5  -3   6    1.62    0.99
   5   3  -5   29.05    1.58
   5   3  -5   28.21    2.58
  -5  -3   5   26.73    1.18
  -5  -3   5   25.94    1.74
   5   3  -4  363.90   13.78
   5   3  -4  354.75   13.87
  -5  -3   4  332.88   11.89
  -5  -3   4  343.68   13.51
   5   3  -3  173.68    6.27
   5   3  -3  164.75    6.16
  -5  -3   3  169.67    6.38
  -5  -3   3  169.53    6.20
   5   3  -2   60.33    2.86
  -5  -3   2   58.91    3.07
  -5  -3   2   59.82    2.63
   5   3  -1  460.15   18.23
  -5  -3   1  456.72   16.10
  -5  -3   1  457.06   17.26
   5   3   0  135.57    5.42
  -5  -3   0  131.06    4.77
  -5  -3   0  130.74    5.39
   5   3   1    6.00    2.60
  -5  -3  -1    3.91    1.69
  -5  -3  -1    4.78    0.77
   5   3   2   74.87    5.15
  -5  -3  -2   69.66    3.16
  -5  -3  -2   69.49    2.98
   5   3   3    4.70    1.59
  -5  -3  -3    3.99    1.14
  -5  -3  -3    4.18    1.09
   5   3   4    7.62    1.88
  -5  -3  -4    8.41    1.25
  -5  -3  -4    7.90    1.30
   5   3   5   43.98    3.05
  -5  -3  -5   39.94    2.34
  -5  -3  -5   40.65    1.65
   5   3   6   40.11    3.14
  -5  -3  -6   34.92    2.29
  -5  -3  -6   35.43    1.95
   5   3   7   10.36    2.47
  -5  -3  -7    8.69    1.62
  -5  -3  -7    7.05    1.17
   5   3   8   56.55    3.88
  -5  -3  -8   55.98    3.07
  -5  -3  -8   53.00    1.94
   5   3   9   12.45    2.51
  -5  -3  -9   11.93    1.82
  -5  -3  -9   12.08    1.18
   5   3  10   -0.03    1.76
  -5  -3 -10   -0.03    1.21
  -5  -3 -10   -0.20    0.66
   5   3  11    1.09    2.08
  -5  -3 -11    0.98    0.43
  -5  -3 -11    1.28    1.42
   5   3  12  121.44    6.31
  -5  -3 -12  114.65    6.92
  -5  -3 -12  109.88    4.07
   5   3  13    0.16    3.59
  -5  -3 -13   -0.24    2.43
  -5  -3 -13    0.10    0.65
   5   3  14   24.34    6.14
  -5  -3 -14   25.07    2.58
  -5  -3 -14   22.51    1.44
   5   3  15   47.56    4.49
  -5  -3 -15   45.87    3.34
  -5  -3 -15   42.57    1.64
   5   3  16    1.47    2.73
  -5  -3 -16    1.42    3.13
   5   3  17   39.17    4.40
  -5  -3 -17   40.01    5.14
   5   4 -16    6.42    1.60
   5   4 -15   -0.43    2.12
   5   4 -14    9.01    2.67
   5   4 -13   18.78    1.85
   5   4 -12   76.31    3.57
   5   4 -11    4.48    2.18
   5   4 -10   21.38    1.74
   5   4  -9   34.48    2.08
   5   4  -8   43.70    3.27
   5   4  -8   45.13    2.18
   5   4  -8   43.12    1.66
   5   4  -7   56.65    2.70
   5   4  -7   54.92    3.56
   5   4  -7   54.39    1.85
   5   4  -6    8.38    1.46
   5   4  -6    7.66    1.13
  -5  -4   6    8.39    1.33
   5   4  -5   26.44    1.44
   5   4  -5   25.39    2.43
  -5  -4   5   26.11    2.76
   5   4  -4    2.26    0.88
   5   4  -4    1.46    1.51
  -5  -4   4    1.79    0.97
   5   4  -3    0.32    1.53
   5   4  -3    0.59    0.72
  -5  -4   3    0.05    0.77
   5   4  -2    8.72    2.22
  -5  -4   2    7.76    1.75
   5   4  -1    5.47    1.35
  -5  -4   1    7.19    0.94
  -5  -4   1    8.75    0.97
   5   4   0   13.90    2.79
  -5  -4   0   11.42    1.15
  -5  -4   0   10.81    1.62
   5   4   1   51.98    4.28
  -5  -4  -1   50.87    3.16
  -5  -4  -1   47.15    2.03
   5   4   2   46.91    2.83
  -5  -4  -2   42.87    2.17
  -5  -4  -2   44.11    2.47
   5   4   3   39.27    2.70
  -5  -4  -3   35.26    2.01
  -5  -4  -3   37.43    1.60
   5   4   4    1.14    1.48
  -5  -4  -4    1.25    1.68
  -5  -4  -4    0.85    0.88
   5   4   5    6.62    1.70
  -5  -4  -5    0.10    1.87
  -5  -4  -5    0.65    0.47
   5   4   6    3.95    1.85
  -5  -4  -6    2.57    2.23
  -5  -4  -6    2.33    0.88
   5   4   7  115.80    5.61
  -5  -4  -7  112.30    6.14
  -5  -4  -7  109.05    4.01
   5   4   8   12.80    2.48
  -5  -4  -8   13.95    1.80
  -5  -4  -8   13.04    1.11
   5   4   9   12.56    2.50
  -5  -4  -9   11.01    1.77
  -5  -4  -9   10.61    0.97
   5   4  10    1.71    2.11
  -5  -4 -10    2.05    0.69
  -5  -4 -10    2.30    2.63
   5   4  11   29.52    3.36
  -5  -4 -11   26.87    1.10
  -5  -4 -11   29.18    3.99
   5   4  12   -0.12    3.89
  -5  -4 -12   -0.52    2.59
   5   4  13   95.94    8.90
  -5  -4 -13   88.02    6.44
   5   4  14    1.90    2.71
  -5  -4 -14    2.43    1.76
   5   4  15   58.29    4.92
  -5  -4 -15   55.75    3.60
   5   5 -14    5.68    1.55
   5   5 -13   46.37    2.79
   5   5 -12   65.20    4.49
   5   5 -11   -0.41    1.83
   5   5 -10    0.05    0.88
   5   5  -9    0.21    1.54
   5   5  -8   19.72    1.59
   5   5  -7    5.00    1.18
   5   5  -7    4.90    1.77
   5   5  -7    3.72    0.46
   5   5  -6    5.26    1.40
   5   5  -6    5.64    1.03
   5   5  -6    5.81    0.88
   5   5  -5   15.55    1.95
   5   5  -5   13.83    1.24
   5   5  -5   13.53    0.82
   5   5  -4    0.37    1.30
   5   5  -4   -0.16    1.20
   5   5  -3   31.13    1.77
   5   5  -3    7.42    1.09
   5   5  -2  143.08    6.75
   5   5  -1   37.25    3.41
  -5  -5   1   33.92    1.76
   5   5   0   10.44    1.60
  -5  -5   0   11.03    1.66
   5   5   1   60.75    4.56
  -5  -5  -1   57.92    2.34
   5   5   2   14.04    3.06
  -5  -5  -2   11.69    0.94
   5   5   3    0.93    2.44
  -5  -5  -3    0.52    0.94
   5   5   4   21.73    3.92
  -5  -5  -4   21.33    1.57
   5   5   5    0.54    1.51
  -5  -5  -5    0.61    0.46
   5   5   6    8.23    2.10
  -5  -5  -6    8.01    1.05
   5   5   7    8.01    3.84
  -5  -5  -7    1.50    1.46
  -5  -5  -7    7.06    0.90
   5   5   8    5.63    3.85
  -5  -5  -8    3.44    1.51
   5   5   9    7.28    4.28
  -5  -5  -9    6.62    1.69
   5   5  10    7.70    4.60
  -5  -5 -10    6.39    1.81
   5   5  11   11.23    2.87
  -5  -5 -11    9.50    2.03
   5   5  12   12.55    2.94
  -5  -5 -12    6.47    1.97
   5   6 -10   15.01    2.56
   5   6  -9   23.10    1.80
   5   6  -8    6.45    1.99
   5   6  -7    9.78    1.23
   5   6  -6   -0.42    1.38
   5   6  -5   15.46    2.12
   5   6  -5   16.72    2.08
   5   6  -5   14.96    1.38
   5   6  -4  112.12    4.38
   5   6  -4  112.34    4.33
   5   6  -4  103.06    4.27
   5   6  -3    7.71    2.15
   5   6  -3    5.57    1.25
   5   6  -2    2.53    1.15
   5   6  -1   67.20    4.57
   5   6   0    2.19    2.33
   5   6   1   33.75    3.87
   5   6   2    1.86    1.49
   5   6   3    6.96    1.83
   5   6   4   66.69    3.91
   5   6   5    0.48    1.61
   5   6   6    0.11    1.55
   5   6   7   17.54    2.68
   5   6   8    7.64    2.38
  -6  11   1   18.81    3.27
   6 -11   0    0.64    1.35
  -6  11   0   -0.25    4.27
   6 -11   1    4.20    2.84
  -6  11  -1    3.81    2.83
   6 -11   2    1.15    1.42
  -6  11  -2    2.43    4.57
  -6  10   9    8.11    2.53
  -6  10   8    0.44    3.57
  -6  10   8    0.48    0.84
  -6  10   7   15.82    1.00
  -6  10   7    9.87    5.30
  -6  10   6    6.97    1.23
  -6  10   6    7.51    2.57
  -6  10   5    0.35    0.54
  -6  10   5   -0.59    3.64
  -6  10   4   11.67    1.50
  -6  10   4   11.06    2.79
   6 -10  -3    7.98    1.68
  -6  10   3    8.45    2.64
   6 -10  -2    0.92    1.33
  -6  10   2    1.10    3.88
   6 -10  -1   39.82    4.06
  -6  10   1   37.71    3.85
   6 -10   0    2.70    1.44
  -6  10   0    3.40    4.57
   6 -10   1    4.76    2.67
  -6  10  -1    5.14    2.76
   6 -10   2   36.18    2.56
  -6  10  -2   34.51    4.08
   6 -10   3    1.22    1.43
  -6  10  -3   58.67    6.01
   6 -10   4    0.06    2.08
  -6  10  -4   -0.53    2.33
   6 -10   5    3.47    1.50
  -6  10  -5    4.03    2.87
   6 -10   6   -0.28    2.19
  -6  10  -6   -0.38    4.39
   6 -10   7   45.29    2.90
  -6  10  -7   42.61    4.32
   6 -10   8  107.29    4.86
  -6  10  -8  105.00    6.56
   6 -10   9    5.33    2.68
  -6  10  -9    5.00    5.19
   6 -10  10   16.05    3.02
  -6  10 -10   17.40    5.70
  -6   9  13   33.91    3.14
  -6   9  12    0.48    3.13
  -6   9  11    0.22    0.79
  -6   9  11   -0.48    3.02
  -6   9  10   24.78    3.06
  -6   9  10   22.37    1.17
  -6   9   9    1.20    1.93
  -6   9   9    0.98    0.94
  -6   9   8   18.17    1.07
  -6   9   8   14.86    4.72
  -6   9   7    5.23    2.19
  -6   9   7    4.01    1.15
   6  -9  -6    7.91    1.50
  -6   9   6    7.90    0.83
  -6   9   6    6.63    2.28
   6  -9  -5   11.74    2.83
  -6   9   5   12.58    1.56
  -6   9   5   12.90    4.46
   6  -9  -4  118.36    5.11
  -6   9   4  118.46    4.35
  -6   9   4  113.16    5.98
   6  -9  -3   18.95    1.93
  -6   9   3   19.99    4.94
   6  -9  -2   12.38    2.83
  -6   9   2   10.45    2.57
   6  -9  -1   61.54    3.15
   6  -9   0   -0.02    2.02
  -6   9   0    0.35    1.95
   6  -9   1    3.88    1.39
  -6   9  -1    4.15    4.39
   6  -9   2    0.41    2.08
  -6   9  -2    0.84    2.16
   6  -9   3   12.10    1.68
  -6   9  -3   10.05    2.99
   6  -9   4   -0.14    1.93
  -6   9  -4   -0.55    3.83
   6  -9   5    0.88    1.17
  -6   9  -5    1.02    2.34
   6  -9   6   14.93    2.92
  -6   9  -6   13.74    3.06
   6  -9   7    7.87    1.59
  -6   9  -7    5.85    2.94
   6  -9   8  157.93    8.05
  -6   9  -8  149.51   11.17
   6  -9   9  164.72    8.14
  -6   9  -9  154.29    8.03
   6  -9  10   26.07    2.25
  -6   9 -10   26.39    3.67
   6  -9  11   22.95    2.08
  -6   9 -11   21.07    3.41
   6  -9  12   96.59    5.96
  -6   9 -12  100.48    8.72
   6  -9  13    7.09    2.74
  -6   9 -13    5.89    4.51
  -6   8  15    1.76    1.56
  -6   8  15    2.57    0.62
  -6   8  15    0.31    1.28
  -6   8  14    1.33    1.49
  -6   8  14    0.67    1.00
  -6   8  13    5.13    0.71
  -6   8  13    4.36    3.26
  -6   8  12   45.34    2.39
  -6   8  12   43.12    4.91
  -6   8  11    7.99    0.82
  -6   8  11    6.14    2.05
  -6   8  10   62.83    3.90
  -6   8  10   63.40    3.05
  -6   8   9    1.85    3.21
  -6   8   9    2.21    0.67
  -6   8   8   75.99    3.50
  -6   8   8   73.38    4.20
   6  -8  -7   19.25    2.99
  -6   8   7   19.20    2.55
  -6   8   7   19.82    1.89
   6  -8  -6   46.35    2.58
  -6   8   6   42.63    5.30
  -6   8   6   44.18    1.96
   6  -8  -5   32.76    2.20
  -6   8   5   32.61    2.28
  -6   8   5   31.20    2.98
   6  -8  -4    0.16    0.89
  -6   8   4   -0.05    0.56
  -6   8   4   -0.12    2.62
   6  -8  -3    5.16    2.27
  -6   8   3    5.15    2.08
   6  -8  -2    0.16    1.02
   6  -8  -1   81.74    3.70
  -6   8   1   78.39    4.89
   6  -8   0   15.31    2.86
  -6   8   0   15.29    4.98
   6  -8   1   90.60    3.96
  -6   8  -1   87.14    5.26
   6  -8   2   29.19    3.37
  -6   8  -2   28.63    3.50
   6  -8   3    9.84    1.56
  -6   8  -3   11.67    5.09
   6  -8   4    5.26    1.39
  -6   8  -4    4.95    4.71
   6  -8   5    5.94    1.42
  -6   8  -5    6.25    2.57
   6  -8   6   12.02    1.79
  -6   8  -6   16.40    3.05
   6  -8   7   10.04    1.73
  -6   8  -7   11.13    5.04
   6  -8   8   10.86    3.13
  -6   8  -8    8.82    5.08
   6  -8   9   84.42    4.25
  -6   8  -9   80.88    5.44
   6  -8  10   13.19    2.02
  -6   8 -10   13.10    2.97
   6  -8  11   68.78    5.38
  -6   8 -11   69.23    4.91
   6  -8  12    9.05    1.88
  -6   8 -12    5.75    4.78
   6  -8  13   30.48    2.59
  -6   8 -13   29.23    5.65
   6  -8  14    1.24    1.54
  -6   8 -14    1.87    2.03
   6  -8  15    0.08    2.18
  -6   8 -15   -0.02    1.52
   6  -8  16    8.62    3.23
  -6   8 -16    9.58    2.37
  -6   7  17   19.98    1.72
  -6   7  17   18.46    3.26
  -6   7  17   21.26    1.35
  -6   7  16    0.21    2.35
  -6   7  16    1.33    1.21
  -6   7  16    0.81    1.04
  -6   7  15    5.72    2.81
  -6   7  15    6.00    1.44
  -6   7  14   -0.51    1.14
  -6   7  14    0.07    0.53
  -6   7  13   21.25    2.14
  -6   7  13   20.28    1.80
  -6   7  12   27.47    2.01
  -6   7  12   27.97    2.37
  -6   7  11    5.09    0.79
  -6   7  11    5.59    2.83
  -6   7  10    2.14    1.48
  -6   7  10    2.09    1.21
   6  -7  -9    1.58    1.03
  -6   7   9    2.14    1.50
  -6   7   9    2.15    0.72
   6  -7  -8   22.79    1.75
  -6   7   8   21.31    2.04
  -6   7   8   20.26    3.95
   6  -7  -7   60.50    2.86
  -6   7   7   55.10    3.40
  -6   7   7   55.80    3.10
   6  -7  -6    0.51    1.66
  -6   7   6    0.23    2.63
  -6   7   6    0.32    0.66
   6  -7  -5    0.29    1.67
  -6   7   5    0.22    1.15
  -6   7   5    0.19    1.42
   6  -7  -4    0.17    1.60
  -6   7   4    0.16    1.16
  -6   7   4   -0.32    2.68
   6  -7  -3    6.33    1.25
  -6   7   3    5.23    2.19
   6  -7  -2   10.61    1.38
  -6   7   2    8.36    4.40
   6  -7  -1   29.04    1.93
  -6   7   1   26.10    3.08
   6  -7   0    8.96    2.42
  -6   7   0    8.70    4.55
   6  -7   1   30.08    2.06
  -6   7  -1   30.56    3.42
   6  -7   2   44.51    2.61
  -6   7  -2   42.34    4.00
   6  -7   3  101.80    5.87
  -6   7  -3   93.31    8.27
   6  -7   4   35.65    2.54
  -6   7  -4   36.25    6.14
   6  -7   5   36.56    4.06
  -6   7  -5   33.55    3.63
   6  -7   6    8.44    1.76
  -6   7  -6    7.99    2.65
   6  -7   7    1.03    2.46
  -6   7  -7   -0.46    3.84
   6  -7   8    0.11    1.42
  -6   7  -8    2.62    3.75
   6  -7   9   30.12    2.79
  -6   7  -9   30.04    3.38
   6  -7  10  165.90    9.02
  -6   7 -10  167.05    7.91
   6  -7  11    0.27    1.41
  -6   7 -11    0.01    1.85
   6  -7  12    1.27    1.66
  -6   7 -12    1.95    3.70
   6  -7  13   54.68    5.36
  -6   7 -13   52.07    6.11
   6  -7  14   32.47    4.61
  -6   7 -14   22.68    5.17
   6  -7  15    3.59    3.50
  -6   7 -15    9.53    2.48
   6  -7  16    1.60    1.78
  -6   7 -16    3.08    1.99
   6  -7  17    1.42    1.65
  -6   7 -17    0.91    1.84
  -6   6  18    0.51    0.82
  -6   6  18    1.20    1.60
  -6   6  18    0.37    1.39
  -6   6  17   17.13    1.41
  -6   6  17   17.51    2.67
  -6   6  17   18.01    2.14
  -6   6  16   29.07    3.16
  -6   6  16   30.49    2.40
  -6   6  16   28.71    1.85
  -6   6  15   16.75    2.83
  -6   6  15   18.19    1.31
  -6   6  14    8.28    2.48
  -6   6  14   10.12    1.03
  -6   6  13    7.63    1.53
  -6   6  13    8.05    1.40
  -6   6  12    1.24    1.26
  -6   6  12    1.90    1.16
  -6   6  11    0.38    0.64
  -6   6  11    0.08    1.95
   6  -6 -10   -0.01    0.70
  -6   6  10    0.26    1.08
  -6   6  10    0.19    0.62
   6  -6  -9   38.01    2.00
  -6   6   9   36.86    2.52
  -6   6   9   37.05    2.58
   6  -6  -8   80.82    3.33
  -6   6   8   78.64    3.16
  -6   6   8   77.21    5.53
   6  -6  -7   92.08    3.77
  -6   6   7   94.08    3.65
  -6   6   7   89.69    4.34
   6  -6  -6    0.17    0.88
  -6   6   6    0.24    2.52
  -6   6   6    0.25    1.32
   6  -6  -5   43.60    2.36
  -6   6   5   40.03    3.27
  -6   6   5   44.34    2.15
   6  -6  -4  212.75    7.73
  -6   6   4  212.41    7.59
  -6   6   4  198.64   10.85
   6  -6  -3    3.34    1.15
  -6   6   3    4.99    1.01
  -6   6   3    4.49    2.02
   6  -6  -2   11.58    1.39
  -6   6   2   12.79    4.30
   6  -6  -1   29.95    2.07
  -6   6   1   26.35    3.04
   6  -6   0  143.20    6.88
  -6   6   0  128.74    6.47
   6  -6   1    0.03    2.07
  -6   6  -1   -1.11    3.49
   6  -6   2    9.74    1.72
  -6   6  -2    7.89    4.55
   6  -6   3   88.67    4.35
  -6   6  -3   80.59    5.00
   6  -6   4  210.61   10.10
  -6   6  -4  199.58    8.91
   6  -6   5    9.65    1.88
  -6   6  -5    7.47    5.02
   6  -6   6   59.85    5.03
  -6   6  -6   65.02    6.97
   6  -6   7    0.87    1.52
  -6   6  -7    0.81    2.06
   6  -6   8    4.17    3.24
  -6   6  -8    3.54    2.34
   6  -6   9   39.52    3.17
  -6   6  -9   39.20    6.13
   6  -6  10  288.65   11.41
  -6   6 -10  280.66   14.41
   6  -6  11   23.21    4.46
  -6   6 -11   22.62    2.88
   6  -6  12   73.84    6.31
  -6   6 -12   68.39    4.26
   6  -6  13    2.61    1.89
  -6   6 -13    6.93    2.23
   6  -6  14    9.94    2.15
  -6   6 -14   10.02    4.30
   6  -6  15   68.73    4.04
  -6   6 -15   66.51    6.52
   6  -6  16    1.66    1.77
  -6   6 -16    2.35    3.50
   6  -6  17   22.90    2.64
  -6   6 -17   23.47    2.81
   6  -6  18   61.62    3.85
  -6   6 -18   59.42    3.97
   6  -6  19   91.96    4.86
  -6   6 -19   93.40    4.91
  -6   5  19   -0.12    1.05
  -6   5  19   -0.02    1.07
  -6   5  18    2.95    1.44
  -6   5  18    4.34    1.51
  -6   5  18    4.99    1.87
  -6   5  17    1.10    0.70
  -6   5  17    1.05    1.50
  -6   5  17    0.87    1.66
  -6   5  16   16.64    1.45
  -6   5  16   18.30    2.22
  -6   5  16   16.30    1.25
  -6   5  15   54.29    2.61
  -6   5  15   55.66    2.58
  -6   5  14   54.73    2.64
  -6   5  14   55.53    2.52
  -6   5  13   24.17    1.52
  -6   5  13   22.43    2.77
  -6   5  12    6.57    1.66
  -6   5  12    6.18    2.22
   6  -5 -11    4.67    0.82
  -6   5  11    3.88    1.58
  -6   5  11    3.43    1.28
   6  -5 -10   35.66    1.75
  -6   5  10   32.70    3.73
  -6   5  10   35.38    1.88
   6  -5  -9  172.35    6.91
  -6   5   9  158.57    8.08
  -6   5   9  170.39    6.19
   6  -5  -8  170.78    7.08
  -6   5   8  159.03    6.71
  -6   5   8  161.65    5.95
   6  -5  -7  748.69   27.79
  -6   5   7  736.42   28.97
  -6   5   7  642.05   27.55
   6  -5  -6   26.03    1.95
  -6   5   6   23.91    2.81
  -6   5   6   26.64    2.11
   6  -5  -5 1845.51   77.07
  -6   5   5 1829.99   81.24
  -6   5   5 1830.71   76.86
   6  -5  -4  122.90    4.93
  -6   5   4  122.36    4.96
  -6   5   4  114.64    5.85
   6  -5  -3   22.11    1.76
  -6   5   3   22.04    2.47
  -6   5   3   22.29    2.82
   6  -5  -2    2.59    1.14
  -6   5   2   -0.06    0.88
  -6   5   2    0.69    3.63
   6  -5  -1    5.56    1.51
  -6   5   1   23.77    2.69
   6  -5   0    0.54    1.45
  -6   5   0   12.45    2.22
   6  -5   1   33.47    2.55
  -6   5  -1   35.63    5.57
   6  -5   2    6.42    2.89
  -6   5  -2   -0.27    2.12
   6  -5   3   22.63    2.41
  -6   5  -3   36.96    3.42
   6  -5   4    1.53    1.70
  -6   5  -4   16.38    4.43
   6  -5   5   95.92    6.55
  -6   5  -5   99.28    7.77
   6  -5   6    2.45    1.62
  -6   5  -6    1.54    2.11
   6  -5   7   -0.03    2.67
  -6   5  -7    0.60    1.92
   6  -5   8  108.62    5.07
  -6   5  -8  102.28    8.11
   6  -5   9  124.38    5.70
  -6   5  -9  123.98    8.71
   6  -5  10   -0.34    2.87
  -6   5 -10    0.30    1.71
   6  -5  11  301.69   12.07
  -6   5 -11  296.39   12.12
   6  -5  12    1.08    1.98
  -6   5 -12    9.53    2.23
   6  -5  13   13.21    2.41
  -6   5 -13   12.33    4.17
   6  -5  14   25.47    4.92
  -6   5 -14   23.18    2.82
   6  -5  15   26.64    5.06
  -6   5 -15   26.98    2.90
   6  -5  16    1.39    3.55
  -6   5 -16    1.14    1.77
   6  -5  17   33.23    5.41
  -6   5 -17   31.88    4.99
   6  -5  18    8.94    4.35
  -6   5 -18    7.49    3.85
   6  -5  19    0.02    3.33
  -6   5 -19    0.25    1.58
  -6   4  19    2.22    0.62
  -6   4  19    2.48    0.62
  -6   4  18    6.04    1.23
  -6   4  18    6.05    0.81
  -6   4  18    6.60    2.22
  -6   4  17    6.58    1.23
  -6   4  17    6.14    0.92
  -6   4  17    6.97    2.21
  -6   4  16   72.11    2.94
  -6   4  16   71.98    4.25
  -6   4  16   71.48    2.68
  -6   4  15   32.78    1.80
  -6   4  15   33.11    3.01
  -6   4  14    2.69    1.77
  -6   4  14    3.81    1.82
  -6   4  13    0.65    1.51
  -6   4  13    0.85    1.66
  -6   4  12    3.59    0.94
  -6   4  12    1.92    1.94
   6  -4 -11   18.64    1.11
  -6   4  11   17.59    1.40
  -6   4  11   16.86    1.63
   6  -4 -10   21.34    1.75
  -6   4  10   21.42    1.51
  -6   4  10   20.44    2.90
   6  -4  -9    0.20    0.97
  -6   4   9    0.49    1.01
  -6   4   9   -0.17    0.74
   6  -4  -8   45.11    1.95
  -6   4   8   42.41    4.15
  -6   4   8   44.55    3.08
   6  -4  -7   11.31    1.69
  -6   4   7    6.74    2.02
  -6   4   7   10.52    2.03
   6  -4  -6   41.61    2.00
  -6   4   6   42.00    2.18
  -6   4   6   55.88    5.43
   6  -4  -5    6.63    1.13
  -6   4   5    6.10    2.16
  -6   4   5    7.60    1.18
   6  -4  -4   13.53    2.49
  -6   4   4   13.74    4.04
  -6   4   4   13.06    1.33
   6  -4  -3   16.05    2.73
  -6   4   3   16.90    2.22
  -6   4   3   14.87    2.33
   6  -4  -2   24.27    3.15
  -6   4   2   23.35    4.42
  -6   4   2   25.59    2.49
   6  -4  -1   -0.16    2.00
  -6   4   1    0.14    0.78
  -6   4   1    0.20    2.77
   6  -4   0    8.04    2.88
  -6   4   0    4.57    2.10
   6  -4   1   57.51    3.24
  -6   4  -1   40.66    5.60
   6  -4   2    3.96    1.73
  -6   4  -2    1.51    3.59
   6  -4   3  134.04    5.92
  -6   4  -3  100.13    5.25
   6  -4   4  203.91   10.91
  -6   4  -4  201.73    8.51
   6  -4   5   22.12    2.76
  -6   4  -5   15.94    4.61
  -6   4  -6   32.16    3.18
   6  -4   7    2.21    1.97
  -6   4  -7    1.46    1.81
   6  -4   8    5.93    4.15
  -6   4  -8    5.62    3.97
   6  -4   9  310.29   14.80
  -6   4  -9  289.43   15.84
   6  -4  10   50.28    3.86
  -6   4 -10   55.39    4.41
   6  -4  11  169.60    7.72
  -6   4 -11  166.46    7.56
   6  -4  12    7.94    4.72
  -6   4 -12    8.74    4.03
   6  -4  13  150.17    9.85
  -6   4 -13  149.05    6.77
   6  -4  14    5.18    4.49
  -6   4 -14    5.04    2.01
   6  -4  15   -0.08    1.81
  -6   4 -15   -0.01    1.46
   6  -4  16    0.60    2.14
  -6   4 -16    0.51    3.22
   6  -4  17    0.29    2.07
  -6   4 -17   -0.73    1.63
   6  -4  18    3.03    2.52
  -6   4 -18    3.10    1.90
   6  -4  19   -0.10    3.86
  -6   4 -19   -0.33    2.79
   6  -4  20   19.86    5.61
  -6   4 -20   20.04    4.14
   6  -3 -20   15.63    2.63
   6  -3 -19   22.90    2.84
   6  -3 -18   19.17    1.67
  -6   3  18   19.19    1.90
   6  -3 -17   19.45    1.66
  -6   3  17   16.93    1.26
  -6   3  17   17.69    1.48
  -6   3  17   19.34    1.83
   6  -3 -16   33.01    2.03
  -6   3  16   28.23    1.20
  -6   3  16   27.80    1.99
  -6   3  16   31.92    2.16
  -6   3  15   32.11    2.25
  -6   3  15   32.80    2.13
  -6   3  14   25.68    2.22
  -6   3  14   28.67    1.97
  -6   3  13    4.11    1.70
  -6   3  13    5.18    1.20
  -6   3  12  113.62    4.35
  -6   3  12  128.04    4.93
   6  -3 -11   80.81    3.22
  -6   3  11   79.26    3.33
  -6   3  11   66.47    3.97
   6  -3 -10   59.74    2.64
  -6   3  10   60.50    2.70
  -6   3  10   56.23    3.72
   6  -3  -9   19.86    1.06
  -6   3   9   19.41    1.53
  -6   3   9   23.39    1.75
   6  -3  -8   12.78    0.92
  -6   3   8   11.36    2.54
  -6   3   8   12.18    2.18
   6  -3  -7  107.17    4.44
  -6   3   7   96.70    4.19
  -6   3   7  104.84    5.03
   6  -3  -6   47.25    2.16
  -6   3   6   72.68    4.99
  -6   3   6   48.38    3.36
   6  -3  -5  123.64    5.63
  -6   3   5  125.64    4.70
  -6   3   5  123.62    5.26
   6  -3  -4    2.80    1.97
  -6   3   4    2.50    2.71
  -6   3   4    4.01    1.00
   6  -3  -3   10.87    1.56
  -6   3   3   10.58    1.92
  -6   3   3   11.19    1.23
   6  -3  -2   51.81    2.93
  -6   3   2   53.27    2.45
  -6   3   2   50.09    4.98
   6  -3  -1  230.84    8.69
  -6   3   1  221.28    8.74
  -6   3   1  228.58    8.04
   6  -3   0  113.43    4.93
  -6   3   0  108.30    5.02
  -6   3   0  113.52    4.30
   6  -3   1    3.54    1.53
  -6   3  -1    2.84    3.17
   6  -3   2   27.60    4.24
  -6   3  -2   27.90    2.50
   6  -3   3    8.89    3.89
  -6   3  -3    7.64    3.47
   6  -3   4   80.04    4.60
  -6   3  -4   74.04    5.87
   6  -3   5    1.04    3.96
  -6   3  -5    2.35    1.80
   6  -3   6   10.80    2.87
  -6   3  -6   19.15    4.13
   6  -3   7    4.31    4.77
  -6   3  -7    7.22    2.16
   6  -3   8   16.53    2.90
  -6   3  -8   15.55    2.54
   6  -3   9  430.84   17.28
  -6   3  -9  424.01   18.90
   6  -3  10  100.24    8.75
  -6   3 -10  105.85    5.81
   6  -3  11   97.91    8.54
  -6   3 -11  144.68    7.07
   6  -3  12    6.10    2.58
  -6   3 -12    5.39    3.94
   6  -3  13   39.07    3.74
  -6   3 -13   40.45    3.13
   6  -3  14   21.63    3.30
  -6   3 -14   23.44    2.60
   6  -3  15    7.47    2.72
  -6   3 -15    7.28    3.66
   6  -3  16    0.54    1.86
  -6   3 -16   -0.28    1.42
   6  -3  17    1.61    2.37
  -6   3 -17    1.22    1.91
   6  -3  18   12.42    3.31
  -6   3 -18   22.44    4.21
   6  -3  19   17.56    3.23
  -6   3 -19    9.44    2.24
   6  -3  20    0.48    4.00
  -6   3 -20    0.24    1.58
   6  -2 -20  269.01   12.03
   6  -2 -19    2.96    2.39
   6  -2 -18   26.88    3.19
  -6   2  18   28.56    2.32
   6  -2 -17   13.63    1.58
  -6   2  17   12.84    3.07
   6  -2 -16    0.44    0.98
  -6   2  16    0.24    0.59
  -6   2  16    0.53    0.45
  -6   2  16    0.69    2.08
   6  -2 -15   51.73    2.66
  -6   2  15   47.06    1.82
  -6   2  15   48.84    2.14
  -6   2  15   54.29    4.09
   6  -2 -14   -0.31    1.71
  -6   2  14    0.49    0.82
  -6   2  14    0.49    1.85
   6  -2 -13   86.19    3.73
  -6   2  13   79.45    3.40
  -6   2  13   86.35    3.75
   6  -2 -12    0.83    1.01
   6  -2 -12    0.74    0.34
  -6   2  12    0.49    1.13
  -6   2  12    1.00    1.03
   6  -2 -11   34.92    1.61
  -6   2  11   32.45    1.58
  -6   2  11   33.80    2.00
   6  -2 -10   79.96    2.94
  -6   2  10   74.17    2.87
  -6   2  10   78.64    3.32
   6  -2  -9    0.44    0.73
  -6   2   9    0.42    0.89
   6  -2  -8  115.96    4.35
  -6   2   8  115.74    4.45
  -6   2   8  104.57    5.21
   6  -2  -7  102.45    4.26
  -6   2   7   99.12    3.90
  -6   2   7  101.79    4.05
   6  -2  -6    7.15    0.95
  -6   2   6    6.84    2.13
  -6   2   6    7.00    1.17
   6  -2  -5   22.01    2.38
  -6   2   5   21.75    2.78
  -6   2   5   21.45    1.57
   6  -2  -4    3.70    1.06
  -6   2   4    2.99    1.20
  -6   2   4    2.72    1.76
   6  -2  -3   30.21    3.20
  -6   2   3   30.39    3.36
  -6   2   3   35.01    2.81
   6  -2  -2   18.93    3.00
  -6   2   2   18.06    1.84
  -6   2   2   18.93    2.32
   6  -2  -1    2.46    1.64
  -6   2   1    7.24    2.72
  -6   2   1    3.28    1.73
   6  -2   0  142.41    7.72
  -6   2   0  110.52    5.11
  -6   2   0  102.12    4.61
   6  -2   1  100.07    7.05
  -6   2  -1   94.32    6.14
  -6   2  -1  107.77    4.97
   6  -2   2    8.51    3.78
  -6   2  -2    6.71    1.72
  -6   2  -2    3.54    1.05
   6  -2   3    5.02    2.17
  -6   2  -3   12.42    3.34
   6  -2   4    0.31    3.34
  -6   2  -4    0.91    1.47
   6  -2   5   22.76    3.02
  -6   2  -5   16.07    2.15
   6  -2   6   86.51    7.79
  -6   2  -6   80.09    5.96
   6  -2   7    0.21    1.96
  -6   2  -7    0.22    1.37
   6  -2   8   55.16    4.14
  -6   2  -8   55.91    5.32
   6  -2   9   81.77    7.72
  -6   2  -9   81.72    4.35
   6  -2  10   18.46    5.41
  -6   2 -10   15.50    4.15
   6  -2  11   65.77    4.81
  -6   2 -11   68.00    4.10
   6  -2  12   31.83    3.78
  -6   2 -12   30.44    4.74
   6  -2  13   14.71    3.05
  -6   2 -13   12.72    2.30
   6  -2  14   10.39    2.89
  -6   2 -14    9.80    2.07
   6  -2  15   22.00    3.41
  -6   2 -15   23.14    4.24
   6  -2  16   43.16    4.15
  -6   2 -16   40.78    3.19
   6  -2  17    6.60    2.95
  -6   2 -17    5.87    3.72
   6  -2  18    1.07    2.60
  -6   2 -18    1.65    1.79
   6  -2  19   21.33    6.65
  -6   2 -19   23.79    2.72
   6  -2  20   45.33    7.56
  -6   2 -20   45.40    5.40
   6  -1 -20   15.69    3.18
   6  -1 -19  104.04    6.04
   6  -1 -18   29.18    3.49
   6  -1 -17    0.03    0.96
  -6   1  17   -0.10    1.17
   6  -1 -16    4.72    1.33
  -6   1  16    5.65    1.57
   6  -1 -15    1.93    1.16
  -6   1  15    1.66    2.45
   6  -1 -14    1.05    1.83
  -6   1  14    0.40    0.26
  -6   1  14    1.31    2.20
  -6   1  14    0.40    0.31
   6  -1 -13  102.62    4.32
  -6   1  13  105.98    5.98
  -6   1  13   98.40    3.55
   6  -1 -12   13.44    1.56
  -6   1  12   13.31    1.71
  -6   1  12   12.10    0.98
   6  -1 -11   67.42    4.28
   6  -1 -11   66.89    2.29
  -6   1  11   66.55    3.16
  -6   1  11   61.48    2.54
   6  -1 -10   41.49    2.35
   6  -1 -10   40.98    1.66
  -6   1  10   41.25    2.27
  -6   1  10   38.54    2.00
   6  -1  -9    0.23    1.09
   6  -1  -9    2.34    0.72
  -6   1   9    2.37    1.04
  -6   1   9    2.84    0.62
   6  -1  -8   68.00    2.81
  -6   1   8   67.58    3.02
  -6   1   8   63.57    2.42
   6  -1  -7  140.18    5.26
  -6   1   7  136.37    5.14
  -6   1   7  127.76    4.51
   6  -1  -6   22.30    2.07
  -6   1   6   19.12    1.53
  -6   1   6   17.72    1.35
   6  -1  -5    0.38    1.43
  -6   1   5    0.90    1.54
  -6   1   5    0.33    1.48
   6  -1  -4   46.27    2.38
  -6   1   4   37.75    2.99
  -6   1   4   39.71    3.16
   6  -1  -3   43.09    3.85
  -6   1   3   42.16    3.05
  -6   1   3   41.82    3.33
   6  -1  -2   33.81    3.81
  -6   1   2   29.63    2.62
  -6   1   2   26.74    1.91
   6  -1  -1   21.71    3.93
  -6   1   1   25.78    2.54
  -6   1   1   25.33    3.06
   6  -1   0  169.19    9.63
  -6   1   0  178.82    7.26
  -6   1   0  171.14    7.98
   6  -1   1    1.89    1.82
  -6   1  -1    4.13    1.72
  -6   1  -1    2.36    1.33
   6  -1   2    1.59    1.91
  -6   1  -2    1.37    1.61
  -6   1  -2    5.80    2.67
   6  -1   3    8.81    4.29
  -6   1  -3   11.22    1.96
  -6   1  -3    9.69    1.75
   6  -1   4   18.02    2.63
  -6   1  -4   16.16    1.33
  -6   1  -4   14.46    1.97
   6  -1   5  113.25    8.21
  -6   1  -5  106.15    6.43
   6  -1   6   10.49    2.63
  -6   1  -6   10.82    1.89
   6  -1   7  103.92    5.63
  -6   1  -7   95.17    6.26
   6  -1   8    0.02    3.40
  -6   1  -8    0.09    1.30
   6  -1   9  133.18    9.46
  -6   1  -9  134.31    7.86
   6  -1  10  189.52   11.75
  -6   1 -10  178.56    7.59
   6  -1  11  196.97    9.09
  -6   1 -11  179.34    9.78
   6  -1  12   -0.03    3.04
  -6   1 -12   25.22    2.43
   6  -1  13    0.12    2.09
  -6   1 -13    0.50    2.57
   6  -1  14    1.29    2.37
  -6   1 -14    1.73    1.68
   6  -1  15   70.33    5.02
  -6   1 -15   70.38    5.99
   6  -1  16   21.22    6.15
  -6   1 -16   19.09    2.54
   6  -1  17    2.31    4.87
  -6   1 -17    1.56    3.29
   6  -1  18    5.79    5.42
  -6   1 -18    4.19    2.02
   6  -1  19   18.54    3.90
  -6   1 -19   18.75    4.34
   6  -1  20   27.75    4.19
  -6   1 -20   26.74    2.89
   6   0 -20    3.40    1.49
   6   0 -19   14.70    1.91
   6   0 -18    1.72    1.34
   6   0 -17    4.78    1.50
   6   0 -16  109.79    4.87
  -6   0  16  117.22    5.39
   6   0 -15    8.92    2.85
  -6   0  15   10.48    3.38
   6   0 -14  105.50    6.00
  -6   0  14  109.68    6.52
   6   0 -13    5.35    1.51
  -6   0  13    6.69    1.67
   6   0 -12  160.02    6.17
  -6   0  12  121.88    3.60
  -6   0  12  161.94    6.44
   6   0 -11    1.65    2.10
   6   0 -11    1.22    0.36
  -6   0  11    1.60    0.41
  -6   0  11    1.48    1.25
   6   0 -10   18.90    0.89
   6   0 -10   18.74    1.68
  -6   0  10   19.23    2.95
  -6   0  10   16.61    1.00
   6   0  -9    4.28    0.73
   6   0  -9    4.21    2.11
  -6   0   9    4.12    2.15
  -6   0   9    4.26    0.46
   6   0  -8   14.89    1.56
   6   0  -8   15.24    0.83
  -6   0   8   16.20    2.41
  -6   0   8   14.01    1.20
   6   0  -7   24.81    1.75
  -6   0   7   25.31    1.74
  -6   0   7   23.52    1.63
   6   0  -6   65.30    3.15
  -6   0   6   61.74    2.79
  -6   0   6   59.09    2.81
   6   0  -5    7.24    1.06
  -6   0   5    8.91    1.20
  -6   0   5    6.14    1.48
   6   0  -4    0.52    1.69
  -6   0   4    0.63    0.70
  -6   0   4    0.27    0.86
   6   0  -3   18.30    1.83
  -6   0   3   17.14    1.41
  -6   0   3   16.25    1.28
   6   0  -2   23.68    2.05
  -6   0   2   25.48    2.47
  -6   0   2   24.51    1.57
   6   0  -1    3.68    1.50
  -6   0   1    1.75    1.61
  -6   0   1    1.45    1.77
   6   0   0    0.90    1.45
  -6   0   0    0.20    1.39
  -6   0   0    0.36    1.68
  -6   0  -1   -0.24    1.40
  -6   0  -1   -0.02    1.69
   6   0   2  422.00   16.31
  -6   0  -2  392.73   14.43
  -6   0  -2  415.35   14.70
   6   0   3   10.18    4.45
  -6   0  -3    8.43    1.11
  -6   0  -3    6.63    1.51
   6   0   4   76.21    4.66
  -6   0  -4   78.84    3.13
  -6   0  -4   73.22    5.01
   6   0   5  359.35   16.65
  -6   0  -5  364.69   13.82
  -6   0  -5  348.37   14.72
   6   0   6    2.25    2.02
  -6   0  -6    1.79    1.60
  -6   0  -6    1.95    1.43
   6   0   7    5.88    2.30
  -6   0  -7    6.35    0.97
  -6   0  -7    6.34    1.72
   6   0   8  308.32   12.53
  -6   0  -8  293.63   13.23
   6   0   9   88.25    8.52
  -6   0  -9   88.01    4.41
   6   0  10   97.64    9.15
  -6   0 -10  105.16    6.69
   6   0  11   39.99    5.77
  -6   0 -11    9.84    2.08
   6   0  12   22.72    5.79
  -6   0 -12   26.69    2.56
   6   0  13    7.66    5.04
   6   0  14   31.54    6.39
  -6   0 -14   32.65    2.81
   6   0  15   -0.29    4.03
  -6   0 -15   -0.17    2.70
   6   0  16    1.72    2.72
  -6   0 -16    2.22    1.85
   6   0  17   16.88    3.66
  -6   0 -17   17.09    2.52
   6   0  18   24.35    4.05
  -6   0 -18   24.43    4.65
   6   0  19   16.70    3.67
  -6   0 -19   14.38    2.44
   6   1 -19   47.32    4.73
   6   1 -18  122.52    7.18
   6   1 -17   20.32    3.49
   6   1 -16    0.38    2.17
   6   1 -15   55.07    3.11
   6   1 -14   87.43    4.10
  -6  -1  14   91.26    6.17
   6   1 -13   19.83    3.16
  -6  -1  13   21.48    2.19
   6   1 -12   23.20    2.06
  -6  -1  12   24.52    2.25
   6   1 -11   89.55    4.06
  -6  -1  11   88.05    5.54
   6   1 -10  119.06    3.60
   6   1 -10  122.66    6.41
  -6  -1  10  113.35    3.49
  -6  -1  10  120.37    5.08
   6   1  -9  222.65    7.28
   6   1  -9  239.72    8.94
  -6  -1   9  215.83    7.04
  -6  -1   9  244.00    9.16
   6   1  -8    3.20    0.94
   6   1  -8    4.65    2.26
  -6  -1   8    5.11    0.78
  -6  -1   8    5.53    1.28
   6   1  -7    7.54    1.27
   6   1  -7    6.22    1.25
  -6  -1   7    7.93    2.15
  -6  -1   7    5.73    0.94
   6   1  -6    7.80    1.64
  -6  -1   6    9.71    2.20
  -6  -1   6    7.84    1.16
   6   1  -5  124.94    4.56
  -6  -1   5  121.75    4.67
  -6  -1   5  115.65    4.54
   6   1  -4   21.44    2.58
  -6  -1   4   21.35    1.61
  -6  -1   4   20.29    1.20
   6   1  -3  143.62    6.83
  -6  -1   3  148.37    6.44
  -6  -1   3  137.55    5.64
   6   1  -2   80.97    5.05
  -6  -1   2   80.60    3.90
  -6  -1   2   83.31    4.25
   6   1  -1   17.55    3.12
  -6  -1   1    7.89    1.08
  -6  -1   1    8.31    1.84
   6   1   0    9.77    1.66
  -6  -1   0    6.19    1.09
  -6  -1   0    5.27    0.98
   6   1   1   24.55    3.76
  -6  -1  -1   19.57    1.35
  -6  -1  -1   19.20    1.58
   6   1   2    8.37    1.98
  -6  -1  -2    9.35    1.06
  -6  -1  -2    8.90    1.39
   6   1   3    2.42    3.31
  -6  -1  -3    3.08    1.52
  -6  -1  -3    8.37    1.34
   6   1   4   17.97    2.37
  -6  -1  -4   16.48    1.91
  -6  -1  -4   18.64    2.92
   6   1   5   14.37    4.22
  -6  -1  -5   14.11    2.95
  -6  -1  -5   14.42    1.18
   6   1   6  236.33   12.02
  -6  -1  -6  236.77    8.30
  -6  -1  -6  231.92    8.88
   6   1   7   11.24    2.38
  -6  -1  -7    8.90    1.69
  -6  -1  -7   10.56    1.78
   6   1   8   40.99    3.49
  -6  -1  -8   30.68    2.23
  -6  -1  -8   30.99    2.49
   6   1   9    8.29    2.48
  -6  -1  -9    8.83    0.93
  -6  -1  -9    8.04    3.10
   6   1  10    2.96    2.20
  -6  -1 -10    2.74    1.31
  -6  -1 -10    3.03    2.79
   6   1  11   19.21    2.97
  -6  -1 -11   19.05    1.20
  -6  -1 -11   18.78    2.24
   6   1  12    6.24    2.17
  -6  -1 -12   -0.00    0.63
  -6  -1 -12    5.91    2.76
   6   1  13    1.26    2.23
  -6  -1 -13    0.51    2.86
   6   1  14    4.27    2.69
  -6  -1 -14    4.57    1.90
   6   1  15   14.70    5.64
  -6  -1 -15    0.70    3.42
   6   1  16   66.35    8.59
  -6  -1 -16   69.56    6.37
   6   1  17    5.59    5.71
  -6  -1 -17    6.16    2.20
   6   1  18   99.14    6.65
  -6  -1 -18   96.08    7.52
   6   2 -17   27.54    2.40
   6   2 -16   14.33    3.28
   6   2 -15    8.90    2.95
   6   2 -14   70.17    3.62
   6   2 -13    3.41    1.41
  -6  -2  13    4.03    1.67
   6   2 -12   13.31    2.83
  -6  -2  12   14.20    3.31
   6   2 -11   66.64    3.40
  -6  -2  11   67.41    3.59
   6   2 -10  191.76    7.50
  -6  -2  10  197.49    7.74
   6   2  -9    0.42    0.48
   6   2  -9    0.43    1.88
  -6  -2   9   -0.26    2.06
   6   2  -8    3.99    0.91
   6   2  -8    3.70    1.16
  -6  -2   8    3.54    1.24
  -6  -2   8    3.67    0.63
   6   2  -7   23.18    1.86
   6   2  -7   24.46    1.80
  -6  -2   7   22.07    0.93
  -6  -2   7   23.34    1.85
   6   2  -6    3.56    1.49
   6   2  -6    2.93    1.13
  -6  -2   6    3.50    0.90
  -6  -2   6    3.95    2.03
   6   2  -5    4.88    1.82
  -6  -2   5    4.19    0.64
  -6  -2   5    4.20    1.21
   6   2  -4  311.68   12.33
  -6  -2   4  280.90   10.23
  -6  -2   4  289.49   10.57
   6   2  -3    6.69    2.33
  -6  -2   3    0.48    1.71
  -6  -2   3    0.62    1.20
   6   2  -2    5.16    2.40
  -6  -2   2    4.14    1.69
  -6  -2   2    3.78    0.85
   6   2  -1   14.37    2.94
  -6  -2   1    9.37    1.10
  -6  -2   1    9.85    1.09
   6   2   0    0.72    1.32
  -6  -2   0    0.56    1.31
  -6  -2   0    0.70    1.45
  -6  -2  -1    1.44    1.33
  -6  -2  -1    1.60    1.67
   6   2   2   12.06    1.82
  -6  -2  -2   10.05    2.16
  -6  -2  -2    9.05    1.00
   6   2   3   20.69    3.84
  -6  -2  -3   23.80    2.78
  -6  -2  -3   19.86    1.27
   6   2   4    8.35    3.50
  -6  -2  -4    6.23    2.33
  -6  -2  -4    6.79    1.47
   6   2   5   24.27    2.66
  -6  -2  -5   20.14    3.11
  -6  -2  -5   20.69    1.28
   6   2   6  303.34   12.37
  -6  -2  -6  291.89   10.33
  -6  -2  -6  294.64   12.80
   6   2   7   90.28    5.08
  -6  -2  -7   88.56    4.00
  -6  -2  -7   94.80    5.91
   6   2   8    2.16    2.01
  -6  -2  -8    1.94    0.66
  -6  -2  -8    1.75    2.61
   6   2   9   32.51    3.28
  -6  -2  -9   33.09    2.56
  -6  -2  -9   32.75    1.53
   6   2  10   11.81    2.60
  -6  -2 -10   13.08    1.99
  -6  -2 -10   10.98    1.42
   6   2  11    2.23    2.19
  -6  -2 -11    1.33    1.61
  -6  -2 -11    1.66    0.60
   6   2  12   12.94    2.85
  -6  -2 -12   21.47    4.23
  -6  -2 -12   11.19    1.41
   6   2  13   20.66    3.26
  -6  -2 -13   17.13    1.06
  -6  -2 -13   17.38    4.17
   6   2  14   39.30    4.15
  -6  -2 -14   37.61    2.20
  -6  -2 -14   37.51    3.16
   6   2  15   15.48    3.43
  -6  -2 -15   10.92    1.40
  -6  -2 -15   11.04    2.33
   6   2  16   39.31    7.50
  -6  -2 -16   37.90    5.19
  -6  -2 -16   34.23    1.59
   6   3 -15    8.91    2.98
   6   3 -14    0.06    1.08
   6   3 -13    0.40    1.13
   6   3 -12    3.61    2.35
   6   3 -11   36.01    3.54
   6   3 -10    0.47    1.01
  -6  -3  10   -0.08    1.21
   6   3  -9    1.46    1.95
  -6  -3   9    1.60    1.27
   6   3  -8    5.66    1.07
   6   3  -8    6.29    1.27
  -6  -3   8    7.33    2.43
   6   3  -7   11.35    1.54
   6   3  -7   15.93    2.48
  -6  -3   7   13.57    1.60
   6   3  -6    6.09    0.91
   6   3  -6    6.14    1.22
  -6  -3   6    5.46    2.18
   6   3  -5   83.89    4.21
  -6  -3   5   76.68    3.42
  -6  -3   5   80.73    2.81
   6   3  -4  164.01    7.05
  -6  -3   4  153.81    5.24
  -6  -3   4  160.51    7.22
   6   3  -3   59.20    4.04
  -6  -3   3   73.60    3.50
  -6  -3   3   60.50    3.95
   6   3  -2  149.15    7.01
  -6  -3   2  141.61    5.39
   6   3  -1    3.28    1.24
  -6  -3   1    2.58    0.87
  -6  -3   1    2.57    1.65
   6   3   0  116.00    6.31
  -6  -3   0  114.29    4.33
  -6  -3   0  113.20    4.27
   6   3   1    5.28    1.49
  -6  -3  -1    4.91    1.82
  -6  -3  -1    4.85    1.52
   6   3   2    0.20    2.08
  -6  -3  -2    0.10    1.40
  -6  -3  -2   -0.05    1.00
   6   3   3   31.92    4.15
  -6  -3  -3   28.40    1.49
  -6  -3  -3   28.87    1.94
   6   3   4    4.12    1.76
  -6  -3  -4    4.40    1.29
  -6  -3  -4    2.83    1.22
   6   3   5   96.97    4.92
  -6  -3  -5   91.66    3.36
  -6  -3  -5   90.46    4.05
   6   3   6    0.12    1.61
  -6  -3  -6   -0.41    1.15
  -6  -3  -6    0.04    0.91
   6   3   7   33.34    3.31
  -6  -3  -7   32.87    2.43
  -6  -3  -7   32.08    1.98
   6   3   8    0.77    2.07
  -6  -3  -8    1.05    1.34
  -6  -3  -8    1.10    0.93
   6   3   9    0.96    2.13
  -6  -3  -9    1.47    1.48
  -6  -3  -9    1.28    0.94
   6   3  10   39.14    3.77
  -6  -3 -10   39.61    3.03
  -6  -3 -10   36.31    2.01
   6   3  11    0.28    2.26
  -6  -3 -11    0.78    2.72
  -6  -3 -11    0.70    0.84
   6   3  12   16.33    3.18
  -6  -3 -12   10.50    3.66
  -6  -3 -12    7.55    1.14
   6   3  13   10.78    3.26
  -6  -3 -13   12.58    3.87
  -6  -3 -13   10.51    0.79
   6   3  14   76.75    5.57
  -6  -3 -14   72.10    4.26
   6   4 -13    9.66    1.66
   6   4 -12   15.15    2.92
   6   4 -11    7.79    1.49
   6   4 -10    0.11    0.98
   6   4  -9    6.93    2.27
   6   4  -8   14.29    1.54
   6   4  -7   18.40    2.57
  -6  -4   7   17.73    1.79
   6   4  -6   11.69    1.80
   6   4  -6   11.46    1.36
  -6  -4   6    9.79    2.49
   6   4  -5    2.00    0.88
  -6  -4   5    1.77    1.09
   6   4  -4   39.40    2.12
  -6  -4   4   36.65    3.24
   6   4  -3   36.16    2.12
  -6  -4   3   34.72    2.10
   6   4  -2   51.49    3.92
  -6  -4   2   50.44    3.49
   6   4  -1  311.00   11.58
  -6  -4   1  288.18   10.68
  -6  -4   1  305.89   10.94
   6   4   0   24.71    3.49
  -6  -4   0   24.47    2.35
  -6  -4   0   25.98    1.67
   6   4   1    0.73    1.26
  -6  -4  -1    0.29    1.44
  -6  -4  -1    0.54    0.70
   6   4   2    8.69    3.13
  -6  -4  -2    7.53    1.17
  -6  -4  -2    6.93    1.47
   6   4   3    6.52    3.29
  -6  -4  -3    7.29    1.23
  -6  -4  -3    7.45    0.85
   6   4   4    5.57    3.39
  -6  -4  -4    5.00    2.09
  -6  -4  -4    4.53    1.23
   6   4   5    4.27    1.99
  -6  -4  -5    4.88    2.27
  -6  -4  -5    4.65    1.16
   6   4   6   30.06    3.02
  -6  -4  -6   27.83    3.37
  -6  -4  -6   27.79    1.78
   6   4   7    5.07    2.26
  -6  -4  -7    4.05    2.54
  -6  -4  -7    4.22    1.03
   6   4   8    3.05    2.27
  -6  -4  -8    7.41    2.64
  -6  -4  -8    3.17    0.57
   6   4   9   26.93    3.35
  -6  -4  -9   27.36    3.83
  -6  -4  -9   23.64    1.59
   6   4  10   87.39    5.52
  -6  -4 -10   85.16    6.05
   6   4  11    0.04    2.09
  -6  -4 -11   -0.32    2.50
   6   5  -8    3.90    2.09
   6   5  -7    6.85    1.26
   6   5  -6    0.84    0.92
   6   5  -5    0.05    0.72
   6   5  -4   20.52    1.58
   6   5  -3   32.53    3.04
   6   5  -2    0.13    1.89
  -6  -5   2    0.58    0.85
   6   5  -1   60.94    3.20
  -6  -5   1   57.47    3.45
   6   5   0    1.24    2.44
  -6  -5   0    1.69    1.43
   6   5   1   18.02    3.59
  -6  -5  -1   16.75    1.26
   6   5   2   27.55    2.55
  -6  -5  -2   24.19    2.12
   6   5   3   44.55    3.19
  -6  -5  -3   39.01    2.48
   6   5   4    1.19    3.15
  -6  -5  -4    1.48    0.63
   6   5   5    0.34    2.98
  -6  -5  -5    0.30    0.90
   6   5   6    0.84    3.34
  -6  -5  -6    1.01    0.89
  -6  -5  -6   -0.14    1.19
  -6  -5  -7    3.15    1.50
  -7  10   7   10.37    0.99
  -7  10   7   10.19    2.71
  -7  10   6    4.51    2.54
  -7  10   6    4.67    1.44
   7 -10  -5   51.10    3.16
  -7  10   5   49.74    2.96
  -7  10   5   47.11    6.98
   7 -10  -4    0.02    1.29
  -7  10   4    0.10    1.20
  -7  10   4    0.97    2.25
   7 -10  -3   10.09    3.15
  -7  10   3   10.53    1.15
  -7  10   3    9.09    3.18
   7 -10  -2   42.45    2.92
  -7  10   2   40.02    7.29
   7 -10  -1   49.20    4.62
  -7  10   1   45.86    4.78
   7 -10   0   22.33    2.25
  -7  10   0   22.26    6.87
   7 -10   1    1.93    2.60
  -7  10  -1    2.08    2.89
   7 -10   2    0.82    1.37
  -7  10  -2    0.17    4.97
   7 -10   3    1.50    2.66
  -7  10  -3    2.53    2.87
   7 -10   4    6.46    1.71
  -7  10  -4    7.67    3.17
   7 -10   5    8.29    3.09
  -7  10  -5    6.12    5.83
   7 -10   6    2.85    2.77
  -7  10  -6    3.25    3.00
   7 -10   7    5.18    1.69
  -7  10  -7    3.78    3.10
  -7   9  11    0.73    0.64
  -7   9  11    1.30    1.82
  -7   9  10    2.61    2.00
  -7   9  10    2.26    1.28
  -7   9   9    0.53    2.89
  -7   9   9   -0.06    0.97
  -7   9   8   16.33    1.22
  -7   9   8   16.83    2.86
   7  -9  -7    0.60    1.27
  -7   9   7    0.84    1.29
  -7   9   7    5.03    2.17
   7  -9  -6    0.59    1.21
  -7   9   6    0.58    1.25
  -7   9   6    0.97    3.69
   7  -9  -5    2.59    2.36
  -7   9   5    3.06    1.46
  -7   9   5    2.22    2.47
   7  -9  -4    0.70    2.06
  -7   9   4    0.35    0.74
  -7   9   4    0.66    2.16
   7  -9  -3    3.68    1.50
  -7   9   3    6.05    1.00
  -7   9   3    3.89    4.80
   7  -9  -2    2.33    2.43
  -7   9   2    2.02    2.54
   7  -9  -1   33.46    2.45
  -7   9   1   32.53    6.64
   7  -9   0    0.44    1.21
  -7   9   0    0.15    2.30
   7  -9   1   17.99    3.31
  -7   9  -1   16.76    6.13
   7  -9   2   77.76    3.83
  -7   9  -2   73.06    5.56
   7  -9   3    1.42    2.36
  -7   9  -3    0.67    2.56
   7  -9   4   38.65    2.66
  -7   9  -4   37.18    7.16
   7  -9   5    4.85    1.58
  -7   9  -5    4.77    3.01
   7  -9   6   28.28    3.92
  -7   9  -6   26.29    4.08
   7  -9   7  201.17    8.32
  -7   9  -7  188.35   13.55
   7  -9   8  243.62   11.96
  -7   9  -8  241.85   11.74
   7  -9   9    4.26    1.74
  -7   9  -9    2.56    2.81
   7  -9  10    5.47    1.80
  -7   9 -10    6.01    5.21
   7  -9  11   16.60    2.19
  -7   9 -11   18.03    3.36
  -7   8  13   12.61    1.10
  -7   8  13   13.75    2.16
  -7   8  12    0.39    0.68
  -7   8  12    0.82    2.81
  -7   8  11   13.26    1.84
  -7   8  11   13.02    3.95
  -7   8  10   44.98    3.47
  -7   8  10   46.61    2.96
   7  -8  -9   57.09    2.99
  -7   8   9   50.90    3.80
  -7   8   9   55.56    2.49
   7  -8  -8    0.22    1.10
  -7   8   8    0.19    0.74
  -7   8   8    0.27    3.23
   7  -8  -7  141.06    7.18
  -7   8   7  135.74    6.13
  -7   8   7  135.40    9.36
   7  -8  -6  119.99    6.52
  -7   8   6  116.90    6.29
  -7   8   6  115.18    5.48
   7  -8  -5   12.07    1.67
  -7   8   5   13.40    2.09
  -7   8   5   13.90    5.05
   7  -8  -4   22.56    1.98
  -7   8   4   21.28    1.50
  -7   8   4   23.76    3.15
   7  -8  -3   16.23    2.89
  -7   8   3   16.08    1.40
  -7   8   3   15.71    5.32
   7  -8  -2    0.70    1.85
  -7   8   2   -0.53    1.98
   7  -8  -1    9.13    1.52
  -7   8   1    8.65    5.03
   7  -8   0    0.30    2.15
  -7   8   0    2.21    2.36
   7  -8   1    5.56    1.46
  -7   8  -1    3.63    4.94
   7  -8   2   40.98    2.63
  -7   8  -2   35.90    3.95
   7  -8   3   12.74    3.17
  -7   8  -3   10.49    5.53
   7  -8   4   40.25    2.79
  -7   8  -4   35.80    6.73
   7  -8   5    0.26    2.65
  -7   8  -5    2.07    2.43
   7  -8   6   36.26    2.88
  -7   8  -6   33.59    6.91
   7  -8   7   85.49    4.51
  -7   8  -7   83.45    8.88
   7  -8   8  102.92    7.05
  -7   8  -8   99.90    6.24
   7  -8   9    0.70    1.67
  -7   8  -9    0.44    4.51
   7  -8  10   16.37    2.45
  -7   8 -10   15.54    5.82
   7  -8  11   35.80    5.08
  -7   8 -11   38.60    4.03
   7  -8  12    0.37    2.92
  -7   8 -12    0.21    2.07
   7  -8  13   45.37    3.45
  -7   8 -13   40.84    6.43
   7  -8  14    7.91    2.14
  -7   8 -14    4.56    4.55
  -7   7  15    1.19    2.32
  -7   7  15    2.34    1.53
  -7   7  14    2.44    0.85
  -7   7  14    2.67    1.45
  -7   7  13    0.89    0.77
  -7   7  13    1.18    1.40
  -7   7  12   36.12    1.93
  -7   7  12   36.26    2.77
  -7   7  11   83.67    4.34
  -7   7  11   77.33    5.99
   7  -7 -10   85.10    3.72
  -7   7  10   81.83    6.34
  -7   7  10   81.84    4.33
   7  -7  -9    7.71    1.35
  -7   7   9    8.17    2.12
  -7   7   9    8.30    1.15
   7  -7  -8  128.24    5.27
  -7   7   8  123.66    4.98
  -7   7   8  121.85    8.91
   7  -7  -7  793.82   31.05
  -7   7   7  771.90   30.16
  -7   7   7  740.17   33.27
   7  -7  -6   45.13    2.75
  -7   7   6   46.19    3.86
  -7   7   6   45.89    2.61
   7  -7  -5   11.51    1.49
  -7   7   5   10.93    4.43
  -7   7   5   12.61    2.12
   7  -7  -4   10.80    2.46
  -7   7   4   11.17    2.06
  -7   7   4    9.82    2.51
   7  -7  -3    6.73    2.27
  -7   7   3    7.45    1.97
  -7   7   3    5.96    4.49
   7  -7  -2    4.11    1.20
  -7   7   2    7.63    2.44
  -7   7   2    0.17    0.95
   7  -7  -1    0.34    1.03
  -7   7   1   -0.84    4.03
   7  -7   0    1.51    2.20
  -7   7   0    0.70    2.25
   7  -7   1   35.23    2.49
  -7   7  -1   35.31    6.31
   7  -7   2  104.43    4.79
  -7   7  -2   95.25    5.69
   7  -7   3    3.04    2.87
  -7   7  -3    2.68    2.43
   7  -7   4   12.62    2.05
  -7   7  -4   12.76    5.13
   7  -7   5    2.09    3.07
  -7   7  -5    2.22    2.38
   7  -7   6   36.26    2.95
  -7   7  -6   36.32    3.71
   7  -7   7    6.64    2.07
  -7   7  -7    8.30    4.84
   7  -7   8    2.07    3.58
  -7   7  -8   10.68    2.82
   7  -7   9    0.81    1.78
  -7   7  -9    1.18    2.30
   7  -7  10   54.11    5.82
  -7   7 -10   51.09    6.78
   7  -7  11   18.67    4.68
  -7   7 -11   19.73    3.38
   7  -7  12   71.51    4.46
  -7   7 -12   67.17    4.80
   7  -7  13   17.09    2.87
  -7   7 -13   17.31    3.14
   7  -7  14    0.67    1.88
  -7   7 -14    1.07    3.86
   7  -7  15   36.28    5.42
  -7   7 -15   37.93    3.71
  -7   6  17    3.73    0.94
  -7   6  17    2.00    1.85
  -7   6  17    3.75    0.96
  -7   6  16    4.65    1.09
  -7   6  16    4.50    1.90
  -7   6  15   12.55    1.53
  -7   6  15   14.28    2.21
  -7   6  14    2.48    0.91
  -7   6  14    1.68    1.27
  -7   6  13   19.29    1.48
  -7   6  13   18.75    1.96
  -7   6  12   36.43    1.99
  -7   6  12   33.53    4.09
   7  -6 -11    6.62    1.04
  -7   6  11    7.49    1.10
  -7   6  11    5.65    2.96
   7  -6 -10    4.72    1.67
  -7   6  10    4.22    1.62
  -7   6  10    4.12    1.74
   7  -6  -9    7.46    1.86
  -7   6   9    6.44    3.25
  -7   6   9    6.71    1.92
   7  -6  -8   13.29    2.20
  -7   6   8   14.85    2.27
  -7   6   8   12.91    3.80
   7  -6  -7    0.66    1.66
  -7   6   7    1.05    1.63
  -7   6   7    0.24    1.63
   7  -6  -6   25.81    2.81
  -7   6   6   25.04    4.72
  -7   6   6   27.11    1.81
   7  -6  -5   45.23    3.35
  -7   6   5   42.78    3.45
  -7   6   5   44.42    2.31
   7  -6  -4    3.47    1.99
  -7   6   4    3.56    1.05
  -7   6   4    1.56    3.94
   7  -6  -3    5.81    1.25
  -7   6   3    6.44    1.14
  -7   6   3    5.43    2.24
   7  -6  -2    2.12    1.26
  -7   6   2    1.53    3.76
  -7   6   2    2.43    1.03
   7  -6  -1    5.28    1.46
  -7   6   1    0.06    2.34
   7  -6   0   20.09    3.50
  -7   6   0   42.56    5.87
   7  -6   1    1.46    1.42
  -7   6  -1    2.95    2.31
   7  -6   2   70.96    3.78
  -7   6  -2   70.93    7.57
   7  -6   3    1.59    2.83
  -7   6  -3    2.01    2.37
   7  -6   4    3.86    1.77
  -7   6  -4    2.47    2.40
   7  -6   5    1.79    3.00
  -7   6  -5    1.19    4.17
   7  -6   6   15.63    2.36
  -7   6  -6   16.54    2.98
   7  -6   7    1.12    3.25
  -7   6  -7    2.26    2.19
   7  -6   8    9.50    2.25
  -7   6  -8    8.83    4.49
   7  -6   9   15.84    2.51
  -7   6  -9   14.31    2.78
   7  -6  10   15.33    4.52
  -7   6 -10   16.25    2.81
   7  -6  11  148.30    6.99
  -7   6 -11  144.11    9.75
   7  -6  12    0.94    1.95
  -7   6 -12    0.94    3.87
   7  -6  13   23.13    3.00
  -7   6 -13   22.69    3.30
   7  -6  14   88.84    7.51
  -7   6 -14   87.58    5.30
   7  -6  15   -0.07    3.01
  -7   6 -15   -0.00    3.19
   7  -6  16   15.95    4.73
  -7   6 -16   17.56    2.87
   7  -6  17    0.86    3.64
  -7   6 -17    1.85    2.04
  -7   5  18   24.04    1.99
  -7   5  18   28.34    3.12
  -7   5  17    8.69    1.52
  -7   5  17    8.78    2.38
  -7   5  17    8.39    0.95
  -7   5  16    1.65    1.43
  -7   5  16    2.02    1.86
  -7   5  15    3.47    1.00
  -7   5  15    3.16    2.00
  -7   5  14   62.75    2.94
  -7   5  14   65.63    4.02
  -7   5  13   12.87    2.31
  -7   5  13   12.55    1.56
   7  -5 -12    0.35    0.63
  -7   5  12    0.18    1.51
  -7   5  12    0.67    2.00
   7  -5 -11   12.56    1.06
  -7   5  11   13.87    2.21
  -7   5  11   11.82    3.01
   7  -5 -10    7.90    1.60
  -7   5  10    8.35    1.71
  -7   5  10    7.47    1.20
   7  -5  -9    1.90    1.37
  -7   5   9    1.46    1.45
  -7   5   9    1.43    0.96
   7  -5  -8   46.58    2.20
  -7   5   8   46.07    4.84
  -7   5   8   45.97    2.43
   7  -5  -7  141.46    5.19
  -7   5   7  122.18    5.73
  -7   5   7  140.05    5.41
   7  -5  -6   21.86    1.55
  -7   5   6   21.30    1.72
  -7   5   6   19.88    4.11
   7  -5  -5   70.77    3.07
  -7   5   5   66.06    3.93
  -7   5   5   71.66    3.21
   7  -5  -4   15.34    1.50
  -7   5   4   12.00    2.31
  -7   5   4   13.35    1.44
   7  -5  -3   27.77    2.00
  -7   5   3   27.53    1.83
  -7   5   3   24.28    4.74
   7  -5  -2   32.62    2.26
  -7   5   2   32.19    2.00
  -7   5   2   37.50    3.17
   7  -5  -1  135.11    5.62
  -7   5   1  125.96    6.14
  -7   5   1  139.66    5.33
   7  -5   0   29.67    3.76
  -7   5   0   28.05    5.16
   7  -5   1    5.63    2.99
  -7   5  -1    6.94    2.24
   7  -5   2   25.25    2.50
  -7   5  -2   24.51    5.01
   7  -5   3  184.07    7.67
  -7   5  -3  172.08    7.87
   7  -5   4  121.45    7.41
  -7   5  -4   70.63    4.62
   7  -5   5   10.57    2.12
  -7   5  -5   10.62    4.66
   7  -5   6   14.36    4.04
  -7   5  -6   16.39    2.77
   7  -5   7   24.45    2.81
  -7   5  -7   49.77    5.78
   7  -5   8   98.78    5.08
  -7   5  -8   97.35    5.31
   7  -5   9    8.11    4.04
  -7   5  -9    5.45    2.40
   7  -5  10   27.73    3.06
  -7   5 -10   25.89    5.32
   7  -5  11   58.78    4.11
  -7   5 -11   58.43    4.29
   7  -5  12   84.26    5.01
  -7   5 -12   84.54    4.99
   7  -5  13    5.79    4.64
  -7   5 -13    4.59    4.20
   7  -5  14    7.07    4.89
  -7   5 -14    6.74    2.47
   7  -5  15   62.98    7.26
  -7   5 -15   60.18    4.28
   7  -5  16    2.83    4.31
  -7   5 -16    1.84    3.80
   7  -5  17   26.43    5.74
  -7   5 -17   22.66    5.05
  -7   4  18   -0.01    1.74
  -7   4  17   10.38    1.27
  -7   4  17   14.40    1.70
  -7   4  16    0.71    0.99
  -7   4  16    1.39    1.15
  -7   4  15   40.22    2.48
  -7   4  15   44.21    2.57
  -7   4  14   35.49    2.60
  -7   4  14   39.89    2.41
  -7   4  13   14.24    2.14
  -7   4  13   15.53    1.57
   7  -4 -12    4.63    1.16
  -7   4  12    3.86    1.10
  -7   4  12    4.67    1.17
   7  -4 -11   14.61    1.00
  -7   4  11   15.01    1.50
  -7   4  11   15.26    1.61
   7  -4 -10   34.81    2.19
  -7   4  10   34.59    2.08
  -7   4  10   31.37    3.37
   7  -4  -9    3.63    0.75
  -7   4   9    3.41    2.46
  -7   4   9    3.33    1.14
   7  -4  -8    2.40    1.30
  -7   4   8    3.74    1.49
  -7   4   8    2.68    1.09
   7  -4  -7  134.12    5.61
  -7   4   7  127.87    7.16
  -7   4   7  133.96    5.21
   7  -4  -6   87.59    3.53
  -7   4   6   85.12    5.96
  -7   4   6   89.25    3.80
   7  -4  -5   58.86    2.74
  -7   4   5   58.57    2.85
  -7   4   5   53.47    3.34
   7  -4  -4   24.92    1.86
  -7   4   4   22.99    3.98
  -7   4   4   26.35    1.84
   7  -4  -3   21.61    2.22
  -7   4   3   22.62    2.47
  -7   4   3   26.41    1.78
   7  -4  -2   36.49    2.45
  -7   4   2   37.86    2.15
  -7   4   2   33.32    4.67
   7  -4  -1   67.67    3.50
  -7   4   1   64.63    3.91
  -7   4   1   67.54    3.05
   7  -4   0   29.32    2.41
  -7   4   0   32.69    2.02
   7  -4   1   13.20    3.36
  -7   4  -1   14.49    2.60
   7  -4   2   60.24    5.11
  -7   4  -2   58.77    5.69
   7  -4   3    0.57    1.41
  -7   4  -3    0.29    1.63
   7  -4   4   20.26    4.08
  -7   4  -4   21.81    2.59
   7  -4   5   45.04    3.24
  -7   4  -5   44.25    5.44
   7  -4   6    9.61    4.08
  -7   4  -6    8.54    2.29
   7  -4   7   12.64    2.73
  -7   4  -7   40.05    5.04
   7  -4   8   26.39    5.53
  -7   4  -8   17.65    2.76
   7  -4   9    3.86    4.48
  -7   4  -9    4.51    2.26
   7  -4  10   52.27    4.29
  -7   4 -10   50.50    6.00
   7  -4  11   28.31    3.51
  -7   4 -11   28.18    3.04
   7  -4  12    8.96    2.86
  -7   4 -12    9.43    4.13
   7  -4  13    1.52    4.45
  -7   4 -13    1.00    1.90
   7  -4  14    5.66    5.33
  -7   4 -14    7.10    2.32
   7  -4  15    6.75    5.30
  -7   4 -15    6.19    4.16
   7  -4  16   11.71    5.78
  -7   4 -16   11.05    2.54
   7  -4  17    0.91    4.35
  -7   4 -17    0.33    1.81
   7  -4  18   13.13    5.75
  -7   4 -18   10.12    4.40
  -7   3  18    0.68    1.31
  -7   3  17    0.64    1.28
  -7   3  16   30.77    3.61
  -7   3  15   45.76    2.28
  -7   3  15   53.61    4.29
  -7   3  14    7.66    1.31
  -7   3  14    8.90    2.66
  -7   3  13    4.63    1.30
  -7   3  13    4.92    2.32
   7  -3 -12    2.84    0.90
  -7   3  12    2.81    1.37
  -7   3  12    2.84    2.04
   7  -3 -11   16.94    0.95
  -7   3  11   14.65    2.14
  -7   3  11   17.73    1.64
   7  -3 -10   34.81    1.95
  -7   3  10   32.06    2.90
  -7   3  10   34.60    2.13
   7  -3  -9   41.77    2.22
  -7   3   9   41.78    2.37
   7  -3  -8    2.43    0.65
  -7   3   8    1.78    1.14
  -7   3   8    2.35    1.11
   7  -3  -7   66.48    3.36
  -7   3   7   62.39    4.33
  -7   3   7   66.16    3.08
   7  -3  -6   41.95    2.08
  -7   3   6   40.69    3.77
  -7   3   6   42.50    2.40
   7  -3  -5  425.73   15.33
  -7   3   5  395.81   14.86
  -7   3   5  418.14   15.36
   7  -3  -4    0.75    1.83
  -7   3   4    1.01    1.04
  -7   3   4    0.87    2.24
   7  -3  -3    2.40    2.10
  -7   3   3    2.52    1.04
  -7   3   3    1.68    1.30
   7  -3  -2   -0.08    1.78
  -7   3   2   -0.29    1.90
  -7   3   2    0.11    0.83
   7  -3  -1   52.32    4.38
  -7   3   1   44.72    2.79
  -7   3   1   49.81    3.47
   7  -3   0    7.52    1.61
  -7   3   0    6.35    1.67
  -7   3   0    7.91    2.11
   7  -3   1    0.23    1.27
  -7   3  -1    1.26    2.49
  -7   3  -1    0.02    1.56
   7  -3   2   11.77    3.33
  -7   3  -2    1.94    1.69
  -7   3  -2    2.48    1.07
   7  -3   3    5.27    1.95
  -7   3  -3    6.64    3.40
   7  -3   4   46.83    3.49
  -7   3  -4   43.59    3.24
   7  -3   5  109.69    5.57
  -7   3  -5  106.06    5.25
   7  -3   6    1.43    2.24
  -7   3  -6    1.55    1.88
   7  -3   7   63.12    4.44
  -7   3  -7   58.71    3.81
   7  -3   8   10.27    5.57
  -7   3  -8   14.63    4.47
   7  -3   9  653.17   26.54
  -7   3  -9  624.83   24.81
   7  -3  10    8.17    3.14
  -7   3 -10    9.01    4.28
   7  -3  11  306.62   13.32
  -7   3 -11  298.34   12.20
   7  -3  12    3.49    2.73
  -7   3 -12    1.87    3.60
   7  -3  13   15.71    5.88
  -7   3 -13   12.82    2.46
   7  -3  14    1.87    5.03
  -7   3 -14    1.97    3.60
   7  -3  15   24.35    6.92
  -7   3 -15   28.10    3.10
   7  -3  16   40.66    7.59
  -7   3 -16   41.21    3.53
   7  -3  17    0.13    4.86
  -7   3 -17   -0.68    3.20
   7  -3  18   63.90    8.79
  -7   3 -18   63.61    4.27
   7  -2 -18    1.14    1.31
  -7   2  18    1.22    2.65
   7  -2 -17    4.53    1.50
  -7   2  17    5.01    1.73
   7  -2 -16    6.39    1.75
  -7   2  16   55.29    2.92
  -7   2  15   10.35    1.73
  -7   2  14    0.01    0.32
  -7   2  14    0.33    1.92
  -7   2  13    4.21    0.95
  -7   2  13    6.03    2.57
   7  -2 -12   20.45    1.22
  -7   2  12   17.45    1.53
  -7   2  12   19.46    3.18
   7  -2 -11  125.20    4.45
  -7   2  11  110.10    4.54
  -7   2  11  119.14    4.98
   7  -2 -10   61.67    2.14
  -7   2  10   57.36    2.35
  -7   2  10   60.71    3.08
   7  -2  -9   19.68    1.44
  -7   2   9   17.90    1.30
  -7   2   9   20.08    1.79
   7  -2  -8   12.09    1.45
  -7   2   8   11.00    1.17
  -7   2   8   11.39    1.50
   7  -2  -7   33.92    2.42
  -7   2   7   34.18    2.83
  -7   2   7   35.65    2.17
   7  -2  -6   35.32    2.54
  -7   2   6   22.52    2.67
  -7   2   6   24.32    1.83
   7  -2  -5   14.32    1.34
  -7   2   5   13.99    2.44
  -7   2   5   13.85    2.45
   7  -2  -4    6.78    2.07
  -7   2   4    7.85    1.30
  -7   2   4    7.75    2.14
   7  -2  -3    8.57    2.25
  -7   2   3    9.01    1.40
  -7   2   3    8.73    2.24
   7  -2  -2   59.42    4.17
  -7   2   2   56.30    4.19
  -7   2   2   61.68    2.84
  -7   2   2   56.85    4.23
   7  -2  -1    1.35    2.46
  -7   2   1    1.46    1.03
  -7   2   1    0.80    1.27
   7  -2   0  327.03   14.61
  -7   2   0  327.67   11.77
  -7   2   0  304.45   11.54
   7  -2   1   98.17    4.92
  -7   2  -1   93.55    5.84
  -7   2  -1  100.07    4.02
   7  -2   2    0.93    1.74
  -7   2  -2    0.99    1.75
  -7   2  -2    0.69    1.33
   7  -2   3  121.09    8.25
  -7   2  -3  130.97    5.99
  -7   2  -3  114.88    6.86
   7  -2   4   54.33    3.99
  -7   2  -4   56.98    2.74
  -7   2  -4   51.44    3.26
   7  -2   5  115.42    8.63
  -7   2  -5  113.85    5.30
   7  -2   6  115.02    6.03
  -7   2  -6  116.30    7.44
   7  -2   7   32.99    3.59
  -7   2  -7   33.24    2.98
   7  -2   8   88.62    8.46
  -7   2  -8   88.42    6.79
   7  -2   9  490.07   23.64
  -7   2  -9  481.08   18.96
   7  -2  10   54.51    4.84
  -7   2 -10   55.60    5.97
   7  -2  11  175.05    8.59
  -7   2 -11  167.76    7.57
   7  -2  12    6.16    3.02
  -7   2 -12    8.16    3.80
   7  -2  13   24.86    3.75
  -7   2 -13   23.60    2.78
   7  -2  14    1.32    2.71
  -7   2 -14    1.05    3.33
   7  -2  15    2.75    2.92
  -7   2 -15    2.28    2.01
   7  -2  16    7.57    3.37
  -7   2 -16    8.39    4.19
   7  -2  17   16.25    3.82
  -7   2 -17   16.22    2.72
   7  -2  18   34.03    4.57
  -7   2 -18   35.85    5.48
   7  -1 -18    1.10    2.40
   7  -1 -17    0.78    2.30
  -7   1  17   -0.45    2.58
   7  -1 -16   85.83    4.32
  -7   1  16   84.97    4.43
   7  -1 -15   94.14    4.56
  -7   1  15   96.34    4.79
   7  -1 -14    4.71    1.58
  -7   1  14    6.07    1.65
   7  -1 -13    0.31    1.24
  -7   1  13    1.78    2.46
   7  -1 -12  182.15    5.92
  -7   1  12  181.13    8.82
  -7   1  12  158.74    5.45
   7  -1 -11   15.56    1.02
  -7   1  11   20.04    2.05
  -7   1  11   13.48    1.20
   7  -1 -10   28.37    1.11
  -7   1  10   29.81    2.11
  -7   1  10   23.47    1.63
   7  -1  -9   20.64    1.41
  -7   1   9   21.27    1.82
  -7   1   9   19.37    1.59
   7  -1  -8    0.81    0.92
  -7   1   8    0.61    1.85
  -7   1   8    0.51    0.58
   7  -1  -7    8.27    1.50
  -7   1   7    5.83    2.32
  -7   1   7    7.15    1.54
   7  -1  -6   24.60    1.46
  -7   1   6   25.22    2.92
  -7   1   6   23.42    2.22
   7  -1  -5   39.64    2.84
  -7   1   5   34.60    2.70
  -7   1   5   33.42    2.08
   7  -1  -4    0.52    1.58
  -7   1   4    0.58    0.95
  -7   1   4    1.08    1.53
   7  -1  -3    0.12    0.96
  -7   1   3    0.21    0.85
  -7   1   3    0.10    0.80
   7  -1  -2   -0.11    1.09
  -7   1   2   -0.06    1.51
  -7   1   2    0.60    0.88
   7  -1  -1   -0.47    2.09
  -7   1   1    0.34    1.43
  -7   1   1    0.01    0.87
   7  -1   0   57.78    5.20
  -7   1   0   59.14    2.73
  -7   1   0   57.11    4.07
   7  -1   1   -0.09    2.81
  -7   1  -1    0.85    1.97
  -7   1  -1    0.27    0.90
   7  -1   2    1.25    1.70
  -7   1  -2    1.36    0.93
  -7   1  -2    0.43    1.21
   7  -1   3   34.25    5.04
  -7   1  -3   23.58    2.21
  -7   1  -3   24.80    2.74
   7  -1   4  240.78   10.14
  -7   1  -4  229.25   10.76
  -7   1  -4  245.59    9.95
  -7   1  -5   13.72    1.46
  -7   1  -5   14.42    2.01
   7  -1   6   63.94    4.61
  -7   1  -6   60.42    3.56
  -7   1  -6   64.36    2.88
   7  -1   7    8.23    2.60
  -7   1  -7    7.00    3.18
  -7   1  -7    4.53    1.13
   7  -1   8    1.66    2.44
  -7   1  -8    2.02    1.64
   7  -1   9   51.31    6.27
  -7   1  -9    6.79    3.81
   7  -1  10   13.54    5.46
  -7   1 -10    8.95    2.14
   7  -1  11    5.65    2.82
  -7   1 -11    4.28    1.97
   7  -1  12   22.54    3.74
  -7   1 -12   24.13    4.56
   7  -1  13   24.77    3.99
  -7   1 -13   25.75    2.89
   7  -1  14   18.44    3.91
  -7   1 -14   18.50    4.66
   7  -1  15   45.89    5.03
  -7   1 -15   43.84    3.64
   7  -1  16   61.26    5.69
  -7   1 -16   66.83    6.55
   7  -1  17    1.22    4.97
  -7   1 -17   -0.38    1.74
   7   0 -17    2.49    1.49
   7   0 -16    3.91    1.56
  -7   0  16    4.33    3.27
   7   0 -15    2.14    2.59
  -7   0  15    2.96    1.72
   7   0 -14   23.41    3.56
  -7   0  14   22.80    2.43
   7   0 -13   18.43    2.12
  -7   0  13   20.94    3.74
   7   0 -12  104.86    4.78
  -7   0  12  104.19    4.79
   7   0 -11    3.87    1.75
  -7   0  11   40.46    2.49
   7   0 -10   12.52    0.87
  -7   0  10   13.67    1.77
  -7   0  10   10.51    0.63
   7   0  -9    1.08    0.42
  -7   0   9    0.89    2.16
  -7   0   9    1.12    0.42
   7   0  -8   53.83    2.50
  -7   0   8   57.89    2.93
  -7   0   8   52.74    2.43
   7   0  -7   44.04    2.47
  -7   0   7   42.15    2.52
  -7   0   7   39.38    2.25
   7   0  -6  164.23    5.65
  -7   0   6  157.78    6.17
  -7   0   6  148.07    5.82
  -7   0   5   50.20    3.91
  -7   0   5   46.38    2.05
   7   0  -4  111.28    5.45
  -7   0   4  108.71    5.56
  -7   0   4  101.40    4.61
   7   0  -3   -0.17    1.01
  -7   0   3   -0.24    1.29
  -7   0   3   -0.07    0.90
   7   0  -2   62.84    3.28
  -7   0   2   60.61    3.60
  -7   0   2   62.94    2.87
   7   0  -1   12.86    1.87
  -7   0   1   12.92    2.26
  -7   0   1   11.83    2.28
   7   0   0   -1.37    2.69
  -7   0   0   -0.13    1.61
  -7   0   0    0.10    1.68
   7   0   1  199.26    8.23
  -7   0  -1  198.09    7.30
  -7   0  -1  191.59    7.26
   7   0   2   94.93    4.88
  -7   0  -2   94.38    3.87
  -7   0  -2   90.13    4.00
   7   0   3   26.36    4.75
  -7   0  -3   23.43    2.03
  -7   0  -3   23.73    2.71
   7   0   4  190.10    8.37
  -7   0  -4  179.95    8.75
  -7   0  -4  180.73    6.67
   7   0   5   58.29    4.31
  -7   0  -5   53.85    2.53
  -7   0  -5   52.07    4.70
   7   0   6   24.16    5.48
  -7   0  -6   25.41    2.32
  -7   0  -6   27.69    2.53
   7   0   7    2.28    3.94
  -7   0  -7    1.45    1.49
  -7   0  -7    1.69    0.89
   7   0   8   46.41    3.88
  -7   0  -8   26.32    1.66
  -7   0  -8   26.60    4.15
   7   0   9   16.30    3.18
  -7   0  -9   18.22    2.20
  -7   0  -9   18.81    3.95
   7   0  10   14.99    3.17
  -7   0 -10   14.07    2.25
  -7   0 -10   14.02    1.27
   7   0  11   10.07    2.93
  -7   0 -11    7.60    3.73
  -7   0 -11    4.96    1.00
   7   0  12   17.75    3.63
  -7   0 -12   17.33    4.34
   7   0  13   21.23    3.96
  -7   0 -13   22.78    2.79
   7   0  14   90.29    7.20
  -7   0 -14   98.70    7.47
   7   0  15   72.81    6.09
  -7   0 -15   66.49    4.38
   7   0  16    7.69    3.47
  -7   0 -16    6.63    2.31
   7   1 -15    1.01    1.43
  -7  -1  15    1.71    1.70
   7   1 -14   17.22    2.01
  -7  -1  14   17.00    3.90
   7   1 -13   11.53    3.12
  -7  -1  13   13.15    3.62
   7   1 -12   39.89    2.71
  -7  -1  12   37.31    2.89
   7   1 -11    9.80    1.71
  -7  -1  11    9.32    3.09
   7   1 -10    0.37    1.19
  -7  -1  10    0.77    2.16
   7   1  -9   -0.04    0.41
  -7  -1   9   -0.08    0.48
  -7  -1   9    0.30    1.05
   7   1  -8   45.29    2.17
  -7  -1   8   41.80    1.90
  -7  -1   8   47.81    4.01
   7   1  -7    9.92    1.43
  -7  -1   7    9.42    1.14
  -7  -1   7    9.40    2.68
   7   1  -6   56.75    2.39
  -7  -1   6   52.62    2.80
  -7  -1   6   49.73    2.50
   7   1  -5   94.39    4.75
  -7  -1   5   99.13    4.17
  -7  -1   5   91.11    3.96
   7   1  -4   21.37    1.77
  -7  -1   4   23.07    2.83
  -7  -1   4   22.27    1.38
   7   1  -3    3.30    1.22
  -7  -1   3    2.70    1.09
  -7  -1   3    3.79    1.48
   7   1  -2   15.96    1.81
  -7  -1   2   16.27    1.48
  -7  -1   2   14.69    2.03
   7   1  -1    9.07    2.98
  -7  -1   1    9.68    1.18
  -7  -1   1   10.03    2.08
   7   1   0    0.09    2.33
  -7  -1   0    0.28    0.86
  -7  -1   0    0.31    0.82
   7   1   1    8.04    1.91
  -7  -1  -1    7.48    1.28
  -7  -1  -1    8.47    1.15
   7   1   2   28.01    4.34
  -7  -1  -2   24.91    1.89
  -7  -1  -2   24.87    2.48
   7   1   3   79.83    4.42
  -7  -1  -3   78.46    3.58
  -7  -1  -3   76.76    4.11
   7   1   4   19.79    4.59
  -7  -1  -4   13.20    1.27
  -7  -1  -4   13.37    1.74
   7   1   5   72.49    6.85
  -7  -1  -5   53.47    3.29
  -7  -1  -5   53.19    3.14
   7   1   6   10.37    2.61
  -7  -1  -6   10.19    1.12
  -7  -1  -6    9.97    3.09
   7   1   7    1.00    1.96
  -7  -1  -7   -0.28    2.34
  -7  -1  -7    0.38    0.73
   7   1   8   29.93    3.43
  -7  -1  -8   25.51    2.44
  -7  -1  -8   27.18    2.31
   7   1   9   10.33    4.97
  -7  -1  -9    8.68    1.01
  -7  -1  -9    9.80    2.05
   7   1  10    5.07    4.94
  -7  -1 -10    4.70    1.50
  -7  -1 -10    6.08    1.89
   7   1  11   47.41    7.42
   7   1  11   46.94    7.41
  -7  -1 -11   44.95    5.29
  -7  -1 -11   45.12    2.09
   7   1  12   -0.01    4.63
   7   1  12    0.65    4.61
  -7  -1 -12    1.07    1.74
  -7  -1 -12    0.32    1.19
   7   1  13    0.93    5.05
  -7  -1 -13    0.90    1.24
  -7  -1 -13    1.22    1.78
   7   1  14    2.06    5.36
  -7  -1 -14    1.80    0.76
  -7  -1 -14    2.24    3.44
   7   1  15   52.52    8.61
  -7  -1 -15   48.26    2.89
  -7  -1 -15   50.10    6.00
   7   2 -14    1.59    1.46
   7   2 -13    3.06    1.44
  -7  -2  13    3.09    1.76
   7   2 -12   17.73    3.16
  -7  -2  12   14.26    3.81
   7   2 -11   18.31    1.99
  -7  -2  11   18.29    2.28
   7   2 -10   47.05    2.82
  -7  -2  10   44.87    3.01
  -7  -2   9   19.43    3.49
  -7  -2   8   17.16    1.88
   7   2  -7   -0.01    1.03
  -7  -2   7    0.12    0.66
  -7  -2   7    0.45    1.90
   7   2  -6   40.12    2.01
  -7  -2   6   39.42    2.06
  -7  -2   6   40.38    3.72
   7   2  -5   30.96    2.87
  -7  -2   5   30.48    1.99
  -7  -2   5   32.65    2.23
   7   2  -4   32.99    3.14
  -7  -2   4   31.28    2.18
  -7  -2   4   30.33    3.32
   7   2  -3  246.94   10.54
  -7  -2   3  230.17    8.98
  -7  -2   3  241.13    9.01
   7   2  -2   57.50    4.45
  -7  -2   2   55.90    2.66
  -7  -2   2   53.34    3.18
   7   2  -1    2.23    2.61
  -7  -2   1    3.81    1.75
  -7  -2   1    2.13    1.62
   7   2   0   12.78    1.91
  -7  -2   0   12.38    1.28
  -7  -2   0   11.54    2.18
   7   2   1   14.03    3.52
  -7  -2  -1   13.57    2.12
  -7  -2  -1   13.81    1.42
   7   2   2   45.85    3.20
  -7  -2  -2   45.19    3.04
  -7  -2  -2   44.49    2.48
   7   2   3    9.47    3.75
  -7  -2  -3    8.62    1.45
  -7  -2  -3    9.22    1.11
   7   2   4   48.48    5.62
  -7  -2  -4   44.62    2.64
  -7  -2  -4   45.63    2.94
   7   2   5   61.13    4.16
  -7  -2  -5   51.80    3.01
  -7  -2  -5   52.81    2.34
   7   2   6    1.99    2.14
  -7  -2  -6    2.64    1.44
  -7  -2  -6    1.86    1.38
   7   2   7    7.62    4.40
  -7  -2  -7    5.75    1.70
  -7  -2  -7    5.49    0.89
   7   2   8   79.29    7.71
  -7  -2  -8   74.78    3.64
  -7  -2  -8   74.28    3.99
   7   2   9   18.02    5.72
  -7  -2  -9   17.89    1.22
  -7  -2  -9   17.53    2.34
   7   2  10    2.35    4.70
  -7  -2 -10    2.92    1.25
  -7  -2 -10    1.74    3.14
   7   2  11   12.71    5.81
  -7  -2 -11   10.54    0.98
  -7  -2 -11   13.41    3.77
   7   2  12    0.48    4.34
  -7  -2 -12    0.33    1.02
  -7  -2 -12    0.15    1.54
   7   2  13    3.20    5.41
  -7  -2 -13    4.33    1.99
  -7  -2 -13    4.29    1.29
   7   3 -11    4.31    1.46
  -7  -3  11    3.71    1.70
   7   3 -10    5.45    1.47
  -7  -3  10    3.05    2.91
  -7  -3   9    0.62    1.29
  -7  -3   8   19.87    3.29
  -7  -3   7    4.25    1.43
  -7  -3   6    0.14    1.88
   7   3  -5   18.56    1.49
  -7  -3   5   17.77    1.70
  -7  -3   5   17.69    1.03
   7   3  -4   29.42    1.95
  -7  -3   4   27.46    1.88
  -7  -3   4   29.78    3.13
   7   3  -3    2.83    1.29
  -7  -3   3    3.27    1.28
  -7  -3   3    2.86    1.16
   7   3  -2  110.19    4.78
  -7  -3   2  102.38    3.95
  -7  -3   2  106.14    5.47
   7   3  -1   10.75    2.98
  -7  -3   1    8.72    1.84
  -7  -3   1    8.28    1.28
   7   3   0   18.52    2.20
  -7  -3   0   13.30    1.32
  -7  -3   0   12.84    2.10
   7   3   1   -0.38    2.14
  -7  -3  -1   -0.12    0.72
  -7  -3  -1    0.13    0.63
   7   3   2    1.70    1.61
  -7  -3  -2    0.79    1.78
  -7  -3  -2    1.13    1.35
   7   3   3   -0.43    2.40
  -7  -3  -3    0.03    1.48
  -7  -3  -3    0.02    0.56
   7   3   4   10.82    4.01
  -7  -3  -4   10.85    1.64
  -7  -3  -4    9.72    2.62
   7   3   5    7.85    2.24
  -7  -3  -5    7.28    0.91
  -7  -3  -5    9.31    2.64
   7   3   6   19.60    2.81
  -7  -3  -6   16.92    1.84
  -7  -3  -6   19.03    3.28
   7   3   7   30.74    3.31
  -7  -3  -7   26.71    1.46
  -7  -3  -7   29.68    3.85
   7   3   8    8.75    4.63
  -7  -3  -8    8.00    3.19
  -7  -3  -8    7.66    1.42
   7   3   9   -0.22    3.48
  -7  -3  -9   -0.21    2.39
  -7  -3  -9    0.08    0.53
   7   3  10    4.64    4.77
  -7  -3 -10    3.81    3.21
  -7  -3 -10    4.69    1.24
  -7  -4   6   19.01    3.05
  -7  -4   5   23.22    1.96
   7   4  -4    5.61    2.13
  -7  -4   4    6.49    2.30
   7   4  -3   67.69    3.25
  -7  -4   3   65.75    3.19
   7   4  -2   19.03    1.89
  -7  -4   2   18.04    2.61
   7   4  -1   20.47    3.26
  -7  -4   1   21.55    1.50
  -7  -4   1    9.23    1.10
   7   4   0    5.55    1.68
  -7  -4   0    5.89    1.07
  -7  -4   0    6.29    1.04
   7   4   1   28.87    4.03
  -7  -4  -1   28.32    2.52
  -7  -4  -1   28.87    2.75
   7   4   2    1.44    1.53
  -7  -4  -2    0.47    1.68
  -7  -4  -2    0.95    0.78
  -7  -4  -3   11.66    1.47
  -7  -4  -3   12.52    1.75
   7   4   4    1.70    3.13
  -7  -4  -4    1.24    1.09
  -7  -4  -4    1.03    1.25
   7   4   5    0.25    2.90
  -7  -4  -5    0.24    1.00
  -7  -4  -5    0.08    0.59
   8  -9  -7    5.26    1.46
  -8   9   7    3.57    1.04
  -8   9   7    3.68    4.85
   8  -9  -6    0.58    1.21
  -8   9   6   -0.49    2.31
  -8   9   6    0.29    0.84
   8  -9  -5   29.47    3.66
  -8   9   5   25.58    3.86
  -8   9   5   28.21    1.82
   8  -9  -4    3.00    2.61
  -8   9   4    2.72    5.30
  -8   9   4    3.92    1.08
   8  -9  -3    8.69    1.70
  -8   9   3    7.97    1.24
  -8   9   3    5.61    3.27
   8  -9  -2   20.30    3.43
  -8   9   2   18.91    3.86
  -8   9   2   19.06    1.68
   8  -9  -1    3.79    1.48
  -8   9   1    7.14    2.90
  -8   9   1   -0.32    1.06
   8  -9   0   24.50    3.60
  -8   9   0   23.64    4.36
   8  -9   1    5.22    1.65
  -8   9  -1    9.10    3.36
   8  -9   2    0.70    1.40
  -8   9  -2    2.94    2.85
   8  -9   3   11.25    1.91
  -8   9  -3   10.88    3.56
   8  -9   4    1.49    2.70
  -8   9  -4    1.88    5.26
   8  -9   5   20.95    2.31
  -8   9  -5   20.16    4.01
   8  -9   6    1.28    2.92
  -8   9  -6    1.81    5.20
   8  -9   7    7.07    2.10
  -8   9  -7    6.96    3.33
   8  -9   8   33.79    3.00
  -8   9  -8   30.93    7.50
  -8   8  11   42.43    3.17
  -8   8  11   40.62    3.41
   8  -8 -10    4.40    1.26
  -8   8  10    3.28    3.95
  -8   8  10    1.50    1.80
   8  -8  -9    5.58    1.40
  -8   8   9   10.10    4.42
  -8   8   9    5.22    1.92
   8  -8  -8    8.74    1.48
  -8   8   8    6.65    2.04
  -8   8   8    6.13    2.69
   8  -8  -7   21.80    3.00
  -8   8   7   17.74    2.50
  -8   8   7   16.03    3.15
   8  -8  -6   15.61    2.95
  -8   8   6   18.05    5.67
  -8   8   6   14.86    1.52
   8  -8  -5   55.14    3.05
  -8   8   5   49.70    4.51
  -8   8   5   51.31    2.64
   8  -8  -4    7.52    1.56
  -8   8   4    6.37    5.30
  -8   8   4    6.85    2.24
   8  -8  -3   34.00    3.64
  -8   8   3   34.98    3.17
  -8   8   3   33.50    3.83
   8  -8  -2   13.07    1.75
  -8   8   2   12.82    3.15
  -8   8   2   12.80    2.46
   8  -8  -1    0.11    1.11
  -8   8   1    0.85    4.05
  -8   8   1    0.13    0.92
   8  -8   0    6.67    2.73
  -8   8   0    6.07    2.92
   8  -8   1    0.40    1.25
  -8   8  -1   -0.43    4.32
   8  -8   2   15.38    3.54
  -8   8  -2   15.21    3.42
   8  -8   3   31.67    2.65
  -8   8  -3   31.04    7.21
   8  -8   4    0.01    2.63
  -8   8  -4    0.36    2.48
   8  -8   5   34.66    2.99
  -8   8  -5   37.55    4.42
   8  -8   6    9.39    3.91
  -8   8  -6    8.89    5.86
   8  -8   7    5.37    2.18
  -8   8  -7    3.20    3.08
   8  -8   8  126.98    6.28
  -8   8  -8  122.60   10.73
   8  -8   9   41.42    5.71
  -8   8  -9   43.41    4.58
   8  -8  10    9.36    2.48
  -8   8 -10    8.13    3.05
   8  -8  11   68.73    4.54
  -8   8 -11   60.60    7.97
  -8   7  13    6.67    1.23
  -8   7  13    6.82    1.55
  -8   7  12    7.79    2.08
  -8   7  12    8.07    1.80
   8  -7 -11   17.70    1.54
  -8   7  11   16.69    2.53
  -8   7  11   16.42    4.02
   8  -7 -10   33.14    2.06
  -8   7  10   32.09    5.05
  -8   7  10   31.93    3.01
   8  -7  -9    1.82    1.06
  -8   7   9    1.69    2.01
  -8   7   9    1.77    1.88
   8  -7  -8   79.70    3.59
  -8   7   8   75.68    4.82
  -8   7   8   77.77    4.61
   8  -7  -7   14.31    1.67
  -8   7   7   11.15    5.17
  -8   7   7   11.25    2.67
   8  -7  -6  220.98    8.49
  -8   7   6  211.39    9.44
  -8   7   6  189.71    8.89
   8  -7  -5    4.40    2.45
  -8   7   5   13.02    2.68
  -8   7   5    3.38    2.34
   8  -7  -4   14.84    2.70
  -8   7   4   14.84    5.19
  -8   7   4   14.74    5.01
  -8   7   4   15.48    2.54
   8  -7  -3    1.35    1.18
  -8   7   3    2.17    2.28
  -8   7   3    1.69    1.88
   8  -7  -2   12.80    1.63
  -8   7   2   12.36    1.49
  -8   7   2   13.03    5.09
   8  -7  -1    4.44    2.56
  -8   7   1    3.99    2.56
  -8   7   1    5.17    1.26
   8  -7   0   21.36    2.08
  -8   7   0   19.14    5.88
   8  -7   1   95.56    4.71
  -8   7  -1   90.79    5.89
   8  -7   2  140.12    8.30
  -8   7  -2  132.42   10.40
   8  -7   3    0.27    1.46
  -8   7  -3   -0.11    2.10
   8  -7   4   18.22    4.22
  -8   7  -4   19.66    5.83
   8  -7   5    0.36    1.69
  -8   7  -5    0.37    2.21
   8  -7   6   10.61    4.31
  -8   7  -6    7.70    5.38
   8  -7   7    3.88    2.22
  -8   7  -7    7.67    2.86
   8  -7   8    3.15    2.12
  -8   7  -8    2.41    2.55
   8  -7   9   44.94    6.35
  -8   7  -9   51.62    7.21
   8  -7  10   56.76    4.38
  -8   7 -10   55.19    4.61
   8  -7  11   32.96    3.50
  -8   7 -11   27.85    6.65
   8  -7  12   12.50    2.77
  -8   7 -12   12.61    5.64
   8  -7  13    1.66    3.69
  -8   7 -13   -0.00    2.26
  -8   6  14    6.25    1.91
  -8   6  14    8.34    1.34
  -8   6  13    0.34    0.94
  -8   6  13    0.11    1.56
   8  -6 -12   32.29    1.80
  -8   6  12   31.65    2.09
  -8   6  12   26.68    3.29
   8  -6 -11   26.14    1.65
  -8   6  11   25.83    1.92
  -8   6  11   23.76    2.14
   8  -6 -10   11.20    1.98
  -8   6  10    9.57    1.90
  -8   6  10   11.29    1.44
   8  -6  -9   13.85    2.17
  -8   6   9   13.31    3.75
  -8   6   9   15.59    1.59
   8  -6  -8    0.99    1.77
  -8   6   8    1.14    3.17
  -8   6   8    1.07    1.11
   8  -6  -7  271.42   11.28
  -8   6   7  246.01   10.50
  -8   6   7  268.12   10.30
   8  -6  -6   -0.21    1.57
  -8   6   6    0.14    1.01
  -8   6   6    1.51    3.02
   8  -6  -5    0.07    0.91
  -8   6   5    0.93    3.09
  -8   6   5    0.29    0.97
   8  -6  -4    7.79    1.34
  -8   6   4    5.90    2.32
  -8   6   4    7.89    1.37
   8  -6  -3   20.98    1.88
  -8   6   3   17.61    4.90
  -8   6   3   22.28    2.85
   8  -6  -2   12.40    2.88
  -8   6   2   12.29    2.53
  -8   6   2   11.80    2.63
   8  -6  -1   -0.16    2.05
  -8   6   1    0.31    1.60
  -8   6   1   -0.61    3.18
   8  -6   0    0.82    1.32
  -8   6   0    0.08    2.00
  -8   6   0    0.27    1.06
   8  -6   1    8.47    1.99
  -8   6  -1    8.41    4.85
   8  -6   2  194.87   10.16
  -8   6  -2  181.20    8.73
   8  -6   3   39.26    3.18
  -8   6  -3   39.76    6.55
   8  -6   4    5.39    3.61
  -8   6  -4    5.90    2.55
   8  -6   5    2.87    1.95
  -8   6  -5    3.04    4.26
   8  -6   6    1.20    3.36
  -8   6  -6    0.60    2.08
   8  -6   7   36.36    3.44
  -8   6  -7   34.54    6.10
   8  -6   8    1.69    2.09
  -8   6  -8    1.77    2.33
   8  -6   9    0.62    3.93
  -8   6  -9    3.37    2.46
   8  -6  10    1.93    2.13
  -8   6 -10    0.42    4.39
   8  -6  11    3.00    2.55
  -8   6 -11    4.02    2.66
   8  -6  12   42.52    3.92
  -8   6 -12   41.52    6.78
   8  -6  13    2.81    4.26
  -8   6 -13    3.41    2.64
   8  -6  14   10.21    4.65
  -8   6 -14    7.60    2.79
  -8   5  15   28.75    2.15
  -8   5  14   -0.06    1.03
  -8   5  14   -0.20    1.75
  -8   5  13    8.47    1.76
  -8   5  13    8.18    2.42
   8  -5 -12   27.47    1.51
  -8   5  12   26.85    3.11
  -8   5  12   24.40    1.70
   8  -5 -11    3.02    0.79
  -8   5  11    2.82    2.10
  -8   5  11    1.77    1.10
   8  -5 -10    8.53    1.62
  -8   5  10    8.90    2.38
  -8   5  10    7.92    1.48
   8  -5  -9    4.15    1.51
  -8   5   9    2.16    2.66
  -8   5   9    3.10    2.18
   8  -5  -8   39.56    2.81
  -8   5   8   36.80    4.55
  -8   5   8   37.33    3.75
   8  -5  -7  239.44    8.86
  -8   5   7  226.52    9.47
  -8   5   7  238.88    9.16
   8  -5  -6   69.33    3.08
  -8   5   6   67.81    5.86
  -8   5   6   70.34    3.49
   8  -5  -5   21.28    1.68
  -8   5   5   19.02    1.82
  -8   5   5   19.42    4.14
   8  -5  -4   20.25    1.87
  -8   5   4   19.15    2.51
  -8   5   4   21.81    1.82
   8  -5  -3    8.99    2.59
  -8   5   3    4.82    3.55
  -8   5   3    4.64    1.29
   8  -5  -2   40.90    4.11
  -8   5   2   44.61    3.35
  -8   5   2   44.65    2.55
   8  -5  -1    9.61    3.03
  -8   5   1    6.96    2.47
  -8   5   1    8.49    2.26
   8  -5   0    8.92    1.80
  -8   5   0    9.39    4.09
  -8   5   0    8.13    2.45
   8  -5   1    6.17    3.08
  -8   5  -1    5.98    2.18
  -8   5  -1    3.85    1.33
   8  -5   2   15.23    3.88
  -8   5  -2   15.17    4.60
   8  -5   3   52.95    3.54
  -8   5  -3   51.15    3.87
   8  -5   4    3.06    3.89
  -8   5  -4   31.18    5.02
   8  -5   5    0.70    2.19
  -8   5  -5   57.47    3.77
   8  -5   6    0.78    3.13
  -8   5  -6    0.16    1.92
   8  -5   7    0.72    1.91
  -8   5  -7    0.66    2.03
   8  -5   8   22.24    3.00
  -8   5  -8   21.95    3.14
   8  -5   9   66.51    7.17
  -8   5  -9   68.64    7.25
   8  -5  10  102.11    8.37
  -8   5 -10   98.56    5.87
   8  -5  11   17.43    3.06
  -8   5 -11   13.48    5.37
   8  -5  12   -0.16    2.07
  -8   5 -12   -0.50    2.06
   8  -5  13    1.58    2.37
  -8   5 -13    2.45    2.31
   8  -5  14   -0.06    3.92
  -8   5 -14   -0.47    3.62
   8  -5  15    2.21    4.52
  -8   5 -15    2.43    2.27
  -8   4  15    1.22    2.29
  -8   4  14    1.74    1.35
   8  -4 -13   46.00    1.86
  -8   4  13   37.88    2.44
  -8   4  13   44.61    2.65
   8  -4 -12    5.26    1.18
  -8   4  12    4.29    1.47
  -8   4  12    4.44    1.37
   8  -4 -11   21.21    1.19
  -8   4  11   22.27    2.35
  -8   4  11   21.35    1.90
   8  -4 -10   10.15    1.52
  -8   4  10    9.02    1.57
  -8   4  10    8.03    1.25
   8  -4  -9  125.08    5.22
  -8   4   9  120.96    4.99
  -8   4   9  127.31    6.69
   8  -4  -8   91.39    3.52
  -8   4   8   86.33    4.02
  -8   4   8   91.84    5.56
   8  -4  -7    0.49    1.40
  -8   4   7    0.67    2.25
  -8   4   7    0.42    2.13
   8  -4  -6  204.86    8.52
  -8   4   6  198.33    9.77
  -8   4   6  206.88    9.37
   8  -4  -5    1.53    1.89
  -8   4   5    1.78    1.26
   8  -4  -4    6.06    2.07
  -8   4   4    0.56    1.15
  -8   4   4   -0.40    2.64
   8  -4  -3   59.73    4.39
  -8   4   3   65.91    5.28
  -8   4   3   71.17    3.35
   8  -4  -2    0.35    2.08
  -8   4   2    0.47    1.35
  -8   4   2    0.24    1.02
   8  -4  -1    2.12    1.40
  -8   4   1    1.45    2.83
  -8   4   1    2.00    2.08
   8  -4   0    2.57    1.52
  -8   4   0    1.25    1.67
  -8   4   0    2.88    2.09
   8  -4   1   -0.00    2.40
  -8   4  -1   -0.27    2.66
  -8   4  -1    0.29    0.98
   8  -4   2   -0.04    2.46
  -8   4  -2   -0.38    1.52
  -8   4  -2    0.01    1.00
   8  -4   3   14.10    2.23
  -8   4  -3   13.31    2.45
   8  -4   4   20.48    4.39
  -8   4  -4   19.97    4.65
   8  -4   5    0.50    1.74
  -8   4  -5    0.78    1.84
   8  -4   6    0.49    3.48
  -8   4  -6    0.75    3.54
   8  -4   7  323.49   16.22
  -8   4  -7  300.06   12.67
   8  -4   8   17.53    3.36
  -8   4  -8   19.93    5.23
   8  -4   9  258.93   14.71
  -8   4  -9  237.47   10.51
   8  -4  10    2.99    4.78
  -8   4 -10    3.14    2.29
   8  -4  11    2.27    2.59
  -8   4 -11    1.88    2.24
   8  -4  12    1.17    2.62
  -8   4 -12    1.89    2.15
   8  -4  13   14.51    3.50
  -8   4 -13   11.90    4.91
   8  -4  14    0.99    2.69
  -8   4 -14    1.53    2.23
   8  -4  15    0.73    2.46
  -8   4 -15   -0.73    3.58
  -8   3  15   70.04    5.49
  -8   3  14   38.51    4.35
   8  -3 -13    1.87    0.85
  -8   3  13    2.39    0.92
  -8   3  13    1.85    2.53
   8  -3 -12    1.23    0.50
  -8   3  12    1.17    1.02
  -8   3  12    1.38    1.26
   8  -3 -11   12.49    1.30
  -8   3  11    9.40    1.57
  -8   3  11   10.93    1.66
   8  -3 -10    2.52    1.00
  -8   3  10    1.55    1.36
  -8   3  10    1.50    1.27
   8  -3  -9   22.34    1.22
  -8   3   9   21.27    2.00
  -8   3   9   20.10    2.27
   8  -3  -8   28.94    2.16
  -8   3   8   27.89    2.72
  -8   3   8   29.41    3.47
   8  -3  -7   16.98    1.30
  -8   3   7   15.05    2.56
  -8   3   7   15.79    3.05
   8  -3  -6   86.04    3.48
  -8   3   6   80.93    4.92
  -8   3   6   84.47    3.89
   8  -3  -5    4.08    1.99
  -8   3   5    2.13    1.29
  -8   3   5    3.42    1.29
   8  -3  -4    4.38    2.19
  -8   3   4    4.82    1.44
  -8   3   4    4.31    1.33
   8  -3  -3   -0.07    2.05
  -8   3   3    1.07    2.24
  -8   3   3    0.44    1.09
   8  -3  -2   62.23    4.75
  -8   3   2   59.89    4.81
  -8   3   2   62.25    4.33
   8  -3  -1    2.78    1.43
  -8   3   1    2.28    1.53
  -8   3   1    2.81    2.19
   8  -3   0    0.58    1.27
  -8   3   0   -1.09    2.38
  -8   3   0    0.26    1.00
   8  -3   1    0.45    2.57
  -8   3  -1    0.67    1.06
  -8   3  -1    0.40    1.41
   8  -3   2   14.49    2.25
  -8   3  -2   17.08    2.80
  -8   3  -2   15.64    2.26
   8  -3   3   98.99    5.26
  -8   3  -3   97.03    4.16
  -8   3  -3   91.04    6.70
   8  -3   4    0.52    3.63
  -8   3  -4    0.75    1.21
  -8   3  -4    3.95    1.81
   8  -3   5   40.38    3.53
  -8   3  -5   35.64    5.05
   8  -3   6    2.65    2.24
  -8   3  -6    2.28    1.90
   8  -3   7   -0.23    3.73
  -8   3  -7    0.38    1.69
   8  -3   8   11.46    3.10
  -8   3  -8   11.38    4.41
   8  -3   9    2.19    2.73
  -8   3  -9    2.99    2.20
   8  -3  10   67.03    8.56
  -8   3 -10   57.17    6.65
   8  -3  11    3.87    5.55
  -8   3 -11    4.11    2.32
   8  -3  12    0.02    4.97
  -8   3 -12   -1.18    3.64
   8  -3  13   44.57    4.97
  -8   3 -13   44.29    3.83
   8  -3  14   22.11    4.21
  -8   3 -14   20.69    5.17
   8  -3  15    3.33    3.48
  -8   3 -15    5.63    2.41
  -8   2  15    0.43    1.41
  -8   2  14   72.83    4.11
  -8   2  13   86.71    6.21
  -8   2  12    2.25    2.63
   8  -2 -11   -0.07    0.63
  -8   2  11    0.25    1.11
  -8   2  11   -0.13    0.79
   8  -2 -10   23.85    1.52
  -8   2  10   22.73    2.05
  -8   2  10   19.49    1.76
   8  -2  -9   42.92    2.26
  -8   2   9   45.02    4.00
  -8   2   9   37.13    2.49
   8  -2  -8    4.04    0.77
  -8   2   8    2.85    2.44
  -8   2   8    3.81    0.87
   8  -2  -7    0.26    1.20
  -8   2   7   -0.15    1.11
  -8   2   7    0.47    0.77
   8  -2  -6    1.24    0.84
  -8   2   6    1.44    1.18
  -8   2   6    0.81    0.93
   8  -2  -5   36.17    2.05
  -8   2   5   34.86    2.31
  -8   2   5   34.11    2.05
   8  -2  -4    0.39    0.93
  -8   2   4   -0.35    1.85
  -8   2   4   -0.07    1.66
   8  -2  -3   47.59    3.87
  -8   2   3   47.17    3.78
  -8   2   3   44.91    3.71
   8  -2  -2   12.54    1.74
  -8   2   2   12.14    1.59
  -8   2   2   12.63    2.77
   8  -2  -1   10.53    1.96
  -8   2   1   10.30    1.53
  -8   2   1   10.92    1.65
  -8   2   0   94.67    5.28
  -8   2   0   88.45    4.16
   8  -2   1    7.24    3.96
  -8   2  -1    6.93    2.54
  -8   2  -1   11.09    3.05
   8  -2   2   76.90    4.40
  -8   2  -2   76.41    3.49
  -8   2  -2   74.50    5.52
   8  -2   3   62.62    6.30
  -8   2  -3   56.60    3.56
  -8   2  -3   61.13    3.04
   8  -2   4   40.06    3.61
  -8   2  -4   36.61    4.72
  -8   2  -4   38.72    3.64
   8  -2   5   85.55    7.76
  -8   2  -5   86.57    3.83
  -8   2  -5   80.92    6.39
   8  -2   6   29.52    3.51
  -8   2  -6   28.71    3.23
  -8   2  -6   27.55    2.76
   8  -2   7   19.15    3.31
  -8   2  -7   19.09    1.79
  -8   2  -7   19.44    4.33
   8  -2   8   40.52    7.02
  -8   2  -8   44.01    3.48
   8  -2   9  112.56    6.63
  -8   2  -9  109.51    5.85
   8  -2  10   43.44    5.08
  -8   2 -10  548.38   18.15
   8  -2  11   20.78    3.95
  -8   2 -11   19.53    2.96
   8  -2  12    1.05    2.80
  -8   2 -12    0.70    3.59
   8  -2  13   90.59   10.03
  -8   2 -13   82.68    5.09
   8  -2  14    0.11    5.15
  -8   2 -14    0.93    3.53
  -8   1  14    0.18    1.40
  -8   1  13   38.52    4.63
  -8   1  12   45.45    3.14
  -8   1  11   18.65    2.14
  -8   1  10    0.43    1.20
  -8   1  10    0.07    0.76
   8  -1  -9   71.30    3.02
  -8   1   9   73.99    5.09
  -8   1   9   61.83    2.94
   8  -1  -8   57.61    2.92
  -8   1   8   60.51    3.29
  -8   1   8   55.75    2.91
   8  -1  -7    3.52    0.84
  -8   1   7    4.38    1.45
  -8   1   7    3.16    0.81
   8  -1  -6   85.12    4.31
  -8   1   6   94.73    4.26
  -8   1   6   85.74    3.40
   8  -1  -5    3.75    1.02
  -8   1   5    3.41    2.42
  -8   1   5    3.29    0.97
   8  -1  -4   -0.10    0.84
  -8   1   4    0.47    1.40
  -8   1   4    0.16    0.99
   8  -1  -3    6.47    1.32
  -8   1   3    6.57    1.35
  -8   1   3    6.39    1.18
   8  -1  -2    4.58    1.49
  -8   1   2    4.69    2.24
  -8   1   2    4.04    1.18
   8  -1  -1   18.75    2.12
  -8   1   1   17.67    2.82
  -8   1   1   16.62    1.69
   8  -1   0   81.19    6.07
  -8   1   0   79.61    3.59
  -8   1   0   75.52    3.64
   8  -1   1   -0.75    2.83
  -8   1  -1    1.33    1.82
  -8   1  -1    0.14    1.15
   8  -1   2    5.36    2.11
  -8   1  -2    4.70    2.24
  -8   1  -2    4.55    2.66
   8  -1   3   31.45    5.47
  -8   1  -3   29.00    3.98
  -8   1  -3   31.98    2.16
   8  -1   4   98.10    5.40
  -8   1  -4   98.69    5.33
  -8   1  -4   99.61    4.86
   8  -1   5    0.57    1.83
  -8   1  -5   -0.24    0.95
  -8   1  -5   -0.26    1.36
   8  -1   6  104.49    8.62
  -8   1  -6   92.85    6.63
  -8   1  -6   99.48    4.18
   8  -1   7    3.34    2.56
  -8   1  -7    3.53    3.26
  -8   1  -7    2.67    1.99
   8  -1   8   31.12    4.00
  -8   1  -8   28.79    2.05
  -8   1  -8   43.67    3.32
   8  -1   9  133.91   10.98
  -8   1  -9  139.78    6.65
  -8   1  -9  127.36    8.44
   8  -1  10   21.93    7.05
  -8   1 -10   23.52    1.81
  -8   1 -10   21.12    5.06
   8  -1  11   29.37    7.51
  -8   1 -11   26.85    1.93
  -8   1 -11   30.29    3.29
   8  -1  12    0.11    5.36
  -8   1 -12    1.25    3.45
   8  -1  13    0.25    2.59
  -8   1 -13   -0.21    1.71
   8  -1  14   17.70    4.08
  -8   1 -14   13.74    2.77
  -8   0  13   87.52    6.74
  -8   0  12   63.10    3.82
  -8   0  11    1.00    1.48
  -8   0  10   -0.05    2.19
  -8   0   9   17.08    2.00
   8   0  -8    9.94    0.86
  -8   0   8   10.60    1.68
  -8   0   8    8.72    0.77
   8   0  -7   21.19    2.00
  -8   0   7   24.19    3.35
  -8   0   7   20.31    1.75
   8   0  -6   33.84    2.57
  -8   0   6   33.82    2.39
  -8   0   6   29.52    1.61
   8   0  -5  143.58    6.38
  -8   0   5  152.75    6.20
  -8   0   5  139.16    5.98
   8   0  -4    7.34    2.26
  -8   0   4    5.91    2.56
  -8   0   4    5.68    1.70
   8   0  -3    5.75    2.38
  -8   0   3    4.81    1.31
  -8   0   3    3.74    1.73
   8   0  -2    0.18    2.22
  -8   0   2    0.57    0.89
  -8   0   2    0.56    1.03
   8   0  -1    5.98    3.13
  -8   0   1    7.38    1.25
  -8   0   1    7.52    2.28
   8   0   0   42.27    4.85
  -8   0   0   40.64    2.39
  -8   0   0   40.71    2.35
   8   0   1    4.32    1.87
  -8   0  -1    4.87    1.21
  -8   0  -1    4.65    1.36
   8   0   2    2.41    3.41
  -8   0  -2    2.50    1.93
  -8   0  -2    2.64    1.33
   8   0   3   17.48    2.84
  -8   0  -3   18.62    1.62
  -8   0  -3   17.93    3.27
   8   0   4   74.80    7.36
  -8   0  -4   66.15    4.14
  -8   0  -4   66.47    5.19
   8   0   5   73.64    7.44
  -8   0  -5   70.30    4.20
  -8   0  -5   71.25    5.53
   8   0   6    8.20    2.55
  -8   0  -6    2.15    1.65
  -8   0  -6    2.24    1.04
   8   0   7    6.39    5.12
  -8   0  -7    7.49    1.95
  -8   0  -7    7.60    2.02
   8   0   8   -0.20    4.30
  -8   0  -8    0.23    0.83
  -8   0  -8    0.29    1.50
   8   0   9   28.89    7.17
  -8   0  -9   28.33    2.72
  -8   0  -9   28.41    4.72
   8   0  10    1.71    2.82
  -8   0 -10    1.21    1.80
  -8   0 -10    0.75    0.92
   8   0  11   30.43    4.46
  -8   0 -11   30.60    3.09
  -8   0 -11   29.90    1.85
   8   0  12   16.90    3.98
  -8   0 -12   15.19    2.25
  -8   0 -12   18.57    4.49
  -8  -1  11   -0.40    2.49
  -8  -1  10    1.27    1.48
  -8  -1   9   56.12    3.35
  -8  -1   8   12.42    3.23
  -8  -1   7    0.33    0.73
  -8  -1   7    0.23    1.27
   8   1  -6  174.80    7.05
  -8  -1   6  156.66    5.55
  -8  -1   6  172.95    8.46
   8   1  -5    0.64    0.92
  -8  -1   5    0.98    2.17
  -8  -1   5    0.60    1.08
   8   1  -4    3.49    2.19
  -8  -1   4    3.02    1.33
  -8  -1   4    3.10    0.82
   8   1  -3   43.73    4.09
  -8  -1   3   46.42    3.77
  -8  -1   3   42.91    2.90
   8   1  -2    4.56    2.84
  -8  -1   2    4.83    1.27
  -8  -1   2    4.31    1.74
   8   1  -1    3.50    1.58
  -8  -1   1    2.73    1.16
  -8  -1   1    3.25    1.03
   8   1   0   36.75    4.58
  -8  -1   0   36.24    3.23
  -8  -1   0   35.22    2.13
   8   1   1   43.72    5.22
  -8  -1  -1   41.62    2.45
  -8  -1  -1   43.94    2.38
   8   1   2    1.30    1.75
  -8  -1  -2    0.75    1.14
  -8  -1  -2   -0.12    1.67
   8   1   3   23.49    4.77
  -8  -1  -3   20.00    1.96
  -8  -1  -3   20.48    1.62
   8   1   4   28.48    5.50
  -8  -1  -4   27.46    2.27
  -8  -1  -4   27.20    2.69
   8   1   5    2.20    2.32
  -8  -1  -5    2.47    1.45
  -8  -1  -5    2.20    0.96
   8   1   6    0.84    2.25
  -8  -1  -6    0.20    1.54
  -8  -1  -6    1.03    1.41
   8   1   7   82.16    8.41
  -8  -1  -7   76.78    3.32
  -8  -1  -7   77.51    5.96
   8   1   8    9.38    5.88
  -8  -1  -8   10.96    2.03
  -8  -1  -8   11.59    3.66
   8   1   9   -0.42    2.26
  -8  -1  -9   -0.07    0.73
  -8  -1  -9    0.13    2.59
   8   1  10    5.99    3.22
  -8  -1 -10    4.82    1.73
  -8  -1 -10    5.98    2.03
  -8  -2   8    0.84    1.31
  -8  -2   7    4.05    2.56
  -8  -2   6    1.06    1.26
   8   2  -5    1.74    1.68
  -8  -2   5    1.03    0.89
  -8  -2   5    1.31    2.21
   8   2  -4    6.04    2.28
  -8  -2   4    6.03    1.23
  -8  -2   4    6.73    1.47
   8   2  -3   43.05    3.82
  -8  -2   3   42.91    1.95
  -8  -2   3   45.28    3.78
   8   2  -2    5.91    2.83
  -8  -2   2    6.90    1.62
  -8  -2   2    6.84    1.37
   8   2  -1    8.64    3.19
  -8  -2   1    5.00    2.12
  -8  -2   1    4.96    1.73
   8   2   0    2.35    1.68
  -8  -2   0    2.58    1.06
  -8  -2   0    2.75    1.00
   8   2   1   19.49    4.24
  -8  -2  -1   17.86    1.54
  -8  -2  -1   16.37    1.57
   8   2   2   23.79    2.76
  -8  -2  -2   22.27    2.53
  -8  -2  -2   21.95    2.91
   8   2   3   21.79    4.71
  -8  -2  -3   18.59    1.52
  -8  -2  -3   19.46    2.99
   8   2   4    4.54    2.23
  -8  -2  -4    4.32    1.78
  -8  -2  -4    5.43    2.50
   8   2   5   20.95    3.03
  -8  -2  -5   19.50    3.33
  -8  -2  -5   19.25    2.29
   8   2   6   22.57    5.55
  -8  -2  -6   22.13    3.59
  -8  -2  -6   21.95    1.53
   8   2   7   10.98    5.01
  -8  -2  -7   10.10    3.21
  -8  -2  -7    8.35    1.79
   9  -8  -6    4.29    1.45
  -9   8   6    4.53    1.32
  -9   8   6    2.92    2.59
   9  -8  -5    4.62    2.57
  -9   8   5    4.54    4.86
  -9   8   5    4.63    1.36
   9  -8  -4   17.72    3.15
  -9   8   4   15.96    5.88
  -9   8   4   18.27    2.89
   9  -8  -3    0.81    1.25
  -9   8   3    0.85    2.43
  -9   8   3    0.36    1.99
   9  -8  -2    1.60    1.40
  -9   8   2    2.28    4.81
  -9   8   2    2.50    2.19
   9  -8  -1    1.26    2.48
  -9   8   1    1.04    1.22
  -9   8   1    1.44    2.67
   9  -8   0   61.14    3.47
  -9   8   0   53.71    5.06
  -9   8   0   59.53    3.30
   9  -8   1    1.83    2.64
  -9   8  -1    1.89    2.61
  -9   8  -1    0.17    1.31
   9  -8   2   11.35    2.10
  -9   8  -2   12.02    3.47
   9  -8   3    1.24    3.07
  -9   8  -3    2.39    5.04
   9  -8   4   -0.20    1.58
  -9   8  -4   -0.09    2.36
   9  -8   5   18.62    4.60
  -9   8  -5   16.83    6.57
   9  -8   6    7.83    2.35
  -9   8  -6    8.59    3.30
   9  -7  -8    0.60    1.78
  -9   7   8    0.30    1.66
  -9   7   8    0.72    1.12
   9  -7  -7   20.98    2.85
  -9   7   7   17.50    2.84
  -9   7   7   19.74    3.02
   9  -7  -6    5.45    2.30
  -9   7   6    4.97    2.47
  -9   7   6    4.05    4.23
   9  -7  -5    0.67    1.08
  -9   7   5    0.59    2.05
  -9   7   5    0.21    3.84
   9  -7  -4   25.20    2.09
  -9   7   4   24.12    3.41
  -9   7   4   26.85    2.13
   9  -7  -3   39.59    3.79
  -9   7   3   36.71    6.43
  -9   7   3   36.80    2.51
   9  -7  -2   -0.07    2.09
  -9   7   2   -0.28    2.05
  -9   7   2   -0.23    1.10
   9  -7  -1    0.12    1.43
  -9   7   1    0.29    2.23
  -9   7   1    7.10    2.59
   9  -7   0   37.91    4.46
  -9   7   0   38.40    3.85
  -9   7   0   42.70    7.17
   9  -7   1    0.39    1.47
  -9   7  -1    0.13    2.29
  -9   7  -1    0.28    1.21
   9  -7   2    1.66    1.78
  -9   7  -2    1.49    4.69
   9  -7   3    1.83    1.77
  -9   7  -3    0.39    2.53
   9  -7   4   12.85    2.56
  -9   7  -4   14.35    5.67
   9  -7   5   14.76    2.72
  -9   7  -5   15.15    3.26
   9  -7   6    9.85    4.45
  -9   7  -6   10.70    5.43
   9  -7   7    0.02    1.93
  -9   7  -7    1.13    2.28
   9  -7   8    0.42    1.99
  -9   7  -8    0.96    4.25
   9  -6 -10    5.32    1.02
  -9   6  10    3.75    1.24
  -9   6  10    5.73    2.46
   9  -6  -9    0.62    0.86
  -9   6   9    0.28    2.12
  -9   6   9    0.55    2.02
   9  -6  -8    0.58    0.90
  -9   6   8    0.53    2.39
  -9   6   8    0.65    2.08
   9  -6  -7   32.66    2.01
  -9   6   7   30.41    2.79
  -9   6   7   33.22    2.38
   9  -6  -6    0.43    1.72
  -9   6   6    0.28    1.79
  -9   6   6    0.80    1.19
   9  -6  -5   10.26    2.38
  -9   6   5    9.63    1.63
  -9   6   5    8.05    4.23
   9  -6  -4   37.60    3.58
  -9   6   4   33.63    5.65
  -9   6   4   41.02    3.85
   9  -6  -3    0.08    1.09
  -9   6   3    0.56    1.83
  -9   6   3    0.04    2.00
   9  -6  -2    9.62    1.77
  -9   6   2   13.21    4.94
  -9   6   2    9.63    1.64
   9  -6  -1    0.42    2.32
  -9   6   1   -2.56    3.83
  -9   6   1    0.45    1.15
   9  -6   0   23.80    4.14
  -9   6   0   25.21    3.39
  -9   6   0   21.08    3.41
   9  -6   1   16.05    2.38
  -9   6  -1   16.66    3.19
  -9   6  -1   12.64    5.16
   9  -6   2   16.63    4.23
  -9   6  -2   15.92    3.07
  -9   6  -2   18.85    2.03
   9  -6   3    0.05    1.56
  -9   6  -3    0.26    3.52
   9  -6   4    1.02    3.64
  -9   6  -4    1.70    2.38
   9  -6   5   37.03    3.54
  -9   6  -5   35.75    6.80
   9  -6   6   44.31    6.31
  -9   6  -6   42.68    4.37
   9  -6   7   11.08    2.75
  -9   6  -7   10.78    5.52
   9  -6   8    2.75    2.34
  -9   6  -8    1.92    2.57
   9  -6   9    0.26    3.22
  -9   6  -9   -0.32    3.52
   9  -6  10   22.87    5.77
  -9   6 -10   23.33    3.67
   9  -5 -11    0.05    1.06
  -9   5  11    0.15    1.09
   9  -5 -10    1.13    0.76
  -9   5  10    1.24    1.27
  -9   5  10    0.59    1.51
   9  -5  -9    8.40    1.06
  -9   5   9    6.01    2.20
  -9   5   9    7.72    1.60
   9  -5  -8   12.34    1.22
  -9   5   8   11.88    2.78
  -9   5   8   11.94    2.92
   9  -5  -7    5.00    1.05
  -9   5   7    4.13    1.53
  -9   5   7    5.31    2.60
   9  -5  -6   -0.15    0.80
  -9   5   6    0.08    1.26
  -9   5   6   -0.04    1.94
   9  -5  -5    2.43    1.09
  -9   5   5    2.80    3.00
  -9   5   5    1.91    1.33
   9  -5  -4    4.62    1.38
  -9   5   4    5.56    1.48
  -9   5   4    4.04    3.37
   9  -5  -3   28.15    2.23
  -9   5   3   26.04    2.72
  -9   5   3   30.28    3.54
   9  -5  -2    6.69    2.86
  -9   5   2    4.57    2.09
  -9   5   2    6.30    2.70
   9  -5  -1    9.30    3.34
  -9   5   1    5.84    4.00
  -9   5   1    9.12    1.62
   9  -5   0    1.34    1.56
  -9   5   0    1.24    1.89
  -9   5   0    1.06    1.28
   9  -5   1   42.00    5.08
  -9   5  -1   39.53    4.04
  -9   5  -1   36.05    5.74
   9  -5   2   40.71    3.37
  -9   5  -2   40.11    2.76
  -9   5  -2   36.92    6.20
   9  -5   3  105.90    5.55
  -9   5  -3   97.28    5.93
  -9   5  -3  108.25    4.90
   9  -5   4    8.22    4.03
  -9   5  -4    7.64    4.58
  -9   5  -4    3.37    1.67
   9  -5   5   11.58    2.60
  -9   5  -5    9.50    2.89
   9  -5   6   75.26    4.87
  -9   5  -6   71.28    8.08
   9  -5   7   44.06    6.43
  -9   5  -7   48.78    4.50
   9  -5   8   14.30    3.03
  -9   5  -8   16.30    5.63
   9  -5   9   22.81    3.34
  -9   5  -9   23.34    3.42
   9  -5  10    2.41    4.45
  -9   5 -10    2.56    4.36
   9  -5  11   -0.11    3.79
  -9   5 -11    0.27    2.03
   9  -4 -11    0.24    1.00
  -9   4  11    0.34    0.57
  -9   4  11   -0.23    2.21
   9  -4 -10   -0.10    1.00
  -9   4  10   -0.12    0.59
  -9   4  10   -0.29    2.03
   9  -4  -9    2.22    0.73
  -9   4   9    2.34    1.39
  -9   4   9    1.49    0.86
   9  -4  -8    0.42    1.30
  -9   4   8    0.45    0.89
  -9   4   8    0.09    1.34
   9  -4  -7  259.72   10.48
  -9   4   7  230.68   10.31
  -9   4   7  258.54   11.84
   9  -4  -6    4.41    1.94
  -9   4   6    2.06    2.41
  -9   4   6    2.38    2.83
   9  -4  -5    3.35    2.04
  -9   4   5    2.86    2.64
  -9   4   5    3.70    1.49
   9  -4  -4    0.12    1.83
  -9   4   4   -0.76    1.28
  -9   4   4    0.16    1.13
   9  -4  -3   12.79    3.01
  -9   4   3   13.10    2.14
  -9   4   3   13.83    1.93
   9  -4  -2  128.16    7.10
  -9   4   2  118.76    7.72
  -9   4   2  132.76    7.09
   9  -4  -1   10.24    1.80
  -9   4   1    1.64    3.35
  -9   4   1    1.12    1.51
   9  -4   0    0.09    1.42
  -9   4   0    0.30    1.57
  -9   4   0    0.33    1.15
   9  -4   1   13.16    3.88
  -9   4  -1   15.11    4.26
  -9   4  -1   10.80    3.12
   9  -4   2  176.06    7.77
  -9   4  -2  173.08    7.06
  -9   4  -2  162.98    7.67
   9  -4   3   77.52    6.84
  -9   4  -3   85.32    4.10
  -9   4  -3   76.86    4.92
   9  -4   4    8.08    2.29
  -9   4  -4    8.41    2.85
  -9   4  -4    5.37    4.47
   9  -4   5    9.37    4.40
  -9   4  -5   11.13    1.75
  -9   4  -5    8.74    2.68
   9  -4   6    8.16    2.38
  -9   4  -6    0.74    1.47
  -9   4  -6    7.38    4.24
   9  -4   7   26.93    3.42
  -9   4  -7   27.36    3.51
   9  -4   8   43.58    7.30
  -9   4  -8   45.34    4.23
   9  -4   9   94.36    6.16
  -9   4  -9   85.70    8.26
   9  -4  10   11.89    3.44
  -9   4 -10   13.96    2.92
   9  -4  11    0.04    2.40
  -9   4 -11    0.71    3.60
  -9   3  11    1.50    2.41
  -9   3  11    0.56    0.86
   9  -3 -10    7.32    1.25
  -9   3  10    7.99    2.90
  -9   3  10    5.49    1.27
   9  -3  -9    5.38    1.33
  -9   3   9    4.98    1.59
  -9   3   9    4.20    1.40
   9  -3  -8   27.19    2.20
  -9   3   8   29.16    2.47
  -9   3   8   25.34    2.37
   9  -3  -7   15.98    1.38
  -9   3   7   16.12    3.45
  -9   3   7   14.97    2.30
   9  -3  -6   81.99    3.52
  -9   3   6   82.39    5.66
  -9   3   6   76.26    4.65
   9  -3  -5    9.58    1.39
  -9   3   5   10.35    1.81
  -9   3   5    7.76    2.52
   9  -3  -4    7.48    1.35
  -9   3   4    7.11    1.62
  -9   3   4    6.93    2.58
   9  -3  -3    1.45    1.27
  -9   3   3    1.44    2.36
  -9   3   3    1.68    2.43
   9  -3  -2   15.22    1.92
  -9   3   2   15.46    3.12
  -9   3   2   14.38    1.96
   9  -3  -1   19.91    3.57
  -9   3   1   19.44    2.01
  -9   3   1   17.11    2.21
   9  -3   0    5.67    3.20
  -9   3   0    6.06    2.71
  -9   3   0    6.36    3.21
   9  -3   1    0.15    1.43
  -9   3  -1    0.06    2.15
  -9   3  -1    0.23    2.58
   9  -3   2  126.16    8.09
  -9   3  -2  129.82    5.53
  -9   3  -2  115.43    5.74
   9  -3   3    2.22    1.97
  -9   3  -3    2.21    1.92
  -9   3  -3    2.80    2.58
   9  -3   4   72.04    6.93
  -9   3  -4   63.59    6.33
  -9   3  -4   66.23    3.46
   9  -3   5    0.81    2.18
  -9   3  -5    1.31    2.23
  -9   3  -5    0.62    1.85
   9  -3   6   30.91    6.25
  -9   3  -6   28.13    2.22
  -9   3  -6   27.34    5.16
   9  -3   7   95.60    6.14
  -9   3  -7   97.79    4.55
  -9   3  -7   90.04    7.86
   9  -3   8   23.22    3.96
  -9   3  -8   23.90    2.31
  -9   3  -8   26.17    3.39
   9  -3   9  181.30   13.25
  -9   3  -9  179.00   11.44
   9  -3  10    0.90    4.97
  -9   3 -10    0.92    2.13
   9  -3  11    6.61    3.31
  -9   3 -11    5.89    2.52
  -9   2  10    0.60    2.46
   9  -2  -9    2.73    1.13
  -9   2   9    2.66    1.60
  -9   2   9    1.80    0.63
   9  -2  -8  169.86    6.78
  -9   2   8  174.05    7.41
  -9   2   8  153.12    6.37
   9  -2  -7   40.40    2.90
  -9   2   7   40.13    4.83
  -9   2   7   35.18    2.64
   9  -2  -6  172.27    7.56
  -9   2   6  185.67    7.66
  -9   2   6  152.64    6.96
   9  -2  -5   35.16    3.25
  -9   2   5   30.50    2.98
  -9   2   5   38.33    2.78
   9  -2  -4   21.29    2.90
  -9   2   4   21.21    3.40
  -9   2   4   15.76    2.65
   9  -2  -3    8.93    2.60
  -9   2   3    9.80    2.82
  -9   2   3    6.44    2.52
   9  -2  -2    6.71    2.63
  -9   2   2    5.15    1.50
  -9   2   2    5.85    2.60
   9  -2  -1    6.74    2.99
  -9   2   1    6.06    2.65
  -9   2   1    5.08    1.55
   9  -2   0   41.92    3.04
  -9   2   0   40.09    3.94
  -9   2   0   37.42    2.75
   9  -2   1    9.20    3.79
  -9   2  -1    5.85    1.64
  -9   2  -1    6.54    1.79
   9  -2   2  179.89    8.22
  -9   2  -2  171.18    8.51
  -9   2  -2  164.24    9.09
  -9   2  -3    7.75    3.53
  -9   2  -3    4.36    1.57
   9  -2   4   10.42    2.79
  -9   2  -4   12.26    2.81
  -9   2  -4   11.47    2.19
   9  -2   5   -0.25    3.85
  -9   2  -5    0.26    1.08
   9  -2   6    6.18    2.96
  -9   2  -6    8.04    3.92
  -9   2  -6    8.09    1.54
   9  -2   7   47.80    7.69
  -9   2  -7   39.53    5.44
  -9   2  -7   43.55    2.64
   9  -2   8   12.12    6.13
  -9   2  -8   10.47    2.76
  -9   2  -8   10.60    2.49
   9  -2   9   39.79    4.72
  -9   2  -9   37.39    2.52
  -9   2  -9   35.24    5.66
   9  -2  10  133.96    8.04
  -9   2 -10  135.47    7.24
  -9   2 -10  128.02    6.67
  -9   1   9   23.27    2.41
  -9   1   8   21.90    3.75
  -9   1   8   17.13    1.49
   9  -1  -7   32.79    2.47
  -9   1   7   37.89    4.20
  -9   1   7   31.40    2.05
   9  -1  -6    4.03    0.99
  -9   1   6    2.87    1.55
  -9   1   6    2.66    0.72
   9  -1  -5    8.34    1.24
  -9   1   5    9.75    2.97
  -9   1   5    7.33    0.97
   9  -1  -4   13.40    1.51
  -9   1   4   14.06    3.12
  -9   1   4   12.83    2.01
   9  -1  -3   11.14    1.52
  -9   1   3    9.81    2.13
  -9   1   3   10.57    1.72
   9  -1  -2   22.09    2.07
  -9   1   2   21.00    2.83
  -9   1   2   22.26    3.36
   9  -1  -1   55.23    3.38
  -9   1   1   45.98    4.07
  -9   1   1   52.75    3.01
   9  -1   0   24.95    4.40
  -9   1   0   28.74    2.22
  -9   1   0   26.87    3.54
   9  -1   1   11.98    2.37
  -9   1  -1    7.65    2.79
  -9   1  -1    9.01    1.73
   9  -1   2   67.74    6.54
  -9   1  -2   62.72    3.25
  -9   1  -2   57.07    3.40
   9  -1   3    9.68    2.68
  -9   1  -3   10.68    2.75
  -9   1  -3   11.32    1.96
   9  -1   4    6.39    4.72
  -9   1  -4    6.19    1.40
  -9   1  -4    5.32    1.79
   9  -1   5    0.19    2.00
  -9   1  -5    0.04    2.38
  -9   1  -5   -0.07    1.69
   9  -1   6    3.88    5.15
  -9   1  -6    5.26    3.46
  -9   1  -6    5.35    1.33
   9  -1   7    2.62    5.09
  -9   1  -7    2.93    2.25
  -9   1  -7    5.52    2.03
   9  -1   8   30.14    4.16
  -9   1  -8   31.03    2.21
  -9   1  -8   30.41    3.13
   9   0  -6   66.86    2.87
  -9   0   6   68.60    5.35
  -9   0   6   57.51    2.88
   9   0  -5   32.02    2.76
  -9   0   5   30.79    2.53
  -9   0   5   27.23    2.03
   9   0  -4   -0.01    1.57
  -9   0   4    0.29    1.16
  -9   0   4    0.14    0.59
   9   0  -3   27.04    3.24
  -9   0   3   28.48    3.43
  -9   0   3   23.05    2.20
   9   0  -2    3.63    2.71
  -9   0   2    4.72    1.43
  -9   0   2    4.05    1.74
   9   0  -1   20.27    2.26
  -9   0   1   19.70    3.10
   9   0   0   14.38    2.25
  -9   0   0   13.87    2.72
  -9   0   0   14.65    1.77
   9   0   1   48.42    5.53
  -9   0  -1   45.05    4.02
  -9   0  -1   47.03    3.94
   9   0   2   13.55    2.52
  -9   0  -2   12.44    3.01
  -9   0  -2   11.83    1.62
   9   0   3    3.80    3.88
  -9   0  -3    1.80    2.66
  -9   0  -3    5.09    2.24
   9   0   4   18.44    2.94
  -9   0  -4   18.39    3.48
  -9   0  -4   19.43    1.74
   9   0   5   16.92    5.28
  -9   0  -5   14.34    2.61
  -9   0  -5   16.11    2.06
  10  -5  -3   21.41    3.44
 -10   5   3   19.94    4.03
 -10   5   3   21.19    3.74
  10  -5  -2    1.36    2.61
 -10   5   2    1.32    3.18
 -10   5   2    1.33    1.52
  10  -5  -1    1.17    1.57
 -10   5   1    1.07    1.85
 -10   5   1    1.22    1.49
  10  -5   0   29.95    2.84
 -10   5   0   27.46    3.14
 -10   5   0   31.15    4.11
  10  -5   1    0.22    3.04
 -10   5  -1    0.23    3.49
 -10   5  -1    0.81    1.42
  10  -5   2    0.04    1.59
 -10   5  -2   -0.40    2.22
 -10   5  -2    0.41    3.21
  10  -4  -3   -0.15    1.15
 -10   4   3   -0.28    2.33
 -10   4   3   -0.00    2.10
  10  -4  -2   43.35    2.96
 -10   4   2   44.42    3.05
 -10   4   2   40.02    4.55
  10  -4  -1    4.47    3.13
 -10   4   1    5.53    1.78
 -10   4   1    3.72    1.85
  10  -4   0   48.09    5.22
 -10   4   0   48.03    4.73
 -10   4   0   42.53    3.32
  10  -4   1   16.78    2.58
 -10   4  -1   17.29    2.28
 -10   4  -1   17.20    4.39
  10  -4   2   25.03    4.88
 -10   4  -2   25.80    4.13
 -10   4  -2   22.68    4.88
;
_shelx_hkl_checksum     79642
_shelx_res_file
;
TITL 05080315
    shelxl.res
    created by SHELXL-2016/6 at 10:49:30 on 23-Jun-2017
CELL  0.71075 7.75860 8.73290 19.90390 91.087 90.593 113.241
ZERR  2 0.00310 0.00330 0.00630 0.015 0.017 0.015
LATT 1
SFAC C H O N
UNIT 58 60 12 4
SHEL 99999.000000 0.000000
OMIT     0   3   2
OMIT     4  -3   9
OMIT     1  -3   8
OMIT     0   6  12
OMIT    -5   5   2
OMIT    -4   2   4
L.S. 20
FMAP 2
PLAN -20
WPDB -2
HTAB
BOND $H
CONF
LIST 4
TEMP -180.0
ACTA
SIZE 0.500 0.190 0.540
DFIX 0.8400 0.0200 O4 H4A
DFIX 0.8800 0.0200 N2 H4B
DFIX 0.8400 0.0200 O1 H1A
DFIX 0.8800 0.0200 N1 H1B
WGHT    0.064100
FVAR       0.63928   0.66770   0.73712
O1    3    0.133294    0.233480    0.634698    11.00000    0.02776    0.02878 =
         0.01566    0.00505    0.00104    0.01489
H1A   2    0.131884    0.258272    0.592660    21.00000   -1.50000
O2    3    0.293651    0.089212    0.593895    11.00000    0.03127    0.02868 =
         0.01678   -0.00155    0.00165    0.01330
O3    3    0.392765    0.018709    0.906756    11.00000    0.02362    0.02414 =
         0.01628    0.00234   -0.00201    0.01277
O4    3   -0.324648    0.583725   -0.087936    11.00000    0.02176    0.02145 =
         0.01880    0.00594   -0.00231    0.00588
H4A   2   -0.280328    0.579831   -0.047460    31.00000   -1.50000
O5    3   -0.109668    0.846637   -0.087495    11.00000    0.03307    0.02137 =
         0.01994    0.00145   -0.00907    0.00342
O6    3   -0.447458    0.770018   -0.384064    11.00000    0.03079    0.02055 =
         0.01510    0.00025   -0.00535    0.00677
N1    4    0.122031    0.334371    0.514742    11.00000    0.02611    0.02401 =
         0.01566    0.00129   -0.00122    0.01257
H1B   2    0.126457    0.289675    0.554163   -21.00000   -1.50000
N2    4   -0.155222    0.575437    0.028680    11.00000    0.01974    0.02305 =
         0.01556    0.00081   -0.00133    0.01003
H4B   2   -0.208063    0.576596   -0.010146   -31.00000   -1.50000
C1    1    0.271228    0.112834    0.712151    11.00000    0.01245    0.01517 =
         0.01693    0.00112   -0.00024    0.00214
C2    1    0.344168   -0.005963    0.725920    11.00000    0.01721    0.01698 =
         0.01864   -0.00091    0.00143    0.00533
H2    2    0.366936   -0.070109    0.689275    11.00000    0.02004
C3    1    0.381503   -0.036458    0.791031    11.00000    0.01761    0.01703 =
         0.02283    0.00228    0.00043    0.00870
AFIX  43
H3    2    0.429441   -0.118989    0.799698    11.00000   -1.20000
AFIX   0
C4    1    0.348442    0.054780    0.844339    11.00000    0.01291    0.01678 =
         0.01585    0.00265   -0.00037    0.00333
C5    1    0.276625    0.174557    0.831475    11.00000    0.01622    0.01575 =
         0.01611    0.00010    0.00099    0.00533
AFIX  43
H5    2    0.254784    0.237297    0.867450    11.00000   -1.20000
AFIX   0
C6    1    0.237195    0.201553    0.765653    11.00000    0.01482    0.01373 =
         0.01782    0.00270    0.00094    0.00464
AFIX  43
H6    2    0.186115    0.281924    0.756937    11.00000   -1.20000
AFIX   0
C7    1    0.234087    0.143592    0.641325    11.00000    0.01614    0.01579 =
         0.01708    0.00163    0.00117    0.00232
C8    1    0.354984    0.107420    0.962111    11.00000    0.03210    0.03044 =
         0.01510    0.00192   -0.00114    0.01695
AFIX 137
H8A   2    0.428596    0.227192    0.957834    11.00000   -1.50000
H8B   2    0.389443    0.069884    1.004341    11.00000   -1.50000
H8C   2    0.221074    0.085851    0.962013    11.00000   -1.50000
AFIX   0
C9    1   -0.295250    0.739950   -0.186039    11.00000    0.01652    0.01680 =
         0.01547    0.00044    0.00016    0.00770
C10   1   -0.192092    0.881104   -0.222042    11.00000    0.01662    0.01615 =
         0.01820    0.00030   -0.00053    0.00471
AFIX  43
H10   2   -0.088827    0.968468   -0.200711    11.00000   -1.20000
AFIX   0
C11   1   -0.237451    0.896424   -0.288528    11.00000    0.01819    0.01715 =
         0.01747    0.00233    0.00182    0.00569
AFIX  43
H11   2   -0.165531    0.992937   -0.312675    11.00000   -1.20000
AFIX   0
C12   1   -0.389670    0.768519   -0.319324    11.00000    0.02146    0.01972 =
         0.01398   -0.00105   -0.00130    0.01127
C13   1   -0.495337    0.626582   -0.283563    11.00000    0.01842    0.01575 =
         0.01918   -0.00251   -0.00345    0.00503
AFIX  43
H13   2   -0.599812    0.539892   -0.304622    11.00000   -1.20000
AFIX   0
C14   1   -0.447439    0.612770   -0.217587    11.00000    0.01677    0.01542 =
         0.01963    0.00147    0.00064    0.00624
AFIX  43
H14   2   -0.518706    0.515903   -0.193521    11.00000   -1.20000
AFIX   0
C15   1   -0.233713    0.730270   -0.115811    11.00000    0.01821    0.01847 =
         0.01664    0.00134    0.00043    0.00902
C16   1   -0.348275    0.915609   -0.422186    11.00000    0.03603    0.02527 =
         0.01530    0.00338   -0.00017    0.00953
AFIX 137
H16A  2   -0.365021    1.011781   -0.401850    11.00000   -1.50000
H16B  2   -0.397633    0.897616   -0.468488    11.00000   -1.50000
H16C  2   -0.214467    0.936813   -0.422242    11.00000   -1.50000
AFIX   0
C17   1    0.265533    0.481704    0.508214    11.00000    0.02715    0.02924 =
         0.01711   -0.00065   -0.00633    0.00924
AFIX  43
H17   2    0.347776    0.528136    0.545692    11.00000   -1.20000
AFIX   0
C18   1    0.299139    0.568911    0.449525    11.00000    0.02380    0.02369 =
         0.01897   -0.00028   -0.00488    0.00420
AFIX  43
H18   2    0.403164    0.672865    0.446964    11.00000   -1.20000
AFIX   0
C19   1    0.180232    0.504279    0.393978    11.00000    0.01954    0.01880 =
         0.01492   -0.00027   -0.00106    0.01077
C20   1    0.032223    0.351137    0.400967    11.00000    0.02416    0.02360 =
         0.01664    0.00015   -0.00467    0.00610
AFIX  43
H20   2   -0.052170    0.301547    0.364326    11.00000   -1.20000
AFIX   0
C21   1    0.008222    0.271034    0.461613    11.00000    0.02653    0.02186 =
         0.01978    0.00254   -0.00093    0.00521
AFIX  43
H21   2   -0.093865    0.166285    0.465557    11.00000   -1.20000
AFIX   0
C22   1   -0.204336    0.457618    0.074927    11.00000    0.01902    0.02172 =
         0.01924    0.00133   -0.00044    0.00714
AFIX  43
H22   2   -0.314048    0.359357    0.066800    11.00000   -1.20000
AFIX   0
C23   1   -0.103260    0.471603    0.134131    11.00000    0.02033    0.01920 =
         0.01788    0.00377    0.00160    0.00724
AFIX  43
H23   2   -0.143513    0.384225    0.165454    11.00000   -1.20000
AFIX   0
C24   1    0.057572    0.614411    0.147434    11.00000    0.01732    0.02065 =
         0.01466    0.00150    0.00076    0.01093
C25   1    0.110571    0.735376    0.098399    11.00000    0.01749    0.01941 =
         0.01900    0.00262   -0.00021    0.00630
AFIX  43
H25   2    0.220969    0.833944    0.104789    11.00000   -1.20000
AFIX   0
C26   1    0.002989    0.712008    0.040747    11.00000    0.02092    0.02159 =
         0.01754    0.00428    0.00165    0.00882
AFIX  43
H26   2    0.042030    0.795985    0.007956    11.00000   -1.20000
AFIX   0
C27   1    0.219520    0.604430    0.330997    11.00000    0.02381    0.01851 =
         0.01651    0.00197   -0.00318    0.00608
AFIX  23
H27A  2    0.350222    0.627564    0.318157    11.00000   -1.20000
H27B  2    0.213336    0.713050    0.342222    11.00000   -1.20000
AFIX   0
C28   1    0.093909    0.530600    0.269621    11.00000    0.01737    0.01819 =
         0.01655    0.00137   -0.00149    0.00782
AFIX  23
H28A  2   -0.035274    0.520828    0.278537    11.00000   -1.20000
H28B  2    0.089535    0.418013    0.258752    11.00000   -1.20000
AFIX   0
C29   1    0.174516    0.645915    0.210944    11.00000    0.01879    0.01951 =
         0.01676    0.00249   -0.00272    0.00616
AFIX  23
H29A  2    0.202096    0.761447    0.226854    11.00000   -1.20000
H29B  2    0.295721    0.640333    0.199359    11.00000   -1.20000
AFIX   0
HKLF 4
REM  05080315
REM R1 =  0.0404 for    4561 Fo > 4sig(Fo)  and  0.0513 for all    5653 data
REM    354 parameters refined using      4 restraints
END
WGHT      0.0641      0.0000
REM Instructions for potential hydrogen bonds
HTAB O1 N1
HTAB O4 N2
HTAB N1 O1
HTAB N2 O4
EQIV $1 -x, -y+1, -z
HTAB C16 O2_$1
EQIV $2 x+1, y, z+1
HTAB C17 O6_$2
EQIV $3 -x+1, -y+1, -z+1
HTAB C18 O2_$3
EQIV $4 -x, -y, -z+1
HTAB C21 O2_$4
HTAB C26 O5
REM Highest difference peak  0.273,  deepest hole -0.304,  1-sigma level  0.057
Q1    1   0.2371  0.1194  0.6787  11.00000  0.05    0.27
Q2    1  -0.2670  0.7292 -0.1543  11.00000  0.05    0.24
Q3    1  -0.2662  0.8181 -0.2016  11.00000  0.05    0.22
Q4    1   0.1085  0.6237  0.1793  11.00000  0.05    0.21
Q5    1  -0.4443  0.7066 -0.2978  11.00000  0.05    0.17
Q6    1   0.1337  0.5892  0.2397  11.00000  0.05    0.17
Q7    1   0.2464  0.5349  0.4220  11.00000  0.05    0.16
Q8    1   0.3693  0.3574  0.6666  11.00000  0.05    0.16
Q9    1   0.3144 -0.0219  0.8166  11.00000  0.05    0.16
Q10   1  -0.0763  0.5433 -0.0456  11.00000  0.05    0.16
Q11   1   0.3317 -0.0158  1.0048  11.00000  0.05    0.16
Q12   1   0.2046  0.5502  0.3631  11.00000  0.05    0.16
Q13   1   0.1542  0.4141  0.3910  11.00000  0.05    0.16
Q14   1  -0.4954  0.6456 -0.2495  11.00000  0.05    0.16
Q15   1  -0.1351  0.4489  0.0986  11.00000  0.05    0.16
Q16   1   0.3224 -0.0434  0.7599  11.00000  0.05    0.16
Q17   1  -0.3724  0.6818 -0.2014  11.00000  0.05    0.15
Q18   1   0.5604  0.1430  0.8601  11.00000  0.05    0.15
Q19   1   0.2438  0.5315  0.4823  11.00000  0.05    0.15
Q20   1  -0.4344  0.6070 -0.2572  11.00000  0.05    0.14
;
_shelx_res_checksum     65603
data_II
_database_code_depnum_ccdc_archive 'CCDC 1560979'
_audit_creation_method     'SHELXL-2014/7'
_chemical_name_systematic
;
Biphenyl-4,4'-dicarboxylic acid--4-methoxypyridine (1/2)
;
_chemical_name_common     ?
_chemical_formula_moiety     'C14 H9.43 O4, C6 H7.32 N O, C6 H7.25 N O'
_chemical_formula_sum     'C26 H24 N2 O6'
_chemical_formula_iupac     'C14 H9.43 O4, C6 H7.32 N O, C6 H7.25 N O'
_chemical_formula_weight     460.47
_chemical_melting_point     ?
_shelx_space_group_comment
;
The symmetry employed for this shelxl refinement is uniquely defined
by the following loop, which should always be used as a source of
symmetry information in preference to the above space-group names.
They are only intended as comments.
;
_space_group_crystal_system     monoclinic
_space_group_name_H-M_alt     'P 21/c'
_space_group_name_Hall     '-P 2ybc'
loop_
    _space_group_symop_operation_xyz
    'x, y, z'
    '-x, y+1/2, -z+1/2'
    '-x, -y, -z'
    'x, -y-1/2, z-1/2'
_cell_length_a     18.354(6)
_cell_length_b     7.4166(16)
_cell_length_c     16.674(5)
_cell_angle_alpha     90.0000
_cell_angle_beta     104.943(12)
_cell_angle_gamma     90.0000
_cell_volume     2192.9(10)
_cell_formula_units_Z     4
_cell_measurement_reflns_used     20884
_cell_measurement_theta_min     3.02
_cell_measurement_theta_max     32.99
_cell_measurement_temperature     93(2)
_exptl_crystal_description     block
_exptl_crystal_colour     colorless
_exptl_crystal_size_max     0.450
_exptl_crystal_size_mid     0.400
_exptl_crystal_size_min     0.350
_exptl_crystal_density_diffrn     1.395
_exptl_crystal_density_meas     ?
_exptl_crystal_density_method     'not measured'
_exptl_crystal_F_000     968.00
_exptl_absorpt_coefficient_mu     0.100
_exptl_absorpt_correction_type     numerical
_exptl_absorpt_process_details
;
(NUMABS; Higashi, 1999)
;
_exptl_absorpt_correction_T_min     0.963
_exptl_absorpt_correction_T_max     0.966
_diffrn_ambient_temperature     93(2)
_diffrn_radiation_type     'Mo K\a'
_diffrn_radiation_wavelength     0.71075
_diffrn_measurement_device_type     'Rigaku R-AXIS RAPID II'
_diffrn_measurement_method     \w
_diffrn_detector_area_resol_mean     10.000
_diffrn_reflns_number     20851
_diffrn_reflns_av_R_equivalents     0.0353
_diffrn_reflns_theta_min     3.024
_diffrn_reflns_theta_max     27.484
_diffrn_reflns_theta_full     25.000
_diffrn_measured_fraction_theta_max     0.999
_diffrn_measured_fraction_theta_full     0.998
_diffrn_reflns_limit_h_min     -23
_diffrn_reflns_limit_h_max     23
_diffrn_reflns_limit_k_min     -8
_diffrn_reflns_limit_k_max     9
_diffrn_reflns_limit_l_min     -21
_diffrn_reflns_limit_l_max     21
_diffrn_standards_number     0
_diffrn_standards_interval_count     .
_diffrn_standards_decay_%     ?
_refine_special_details
;
 Reflections were merged by SHELXL according to the crystal
 class for the calculation of statistics and refinement.
 _reflns_Friedel_fraction is defined as the number of unique
 Friedel pairs measured divided by the number that would be
 possible theoretically, ignoring centric projections and
 systematic absences.
;
_reflns_number_total     5026
_reflns_number_gt     4085
_reflns_threshold_expression     'I > 2\s(I)'
_refine_ls_structure_factor_coef     Fsqd
_refine_ls_matrix_type     full
_refine_ls_R_factor_all     0.0453
_refine_ls_R_factor_gt     0.0377
_refine_ls_wR_factor_gt     0.1033
_refine_ls_wR_factor_ref     0.1075
_refine_ls_goodness_of_fit_ref     1.056
_refine_ls_restrained_S_all     1.055
_refine_ls_number_reflns     5026
_refine_ls_number_parameters     323
_refine_ls_number_restraints     4
_refine_ls_hydrogen_treatment     mixed
_refine_ls_weighting_scheme     calc
_refine_ls_weighting_details
            'w = 1/[\s^2^(Fo^2^)+(0.0656P)^2^+0.1824P] where P=(Fo^2^+2Fc^2^)/3'
_atom_sites_solution_hydrogens     mixed
_atom_sites_solution_primary     direct
_atom_sites_solution_secondary     difmap
_refine_ls_shift/su_max     0.001
_refine_ls_shift/su_mean     0.000
_refine_diff_density_max     0.351
_refine_diff_density_min     -0.263
_refine_ls_extinction_method     none
_refine_ls_extinction_coef     .
loop_
    _atom_type_symbol
    _atom_type_description
    _atom_type_scat_dispersion_real
    _atom_type_scat_dispersion_imag
    _atom_type_scat_source
    'C' 'C' 0.0033 0.0016
                         'International Tables Vol C Tables 4.2.6.8 and 6.1.1.4'
    'O' 'O' 0.0106 0.0060
                         'International Tables Vol C Tables 4.2.6.8 and 6.1.1.4'
    'N' 'N' 0.0061 0.0033
                         'International Tables Vol C Tables 4.2.6.8 and 6.1.1.4'
    'H' 'H' 0.0000 0.0000
                         'International Tables Vol C Tables 4.2.6.8 and 6.1.1.4'
_computing_data_collection
;
RAPID-AUTO (Rigaku, 2006)
;
_computing_cell_refinement
;
RAPID-AUTO (Rigaku, 2006)
;
_computing_data_reduction
;
RAPID-AUTO (Rigaku, 2006)
;
_computing_structure_solution
;
Il Milione (Burla <i>et al.</i>, 2007)
;
_computing_structure_refinement
;
SHELXL2014 (Sheldrick, 2015)
;
_computing_molecular_graphics
;
<i>ORTEP-3 for Windows</i> (Farrugia, 2012)
;
_computing_publication_material
;
CrystalStructure (Rigaku, 2010) and PLATON (Spek, 2009)
;
loop_
    _atom_site_type_symbol
    _atom_site_label
    _atom_site_fract_x
    _atom_site_fract_y
    _atom_site_fract_z
    _atom_site_U_iso_or_equiv
    _atom_site_adp_type
    _atom_site_calc_flag
    _atom_site_occupancy
    _atom_site_disorder_assembly
    _atom_site_disorder_group
    O O1 0.50808(4) 0.28798(11) 0.54421(5) 0.02581(19) Uani d 1 . .
    H H1A 0.4857(13) 0.300(3) 0.5837(12) 0.039 Uiso d 0.68(3) . .
    O O2 0.59317(5) 0.45187(11) 0.63520(5) 0.02892(19) Uani d 1 . .
    O O3 0.97286(4) 0.40830(10) 0.19753(5) 0.02486(18) Uani d 1 . .
    H H3A 0.9981(11) 0.387(3) 0.1612(11) 0.037 Uiso d 0.75(3) . .
    O O4 0.89523(5) 0.21022(11) 0.11695(5) 0.02858(19) Uani d 1 . .
    O O5 0.31541(4) 0.32860(10) 0.83543(5) 0.02399(18) Uani d 1 . .
    O O6 1.16611(4) 0.33625(10) -0.09371(5) 0.02332(18) Uani d 1 . .
    N N1 0.43554(5) 0.29753(12) 0.65825(6) 0.0224(2) Uani d 1 . .
    H H1B 0.457(2) 0.279(6) 0.618(2) 0.034 Uiso d 0.32(3) . .
    N N2 1.05080(5) 0.36571(12) 0.08839(6) 0.0214(2) Uani d 1 . .
    H H3B 1.029(3) 0.375(8) 0.130(3) 0.032 Uiso d 0.25(3) . .
    C C1 0.61880(6) 0.37495(13) 0.50687(6) 0.0189(2) Uani d 1 . .
    C C2 0.68583(6) 0.47177(14) 0.52414(6) 0.0209(2) Uani d 1 . .
    H H2 0.6997 0.5436 0.5729 0.025 Uiso calc 1 . .
    C C3 0.73242(6) 0.46464(14) 0.47108(6) 0.0217(2) Uani d 1 . .
    H H3 0.7783 0.5308 0.4844 0.026 Uiso calc 1 . .
    C C4 0.71359(6) 0.36215(13) 0.39803(6) 0.0174(2) Uani d 1 . .
    C C5 0.64529(6) 0.26812(15) 0.38096(7) 0.0234(2) Uani d 1 . .
    H H5 0.6305 0.1986 0.3316 0.028 Uiso calc 1 . .
    C C6 0.59875(6) 0.27387(15) 0.43431(7) 0.0244(2) Uani d 1 . .
    H H6 0.5527 0.2082 0.4212 0.029 Uiso calc 1 . .
    C C7 0.57184(6) 0.37705(13) 0.56804(6) 0.0200(2) Uani d 1 . .
    C C8 0.86113(6) 0.32919(13) 0.23465(6) 0.0194(2) Uani d 1 . .
    C C9 0.79105(6) 0.24541(14) 0.21431(6) 0.0214(2) Uani d 1 . .
    H H9 0.7757 0.1788 0.1641 0.026 Uiso calc 1 . .
    C C10 0.74320(6) 0.25758(14) 0.26609(6) 0.0206(2) Uani d 1 . .
    H H10 0.6954 0.2000 0.2505 0.025 Uiso calc 1 . .
    C C11 0.76402(6) 0.35335(13) 0.34110(6) 0.0178(2) Uani d 1 . .
    C C12 0.83442(6) 0.43886(14) 0.36029(7) 0.0224(2) Uani d 1 . .
[truncated: 652,858 more chars]
