# Supplementary material for: Crystal structures of 4-meth­oxy­benzoic acid–1,3-bis­(pyridin-4-yl)propane (2/1) and biphenyl-4,4′-di­carb­oxy­lic acid–4-meth­oxy­pyridine (1/2)
Source: Acta Crystallogr E Crystallogr Commun. 2017 Jul 17;73(Pt 8):1192–6. doi: 10.1107/S2056989017010167 (PMC5598847; doi:10.1107/S2056989017010167)
Supplement: Supplementary file 2 [file e-73-01192-Isup2.hkl]

data_I                                                                          
_shelx_title ' 05080315'                                                        
_shelx_refln_list_code          4                                               
_shelx_F_calc_maximum      188.95                                               
_exptl_crystal_F_000       532.00                                               
_reflns_d_resolution_high  0.7700                                               
                                                                                
loop_                                                                           
 _space_group_symop_operation_xyz                                               
 'x, y, z'                                                                      
 '-x, -y, -z'                                                                   
                                                                                
_cell_length_a     7.7586                                                       
_cell_length_b     8.7329                                                       
_cell_length_c    19.9039                                                       
_cell_angle_alpha  91.087                                                       
_cell_angle_beta   90.593                                                       
_cell_angle_gamma 113.241                                                       
                                                                                
_shelx_F_squared_multiplier     1.000                                           
                                                                                
loop_                                                                           
 _refln_index_h                                                                 
 _refln_index_k                                                                 
 _refln_index_l                                                                 
 _refln_F_squared_calc                                                          
 _refln_F_squared_meas                                                          
 _refln_F_squared_sigma                                                         
 _refln_observed_status                                                         
   2   0   0       5326.31       4502.06       103.48 o                         
   3   0   0         90.41         87.50         3.12 o                         
   4   0   0        105.00         88.07         7.52 o                         
   5   0   0         12.88         14.63         2.26 o                         
   6   0   0          0.25          1.19         2.11 o                         
   7   0   0          0.41         -0.82         2.61 o                         
   8   0   0        101.78         99.96         3.88 o                         
   9   0   0         34.09         35.27         3.03 o                         
  -9   1   0         75.94         67.97         4.23 o                         
  -8   1   0        199.94        191.35         5.76 o                         
  -7   1   0        126.11        142.91         5.09 o                         
  -6   1   0        444.07        425.72        11.48 o                         
  -5   1   0        476.81        542.40        11.03 o                         
  -4   1   0        339.84        330.06         8.99 o                         
  -3   1   0       1596.94       2692.61      2964.48 o                         
  -2   1   0       2392.36       2074.98        53.08 o                         
   1   1   0      26339.18      22938.16       694.05 o                         
   2   1   0         25.55         26.74         1.11 o                         
   3   1   0       1588.12       1608.02        39.53 o                         
   4   1   0        130.81        118.71         3.12 o                         
   5   1   0          5.54          3.51         1.38 o                         
   6   1   0         16.84         16.46         2.90 o                         
   7   1   0          0.96          0.65         1.41 o                         
   8   1   0         90.41         87.35         4.06 o                         
  -9   2   0        102.70         97.10         4.43 o                         
  -8   2   0        218.46        222.50         8.00 o                         
  -7   2   0        737.68        780.37        18.07 o                         
  -6   2   0        249.02        278.10        25.05 o                         
  -5   2   0         73.60         82.36         3.35 o                         
  -4   2   0        453.26        477.44        13.07 o                         
  -3   2   0         62.41        133.99        24.58 o                         
  -2   2   0       1099.75       1003.78        24.09 o                         
  -1   2   0       3302.73       2807.36        72.86 o                         
   0   2   0        196.42        195.43         6.39 o                         
   1   2   0      13392.20      10512.44       797.75 o                         
   2   2   0        771.67        883.39        14.86 o                         
   3   2   0       1411.60       1420.13        25.23 o                         
   4   2   0        569.42        585.61        12.23 o                         
   5   2   0         50.19         47.12         2.34 o                         
   6   2   0          1.25          1.61         1.92 o                         
   7   2   0         30.64         30.18         2.34 o                         
   8   2   0          6.57          6.34         1.63 o                         
  -9   3   0         13.72         14.76         4.25 o                         
  -8   3   0          0.51          0.29         1.83 o                         
  -7   3   0         20.65         17.71         2.49 o                         
  -6   3   0        249.40        274.06         6.66 o                         
  -5   3   0          0.34          0.81         2.36 o                         
  -4   3   0          3.32          9.87         9.76 o                         
  -3   3   0        287.64        293.46         7.68 o                         
  -2   3   0        800.25        841.74        19.70 o                         
  -1   3   0          6.27          9.01         1.09 o                         
   0   3   0         83.55         84.47         3.30 o                         
   1   3   0        577.45        586.50        13.80 o                         
   2   3   0       2090.49       2165.32        59.67 o                         
   3   3   0        542.18        560.39         9.76 o                         
   4   3   0        320.77        356.32         7.25 o                         
   5   3   0        349.82        323.87         7.30 o                         
   6   3   0        303.00        279.36         6.70 o                         
   7   3   0         29.90         35.72         4.02 o                         
 -10   4   0        110.78        110.87         5.90 o                         
  -9   4   0          0.76          0.60         1.90 o                         
  -8   4   0          7.19          5.38         2.42 o                         
  -7   4   0         71.63         76.80         4.12 o                         
  -6   4   0          7.92         14.76         4.25 o                         
  -5   4   0        183.66        179.19         7.02 o                         
  -4   4   0         58.17         77.97         3.44 o                         
  -3   4   0          3.11        745.25       246.21 o                         
  -2   4   0        232.27        246.31         6.72 o                         
  -1   4   0         58.30         51.86         2.24 o                         
   0   4   0          8.39         11.29         1.16 o                         
   1   4   0         39.60         43.46         2.16 o                         
   2   4   0        151.96        149.46         3.79 o                         
   3   4   0         56.13         65.22         4.48 o                         
   4   4   0        517.17        478.79        19.83 o                         
   5   4   0         27.57         28.27         2.17 o                         
   6   4   0         53.66         62.13         3.10 o                         
   7   4   0          5.52         14.73         1.67 o                         
 -10   5   0         72.77         71.90         4.59 o                         
  -9   5   0          3.37          2.94         2.15 o                         
  -8   5   0         21.26         21.46         3.35 o                         
  -7   5   0         73.48         71.27         7.44 o                         
  -6   5   0          0.35         17.34        14.57 o                         
  -5   5   0         53.14         53.46         4.72 o                         
  -4   5   0        411.64        442.26        11.28 o                         
  -3   5   0         98.56         83.63         3.48 o                         
  -2   5   0        112.50        102.71         4.32 o                         
  -1   5   0        385.62        443.22        14.68 o                         
   0   5   0          1.73          1.48         0.99 o                         
   1   5   0        480.25        439.67         8.67 o                         
   2   5   0        801.83        792.76        19.86 o                         
   3   5   0          0.00          1.03         1.79 o                         
   4   5   0          5.97          8.12         2.99 o                         
   5   5   0         25.33         26.26         2.82 o                         
   6   5   0          3.23          3.73         3.02 o                         
  -9   6   0         58.64         57.40         5.09 o                         
  -8   6   0          1.55          1.02         1.87 o                         
  -7   6   0         53.32         72.78        27.49 o                         
  -6   6   0        337.10        332.55        17.69 o                         
  -5   6   0         26.99         30.05         2.93 o                         
  -4   6   0        126.58        127.55         5.14 o                         
  -3   6   0        158.30        174.21         9.53 o                         
  -2   6   0         51.03        115.87        62.14 o                         
  -1   6   0         45.16         40.98         4.80 o                         
   0   6   0        334.22        324.67         6.54 o                         
   1   6   0        262.73        244.58         5.60 o                         
   2   6   0         87.80         82.12         3.19 o                         
   3   6   0        545.38        527.29        13.11 o                         
   4   6   0          6.34          4.67         4.99 o                         
   5   6   0          6.28          5.36         5.70 o                         
  -9   7   0        100.91         95.17         6.61 o                         
  -8   7   0         46.57         51.72         4.80 o                         
  -7   7   0          3.51          2.71         3.85 o                         
  -6   7   0         18.72         21.73         5.23 o                         
  -5   7   0         21.45         39.01        19.93 o                         
  -4   7   0         43.93         45.17         3.61 o                         
  -3   7   0         95.44        105.88         5.03 o                         
  -2   7   0         12.68         14.75         5.97 o                         
  -1   7   0        119.13        117.23         5.65 o                         
   0   7   0          0.00          0.03         0.98 o                         
   1   7   0        475.51        486.69        10.18 o                         
   2   7   0        163.21        159.90         4.26 o                         
   3   7   0         50.30         44.70         1.89 o                         
   4   7   0          5.77          6.08         2.93 o                         
  -9   8   0        149.85        144.88         5.29 o                         
  -8   8   0         17.73         15.61         4.88 o                         
  -7   8   0          0.08          2.96         3.89 o                         
  -6   8   0         35.24         37.45         6.07 o                         
  -5   8   0          0.48          0.07         2.34 o                         
  -4   8   0          0.11          5.09         7.19 o                         
  -3   8   0         77.74         82.03         3.80 o                         
  -2   8   0        151.51        164.18        11.65 o                         
  -1   8   0         14.11         13.41         2.07 o                         
   0   8   0        426.00        417.78         8.80 o                         
   1   8   0          1.34          1.53         1.24 o                         
   2   8   0         18.03         17.37         1.19 o                         
   3   8   0         60.26         56.33         3.41 o                         
  -8   9   0         62.46         59.11         6.79 o                         
  -7   9   0          0.02          0.83         2.62 o                         
  -6   9   0          0.47          0.41         3.43 o                         
  -5   9   0        141.21        137.54         6.35 o                         
  -4   9   0        239.33        245.91         8.01 o                         
  -3   9   0          9.52          7.41         3.96 o                         
  -2   9   0         92.47         89.63         6.31 o                         
  -1   9   0        131.70        130.74         3.94 o                         
   0   9   0          0.02          0.46         1.02 o                         
   1   9   0          2.14          2.36         2.39 o                         
   2   9   0         10.74          5.30         2.54 o                         
  -7  10   0         51.04         54.62         5.23 o                         
  -6  10   0          7.13          7.02         3.36 o                         
  -5  10   0          3.10          2.62         3.62 o                         
  -4  10   0          4.93          3.06         4.48 o                         
  -3  10   0        316.01        326.26        14.97 o                         
  -2  10   0         60.44         54.21         5.55 o                         
  -1  10   0          2.24          2.54         2.73 o                         
   0  10   0          0.15          0.45         1.86 o                         
  -6  11   0          1.41          1.04         3.15 o                         
  -5  11   0          0.43         -0.39         4.77 o                         
  -4  11   0          2.07          1.05         4.62 o                         
  -3  11   0          9.30          9.30         5.24 o                         
  -2  11   0         59.41         63.76         7.32 o                         
   2 -11   1         55.81         52.04         4.11 o                         
   3 -11   1        134.34        126.84        14.31 o                         
   4 -11   1         63.98         65.36         7.61 o                         
   5 -11   1          3.94          5.36        10.15 o                         
   6 -11   1         11.93          9.80         4.91 o                         
   0 -10   1          0.26          0.66         2.35 o                         
   1 -10   1         38.73         34.39         2.09 o                         
   2 -10   1         24.21         25.67         2.86 o                         
   3 -10   1        103.39         99.10         7.90 o                         
   4 -10   1         79.33         85.30        12.67 o                         
   5 -10   1          2.40          0.88         2.69 o                         
   6 -10   1         13.85         12.10         4.70 o                         
   7 -10   1          3.38          4.90         4.73 o                         
  -2  -9   1          1.91          3.81         2.37 o                         
  -1  -9   1          6.92          6.53         1.01 o                         
   0  -9   1          5.53          7.31         1.63 o                         
   1  -9   1         71.20         72.57         2.70 o                         
   2  -9   1         18.57         17.59         4.14 o                         
   3  -9   1          0.01          1.03         6.21 o                         
   4  -9   1        150.91        147.64         7.08 o                         
   5  -9   1        163.01        168.22        10.51 o                         
   6  -9   1          8.58          9.65         3.24 o                         
   7  -9   1         40.79         43.33         7.13 o                         
   8  -9   1         12.47         15.79         4.75 o                         
  -3  -8   1          1.48          0.54         1.22 o                         
  -2  -8   1          7.61          8.69         1.33 o                         
  -1  -8   1         54.19         52.44         2.08 o                         
   0  -8   1         17.43         18.27         1.93 o                         
   1  -8   1         74.72         77.77         3.76 o                         
   2  -8   1         18.62         39.83         7.44 o                         
   3  -8   1         67.52         65.56         5.37 o                         
   4  -8   1          0.75         -0.50         2.81 o                         
   5  -8   1        621.06        626.99        23.80 o                         
   6  -8   1        243.62        218.70         7.74 o                         
   7  -8   1         11.38         12.71         3.43 o                         
   8  -8   1          0.01          0.52         2.94 o                         
   9  -8   1          4.48          2.48         2.62 o                         
  -4  -7   1         52.62         46.05         3.89 o                         
  -3  -7   1        115.50        115.49         3.23 o                         
  -2  -7   1         52.25         50.15         1.87 o                         
  -1  -7   1        198.01        197.16         4.84 o                         
   0  -7   1        214.80        210.28         5.47 o                         
   1  -7   1        186.82        196.16         8.27 o                         
   2  -7   1         94.31         91.59         5.60 o                         
   3  -7   1        182.35        172.40         6.48 o                         
   4  -7   1        551.37        570.54        16.40 o                         
   5  -7   1          0.10         -1.02         3.04 o                         
   6  -7   1         72.67         73.92         4.32 o                         
   7  -7   1         89.14         86.23         5.67 o                         
   8  -7   1        233.78        229.41         9.00 o                         
   9  -7   1          3.75          0.70         2.12 o                         
  -5  -6   1        169.87        164.43        11.18 o                         
  -4  -6   1          0.00          0.06         1.10 o                         
  -3  -6   1        248.83        236.16         5.36 o                         
  -2  -6   1       1122.66       1103.46        23.37 o                         
  -1  -6   1       1165.91       1226.14        26.02 o                         
   0  -6   1         24.78         24.11         2.16 o                         
   1  -6   1         49.75         37.22         4.80 o                         
   2  -6   1          3.85          3.82         2.60 o                         
   3  -6   1          3.27          6.59         6.35 o                         
   4  -6   1          2.59          3.53         2.10 o                         
   5  -6   1         40.64         47.51         3.49 o                         
   6  -6   1          0.26         -0.97         4.36 o                         
   7  -6   1          3.33          4.96         2.96 o                         
   8  -6   1         19.31         20.69         4.50 o                         
   9  -6   1         39.88         38.80         4.38 o                         
  -6  -5   1        151.83        145.31         5.74 o                         
  -5  -5   1         96.26         84.84         4.07 o                         
  -4  -5   1         10.05          9.97         1.91 o                         
  -3  -5   1        510.94        523.71        14.22 o                         
  -2  -5   1        423.67        410.40        10.96 o                         
  -1  -5   1        344.28        356.53         6.99 o                         
   0  -5   1        614.00        629.29        14.72 o                         
   1  -5   1          7.26          3.47         2.84 o                         
   2  -5   1        907.01       1055.80        25.70 o                         
   3  -5   1          1.11          1.12         1.46 o                         
   4  -5   1         20.37         28.17         2.50 o                         
   5  -5   1         35.04         42.59         4.84 o                         
   6  -5   1         82.06         82.86         5.67 o                         
   7  -5   1         14.98         15.63         4.39 o                         
   8  -5   1         10.27         12.18         2.61 o                         
   9  -5   1         96.85         96.82         6.78 o                         
  10  -5   1          0.03          1.31         2.95 o                         
  -7  -4   1         59.74         40.44         9.38 o                         
  -6  -4   1        792.46        737.59        15.72 o                         
  -5  -4   1          8.27         18.71         2.16 o                         
  -4  -4   1        922.17        983.67        20.62 o                         
  -3  -4   1         42.72         51.28         2.08 o                         
  -2  -4   1        204.30        181.49         4.85 o                         
  -1  -4   1        168.31        183.44         3.52 o                         
   0  -4   1          2.37          4.04         1.27 o                         
   1  -4   1          9.36         18.24         9.69 o                         
   2  -4   1        401.53        419.82        10.56 o                         
   3  -4   1        550.82       1180.90      1243.04 o                         
   4  -4   1          0.58         -0.10         1.54 o                         
   5  -4   1         49.00        101.13        39.96 o                         
   6  -4   1         92.67        132.83        20.61 o                         
   7  -4   1         34.43         34.34         5.03 o                         
   8  -4   1          0.10          0.26         2.10 o                         
   9  -4   1         31.86         31.34         5.17 o                         
  10  -4   1         41.44         41.81         3.90 o                         
  -7  -3   1         23.25         21.40         2.42 o                         
  -6  -3   1          7.25          6.85         1.60 o                         
  -5  -3   1       1194.64       1120.28        24.20 o                         
  -4  -3   1         11.54          9.80         1.38 o                         
  -3  -3   1       2027.82       1919.30        39.54 o                         
  -2  -3   1        160.12        155.70         3.30 o                         
  -1  -3   1        309.76        341.12         9.62 o                         
   0  -3   1         34.68         32.84         2.94 o                         
   1  -3   1        220.24        217.41         5.08 o                         
   2  -3   1        422.15        391.59        10.60 o                         
   3  -3   1       1775.85       1725.89        43.84 o                         
   4  -3   1         69.28        105.73        21.67 o                         
   5  -3   1        881.12        935.19        24.88 o                         
   6  -3   1          6.05          8.10         3.37 o                         
   7  -3   1          0.26          0.94         2.24 o                         
   8  -3   1          1.01          1.31         1.97 o                         
   9  -3   1          0.61          0.35         2.65 o                         
  -8  -2   1         11.80         14.24         3.02 o                         
  -7  -2   1          8.53          6.77         2.65 o                         
  -6  -2   1         24.66         24.63         3.01 o                         
  -5  -2   1        678.96        691.44        15.42 o                         
  -4  -2   1       1313.86       1492.03        31.41 o                         
  -3  -2   1       3454.38       3373.50        65.70 o                         
  -2  -2   1       1247.73       1228.04        20.82 o                         
  -1  -2   1        321.11        330.72         6.39 o                         
   0  -2   1         24.52         25.20         2.91 o                         
   1  -2   1       1016.27        912.96        21.66 o                         
   2  -2   1        407.92        487.50        35.60 o                         
   3  -2   1        647.77        842.12       151.86 o                         
   4  -2   1       1891.27       1841.80        49.39 o                         
   5  -2   1        520.00        520.64        21.50 o                         
   6  -2   1        228.30        250.15         9.00 o                         
   7  -2   1        234.50        240.04         6.72 o                         
   8  -2   1         20.77         21.02         4.28 o                         
   9  -2   1         14.57         16.30         2.82 o                         
  -8  -1   1          6.65          7.67         1.69 o                         
  -7  -1   1         21.17         23.73         2.37 o                         
  -6  -1   1         23.81         23.40         6.29 o                         
  -5  -1   1        145.54        156.21         4.22 o                         
  -4  -1   1        405.08        370.76         7.22 o                         
  -3  -1   1        546.03        599.35        10.27 o                         
  -2  -1   1       9446.15       8211.77       179.37 o                         
  -1  -1   1      10177.00       8623.74       188.31 o                         
   1  -1   1         23.89         25.71         1.04 o                         
   2  -1   1        163.01        182.06        11.74 o                         
   3  -1   1         51.93         77.29        18.13 o                         
   4  -1   1        142.04        180.98        50.65 o                         
   5  -1   1         29.35         33.26         2.34 o                         
   6  -1   1          6.58          6.78         2.23 o                         
   7  -1   1          0.65          0.87         1.92 o                         
   8  -1   1          0.03          0.81         2.25 o                         
   9  -1   1         19.24         23.96         3.06 o                         
  -9   0   1         48.13         49.12         4.47 o                         
  -8   0   1         18.88         17.67         2.53 o                         
  -7   0   1         32.53         30.83         2.98 o                         
  -6   0   1          5.31          5.76         2.28 o                         
  -5   0   1        259.80        262.16         6.20 o                         
  -4   0   1       1160.64       1299.63        37.67 o                         
  -3   0   1        216.88        232.77         4.56 o                         
  -2   0   1       1284.19       1233.05        21.24 o                         
  -1   0   1        452.83        381.42        13.82 o                         
   1   0   1         17.60         13.55         1.25 o                         
   2   0   1       1047.54        942.57        23.26 o                         
   3   0   1        166.39        182.00         4.75 o                         
   4   0   1         63.68         70.11         9.23 o                         
   5   0   1         73.58         84.18         4.10 o                         
   6   0   1          0.00         -0.34         2.64 o                         
   7   0   1        482.83        479.90        10.68 o                         
   8   0   1         12.95         11.44         1.99 o                         
   9   0   1        129.31        113.98         6.14 o                         
  -9   1   1        125.25        127.83         5.63 o                         
  -8   1   1         44.26         42.91         2.93 o                         
  -7   1   1          0.29          0.03         1.71 o                         
  -6   1   1         65.59         60.99         4.28 o                         
  -5   1   1          8.90         10.83         1.62 o                         
  -4   1   1        298.16        355.32        25.18 o                         
  -3   1   1        756.51        816.66        16.14 o                         
  -2   1   1        167.05        204.57        23.76 o                         
  -1   1   1        967.11        811.55        19.97 o                         
   1   1   1       7620.94       6641.82       138.68 o                         
   2   1   1       1764.00       1606.42        32.38 o                         
   3   1   1        572.02        663.04        19.37 o                         
   4   1   1         20.12         23.44         1.48 o                         
   5   1   1         40.93         35.73         2.62 o                         
   6   1   1         50.43         48.59         3.25 o                         
   7   1   1         18.31         19.71         1.91 o                         
   8   1   1        106.62        105.05         3.97 o                         
  -9   2   1         12.13         14.03         2.99 o                         
  -8   2   1         23.54         25.89         2.38 o                         
  -7   2   1          3.88          2.93         1.86 o                         
  -6   2   1          7.19          9.53         3.11 o                         
  -5   2   1          2.01          1.33         1.32 o                         
  -4   2   1          4.25          4.48         1.64 o                         
  -3   2   1        259.05        310.46         9.40 o                         
  -2   2   1      13357.72      11246.32       494.12 o                         
  -1   2   1       6113.39       5307.05       152.37 o                         
   1   2   1         28.30         30.86         0.88 o                         
   2   2   1       1239.38       1293.38        37.85 o                         
   3   2   1          3.49          4.67         1.25 o                         
   4   2   1         14.22         16.67         2.01 o                         
   5   2   1         55.09         51.22         2.27 o                         
   6   2   1          3.65          3.70         2.55 o                         
   7   2   1         33.18         33.69         2.74 o                         
   8   2   1         35.70         42.40         2.60 o                         
  -9   3   1         47.27         45.73         3.36 o                         
  -8   3   1          8.20          6.38         2.31 o                         
  -7   3   1        119.71        117.53         5.41 o                         
  -6   3   1        527.34        555.63        11.97 o                         
  -5   3   1        116.73        136.75         5.57 o                         
  -4   3   1        109.69        135.86        13.56 o                         
  -3   3   1       1818.70       1716.10        44.22 o                         
  -2   3   1         23.39         25.62         1.71 o                         
  -1   3   1         52.60         61.50         2.43 o                         
   0   3   1          0.46          3.62         2.30 o                         
   1   3   1       2244.78       2148.71        55.00 o                         
   2   3   1        627.87        751.61        17.55 o                         
   3   3   1        345.36        335.00         6.85 o                         
   4   3   1        173.76        161.51         3.81 o                         
   5   3   1         13.69         11.67         1.66 o                         
   6   3   1         17.53         12.32         2.25 o                         
   7   3   1          0.01         -0.10         1.13 o                         
 -10   4   1         13.18         11.30         2.90 o                         
  -9   4   1          3.35         14.60         7.76 o                         
  -8   4   1          3.64          4.72         2.63 o                         
  -7   4   1        149.87        163.59         4.85 o                         
  -6   4   1          0.20          0.20         1.72 o                         
  -5   4   1        250.58        254.26        10.31 o                         
  -4   4   1        239.74        236.05         7.39 o                         
  -3   4   1         31.61         33.90         2.78 o                         
  -2   4   1        108.54        120.54         4.00 o                         
  -1   4   1       2040.04       1944.36        69.15 o                         
   0   4   1         53.48         80.22        17.58 o                         
   1   4   1        310.91        339.92         7.83 o                         
   2   4   1        225.69        251.59         6.43 o                         
   3   4   1        173.00        158.78        11.77 o                         
   4   4   1          1.24          5.98         3.49 o                         
   5   4   1        132.96        119.49         3.96 o                         
   6   4   1          1.44          1.30         1.38 o                         
   7   4   1         59.75         70.04         4.13 o                         
 -10   5   1          4.17          2.84         2.28 o                         
  -9   5   1         21.63         21.22         3.35 o                         
  -8   5   1         17.87         20.35         3.57 o                         
  -7   5   1        336.21        328.99         8.28 o                         
  -6   5   1         11.40         39.18        22.28 o                         
  -5   5   1         25.77         23.81         4.95 o                         
  -4   5   1          0.05          0.39         1.42 o                         
  -3   5   1         20.17         20.31         2.07 o                         
  -2   5   1        160.01        146.23         5.27 o                         
  -1   5   1         61.15         64.89         3.28 o                         
   0   5   1        107.41        118.35         2.49 o                         
   1   5   1        151.46        129.06         2.76 o                         
   2   5   1        192.97        181.26         4.63 o                         
   3   5   1          0.29          0.46         0.93 o                         
   4   5   1        132.01        117.79         4.20 o                         
   5   5   1        143.59        143.22         5.09 o                         
   6   5   1         39.90         41.35         2.91 o                         
  -9   6   1          1.10         -0.15         2.43 o                         
  -8   6   1          0.30         -0.13         2.87 o                         
  -7   6   1          3.71          8.56         6.39 o                         
  -6   6   1         77.42         70.73         4.40 o                         
  -5   6   1          0.03          0.39         3.69 o                         
  -4   6   1          4.20          6.42         3.46 o                         
  -3   6   1         20.47         17.71         2.53 o                         
  -2   6   1         11.33         10.05         1.89 o                         
  -1   6   1         51.28         47.74         5.02 o                         
   0   6   1          2.68          1.59         0.98 o                         
   1   6   1        263.15        273.68         5.98 o                         
   2   6   1        490.66        488.89         9.98 o                         
   3   6   1          8.87          1.62         1.86 o                         
   4   6   1         12.97          7.76         5.70 o                         
   5   6   1         75.53         82.58         9.47 o                         
  -9   7   1          1.97          4.71         4.97 o                         
  -8   7   1         11.76         11.67         2.53 o                         
  -7   7   1          0.44          0.24         2.44 o                         
  -6   7   1         71.12         69.18         4.00 o                         
  -5   7   1          3.61          3.21         2.38 o                         
  -4   7   1        165.26        174.28         5.88 o                         
  -3   7   1         10.38         11.43         2.08 o                         
  -2   7   1          1.40          1.20         4.53 o                         
  -1   7   1         83.80         76.19         4.58 o                         
   0   7   1       1060.41       1025.64        21.42 o                         
   1   7   1         37.83         44.22         1.57 o                         
   2   7   1          4.80          4.85         1.16 o                         
   3   7   1         35.86         32.20         2.34 o                         
   4   7   1         42.22         40.98         7.16 o                         
  -9   8   1          2.38          2.91         2.48 o                         
  -8   8   1          1.37          0.49         1.71 o                         
  -7   8   1         21.67         22.19         3.56 o                         
  -6   8   1        190.56        197.10         7.22 o                         
  -5   8   1         80.67         78.11         4.07 o                         
  -4   8   1         53.45         58.39         6.09 o                         
  -3   8   1         19.70         18.38         4.11 o                         
  -2   8   1         94.98         90.02         5.92 o                         
  -1   8   1        826.64        844.90        21.17 o                         
   0   8   1         38.59         36.90         2.46 o                         
   1   8   1        823.20        792.80        17.40 o                         
   2   8   1          0.04          0.63         1.18 o                         
   3   8   1          1.42          1.21         2.90 o                         
  -8   9   1         11.33          5.88         5.10 o                         
  -7   9   1         89.48         81.61         5.62 o                         
  -6   9   1        151.03        150.58         7.71 o                         
  -5   9   1         61.38         61.52         6.55 o                         
  -4   9   1         29.75         26.01         9.79 o                         
  -3   9   1         23.24         22.93         4.77 o                         
  -2   9   1        177.91        192.89        13.26 o                         
  -1   9   1         63.42         62.71         2.80 o                         
   0   9   1        226.41        228.31         5.59 o                         
   1   9   1        147.27        152.18         5.41 o                         
   2   9   1         21.05         21.04         2.53 o                         
  -7  10   1        115.76        116.58         8.13 o                         
  -6  10   1         98.85         94.79         6.84 o                         
  -5  10   1         27.57         30.39         3.50 o                         
  -4  10   1         30.87         53.00        11.52 o                         
  -3  10   1          1.91          0.39         6.58 o                         
  -2  10   1         75.17         51.04        33.93 o                         
  -1  10   1          4.05          5.11         3.06 o                         
   0  10   1         15.37         20.03         4.76 o                         
  -6  11   1         43.64         46.03         8.00 o                         
  -5  11   1          0.00         -0.66         8.76 o                         
  -4  11   1          0.23         -0.39         7.98 o                         
  -3  11   1          4.03          4.14         4.62 o                         
  -2  11   1          2.32          2.29         3.43 o                         
   2 -11   2          0.52          0.68         2.74 o                         
   3 -11   2          8.37          8.25         4.87 o                         
   4 -11   2        108.94        115.20        14.46 o                         
   5 -11   2         66.22         66.51         8.52 o                         
   6 -11   2          2.21          3.56         3.32 o                         
   0 -10   2          5.90          5.10         3.75 o                         
   1 -10   2         23.92         25.82         1.65 o                         
   2 -10   2         55.70         47.28         3.24 o                         
   3 -10   2        137.98        132.37        13.36 o                         
   4 -10   2        219.57        227.73        12.36 o                         
   5 -10   2        163.94        179.06         7.01 o                         
   6 -10   2         88.20         87.41         5.31 o                         
   7 -10   2          2.05          1.66         3.23 o                         
  -2  -9   2         10.99         12.82         1.96 o                         
  -1  -9   2         19.26         18.84         1.76 o                         
   0  -9   2          5.24          5.97         1.74 o                         
   1  -9   2          6.13          4.59         2.34 o                         
   2  -9   2          3.60          1.74         5.75 o                         
   3  -9   2          1.18          1.35         6.48 o                         
   4  -9   2         24.28         22.86         3.29 o                         
   5  -9   2         74.69         67.77         4.65 o                         
   6  -9   2          2.16          1.52         3.67 o                         
   7  -9   2        205.51        186.72         7.72 o                         
   8  -9   2          1.87          3.52         3.07 o                         
  -3  -8   2         18.70         28.50         2.32 o                         
  -2  -8   2         16.06         17.67         1.36 o                         
  -1  -8   2          2.24          3.00         0.93 o                         
   0  -8   2        103.78        100.67         3.64 o                         
   1  -8   2        203.64        210.32         6.23 o                         
   2  -8   2         64.63         68.63         5.29 o                         
   3  -8   2         55.74         59.34         3.73 o                         
   4  -8   2         95.84         91.46         4.71 o                         
   5  -8   2         95.13         81.72         4.48 o                         
   6  -8   2         67.18         70.77         5.94 o                         
   7  -8   2        109.74         96.79         6.21 o                         
   8  -8   2         44.18         37.42         6.02 o                         
   9  -8   2         32.35         28.23         4.40 o                         
  -4  -7   2          3.17          5.31         1.15 o                         
  -3  -7   2        120.97        131.75         3.47 o                         
  -2  -7   2        174.48        167.26         4.31 o                         
  -1  -7   2        171.77        175.73         4.48 o                         
   0  -7   2        108.93        104.14         3.25 o                         
   1  -7   2         41.61         39.10         3.87 o                         
   2  -7   2        783.23        804.72        20.33 o                         
   3  -7   2         25.34         23.02         2.59 o                         
   4  -7   2        141.17        136.26         6.13 o                         
   5  -7   2         22.91         18.12         4.80 o                         
   6  -7   2        126.12        107.38         5.35 o                         
   7  -7   2        262.05        246.71        11.23 o                         
   8  -7   2        351.14        335.77        15.87 o                         
   9  -7   2          4.02          3.95         4.07 o                         
  -5  -6   2          7.18          6.19         2.81 o                         
  -4  -6   2         14.10         12.89         1.39 o                         
  -3  -6   2          8.04          9.48         1.29 o                         
  -2  -6   2          7.03         10.02         1.34 o                         
  -1  -6   2         75.69         72.14         2.55 o                         
   0  -6   2        838.29        881.15        21.02 o                         
   1  -6   2        462.67        515.72        20.16 o                         
   2  -6   2        143.93        181.01         6.50 o                         
   3  -6   2        476.75        486.14        14.38 o                         
   4  -6   2         14.64         16.72         2.96 o                         
   5  -6   2          0.00         -0.02         2.06 o                         
   6  -6   2         30.24         23.08         3.94 o                         
   7  -6   2        174.53        173.61         8.27 o                         
   8  -6   2        490.86        458.17        16.72 o                         
   9  -6   2         39.82         43.74         3.85 o                         
  -6  -5   2          0.75          1.08         1.90 o                         
  -5  -5   2        356.45        350.10        16.52 o                         
  -4  -5   2        115.20        109.82         4.05 o                         
  -3  -5   2         18.74         15.91         1.80 o                         
  -2  -5   2          0.16          0.45         0.91 o                         
  -1  -5   2         62.05         53.69         1.94 o                         
   0  -5   2        284.42        282.00         6.51 o                         
   1  -5   2        741.16        799.26        20.08 o                         
   2  -5   2       1959.17       2011.30        51.67 o                         
   3  -5   2        459.03        510.03        13.24 o                         
   4  -5   2          6.71          7.58         2.80 o                         
   5  -5   2         29.25         27.76         6.21 o                         
   6  -5   2          1.03          6.27         8.18 o                         
   7  -5   2         60.88         61.43         5.47 o                         
   8  -5   2         32.16         37.20         7.26 o                         
   9  -5   2         98.71         97.92         4.94 o                         
  10  -5   2          0.01         -0.05         2.93 o                         
  -7  -4   2         56.36         45.76         3.75 o                         
  -6  -4   2        141.64        124.57         6.38 o                         
  -5  -4   2         18.84         19.95         3.36 o                         
  -4  -4   2       1392.44       1399.36        30.47 o                         
  -3  -4   2        773.00        733.05        15.11 o                         
  -2  -4   2        281.83        262.60         6.18 o                         
  -1  -4   2       1031.17       1131.53        22.29 o                         
   0  -4   2        307.76        298.15        10.69 o                         
   1  -4   2        252.90        280.03        24.85 o                         
   2  -4   2        604.94        649.02        15.51 o                         
   3  -4   2        115.23        282.35       197.50 o                         
   4  -4   2       1545.79       1657.04        42.77 o                         
   5  -4   2        398.18        411.73        11.54 o                         
   6  -4   2          6.59          7.74         3.81 o                         
   7  -4   2        155.26        145.81         9.30 o                         
   8  -4   2          0.01         -0.30         1.94 o                         
   9  -4   2        407.84        418.35        10.57 o                         
  10  -4   2         63.61         60.50         6.48 o                         
  -7  -3   2        279.90        258.87         6.51 o                         
  -6  -3   2        367.72        353.58        10.46 o                         
  -5  -3   2        144.84        146.16         4.01 o                         
  -4  -3   2         10.37         13.86         1.31 o                         
  -3  -3   2        122.09        127.51         4.80 o                         
  -2  -3   2        182.27        169.74         3.35 o                         
  -1  -3   2         79.96         63.72         1.78 o                         
   0  -3   2        494.94        509.97        16.86 o                         
   1  -3   2       1714.92       1571.90        38.66 o                         
   2  -3   2        212.64        236.44         6.60 o                         
   3  -3   2        854.51       1084.51        95.28 o                         
   4  -3   2       1123.38       1220.93        42.34 o                         
   5  -3   2        572.74        554.89        15.65 o                         
   6  -3   2         65.95         68.08         5.27 o                         
   7  -3   2          6.06          9.93         6.58 o                         
   8  -3   2         42.89         38.22         3.39 o                         
   9  -3   2        294.20        303.12         9.61 o                         
  -8  -2   2         17.42         16.46         2.40 o                         
  -7  -2   2        136.13        135.43         4.54 o                         
  -6  -2   2          9.00          9.95         1.77 o                         
  -5  -2   2        168.48        147.50         4.03 o                         
  -4  -2   2        135.26        153.38         3.87 o                         
  -3  -2   2       1600.81       1595.06        35.29 o                         
  -2  -2   2        337.14        369.78         6.05 o                         
  -1  -2   2          4.05          7.75         0.78 o                         
   0  -2   2         27.54         15.10         1.19 o                         
   1  -2   2       1223.67       1130.60        49.57 o                         
   2  -2   2       1002.77        991.16        23.84 o                         
   3  -2   2        192.39        208.80         6.09 o                         
   4  -2   2        278.17        284.00         8.92 o                         
   5  -2   2        675.59        701.83        19.10 o                         
   6  -2   2         13.91         13.01         3.67 o                         
   7  -2   2          2.68          2.09         2.21 o                         
   8  -2   2        179.12        186.44         6.00 o                         
   9  -2   2        428.11        422.13        12.13 o                         
  -8  -1   2         13.81         11.32         2.36 o                         
  -7  -1   2         41.71         38.71         2.44 o                         
  -6  -1   2        219.40        199.77         6.11 o                         
  -5  -1   2         18.14         25.73         5.53 o                         
  -4  -1   2        281.25        310.74         6.07 o                         
  -3  -1   2       3730.84       3539.68        69.02 o                         
  -2  -1   2       1459.24       1326.18        24.12 o                         
  -1  -1   2        358.02        383.70         7.35 o                         
   0  -1   2       1607.20       1263.95        28.73 o                         
   1  -1   2        350.56        335.07         7.49 o                         
   2  -1   2       2528.97       2142.65        55.23 o                         
   3  -1   2        378.72        397.60        22.51 o                         
   4  -1   2         11.08         22.06        12.23 o                         
   5  -1   2       1767.14       1885.27        40.96 o                         
   6  -1   2          4.54          6.21         3.10 o                         
   7  -1   2          0.75          2.51         1.66 o                         
   8  -1   2         11.85         11.98         3.25 o                         
   9  -1   2        150.12        149.55         7.08 o                         
  -9   0   2         10.31         10.42         2.50 o                         
  -8   0   2          2.02          1.22         1.58 o                         
  -7   0   2        159.37        152.46         4.53 o                         
  -6   0   2         55.93         59.89         2.72 o                         
  -5   0   2          2.09         -0.29         1.60 o                         
  -4   0   2        159.14        189.23         4.09 o                         
  -3   0   2         36.84         35.01         1.38 o                         
  -2   0   2       4312.94       3732.85        71.39 o                         
  -1   0   2       1145.72       1053.44        19.39 o                         
   1   0   2       2044.52       1649.09        39.66 o                         
   2   0   2        918.30        851.15        26.16 o                         
   3   0   2       1544.30       1509.57        38.26 o                         
   4   0   2       1481.88       1572.47        32.81 o                         
   5   0   2          6.08         14.29         2.93 o                         
   6   0   2        976.36       1001.73        21.31 o                         
   7   0   2        234.62        227.59         5.91 o                         
   8   0   2          5.35          6.24         2.55 o                         
   9   0   2         28.11         30.32         3.04 o                         
  -9   1   2         49.67         53.42         3.66 o                         
  -8   1   2         12.57         10.66         2.09 o                         
  -7   1   2          0.87          0.49         1.53 o                         
  -6   1   2         77.45         70.50         4.55 o                         
  -5   1   2          2.48          3.91         1.74 o                         
  -4   1   2         42.15         65.35         6.35 o                         
  -3   1   2         98.10         95.04         7.05 o                         
  -2   1   2      35700.89      31537.68      1019.50 o                         
  -1   1   2        193.00        188.66         2.93 o                         
   0   1   2       1047.79        917.42        29.58 o                         
   1   1   2        492.22        483.68         8.60 o                         
   2   1   2        527.73        551.75        10.30 o                         
   3   1   2          5.38          4.20         3.18 o                         
   4   1   2          0.13          0.02         0.76 o                         
   5   1   2        201.71        215.87         5.46 o                         
   6   1   2         19.94         22.20         1.90 o                         
   7   1   2         66.30         61.82         3.48 o                         
   8   1   2          2.48          1.59         2.03 o                         
  -9   2   2          9.93         13.98         2.85 o                         
  -8   2   2         29.23         30.27         2.64 o                         
  -7   2   2        139.52        145.27         4.51 o                         
  -6   2   2         41.69         45.28         3.18 o                         
  -5   2   2        420.02        432.67        10.19 o                         
  -4   2   2        170.50        177.63         4.20 o                         
  -3   2   2        351.39        352.90         9.57 o                         
  -2   2   2      31575.31      28037.38      1087.18 o                         
  -1   2   2      28043.88      24045.40       900.58 o                         
   0   2   2         37.82         33.66         1.57 o                         
   1   2   2        159.67        164.60         2.83 o                         
   2   2   2         65.67         91.36        10.80 o                         
   3   2   2         48.49         61.96         2.26 o                         
   4   2   2         37.51         30.39         2.90 o                         
   5   2   2         64.05         60.60         2.33 o                         
   6   2   2         20.69         24.31         1.99 o                         
   7   2   2        112.65        110.26         4.03 o                         
   8   2   2         56.93         55.53         3.84 o                         
  -9   3   2         36.74         36.53         3.07 o                         
  -8   3   2        146.29        150.58         6.52 o                         
  -7   3   2          0.89         -0.07         1.71 o                         
  -6   3   2        114.56        128.14         4.30 o                         
  -5   3   2         46.97         63.84         3.56 o                         
  -4   3   2          7.92         37.53        20.04 o                         
  -3   3   2         39.92         48.73         3.49 o                         
  -2   3   2        190.83        340.99       211.08 o                         
  -1   3   2       4143.33       3827.58       149.85 o                         
   1   3   2         24.59         24.98         1.25 o                         
   2   3   2          5.31          1.43         0.66 o                         
   3   3   2         23.86         29.63         6.07 o                         
   4   3   2         44.42         43.91         2.09 o                         
   5   3   2        181.08        172.30         4.89 o                         
   6   3   2          0.40          0.13         1.85 o                         
   7   3   2          2.55          2.97         2.19 o                         
 -10   4   2        107.73        105.79         4.71 o                         
  -9   4   2        315.34        311.34        10.29 o                         
  -8   4   2          0.18          0.84         1.85 o                         
  -7   4   2         89.01         90.27         3.74 o                         
  -6   4   2         64.67         60.75         4.37 o                         
  -5   4   2         99.49        158.16        78.64 o                         
  -4   4   2       1011.68       1075.23        27.46 o                         
  -3   4   2        959.31       1087.14        27.50 o                         
  -2   4   2          0.00         -0.32         1.33 o                         
  -1   4   2        156.44        154.05         7.07 o                         
   0   4   2       1204.58       1325.18        28.60 o                         
   1   4   2        254.83        301.92         7.37 o                         
   2   4   2         14.18         13.25         1.24 o                         
   3   4   2          3.79          2.70         0.88 o                         
   4   4   2         68.95         64.84         2.54 o                         
   5   4   2        109.78        108.49         3.46 o                         
   6   4   2         12.72         18.22         2.15 o                         
   7   4   2          1.86          2.36         1.57 o                         
 -10   5   2          4.86          3.27         2.97 o                         
  -9   5   2         15.19         14.00         3.50 o                         
  -8   5   2        107.49        107.55         4.45 o                         
  -7   5   2         75.79         81.80         3.53 o                         
  -6   5   2          5.53          2.56         1.73 o                         
  -4   5   2        170.86        174.82         5.24 o                         
  -3   5   2         10.00         10.71         2.13 o                         
  -2   5   2         67.29         74.62         3.80 o                         
  -1   5   2        170.21        174.36         6.44 o                         
   0   5   2        392.58        461.29         8.99 o                         
   1   5   2          0.35          3.04         5.68 o                         
   2   5   2          6.34          9.59         1.38 o                         
   3   5   2        180.92        166.73        10.96 o                         
   4   5   2        153.14        152.21         5.81 o                         
   5   5   2         20.10         29.19         2.88 o                         
   6   5   2         66.31         62.81         4.11 o                         
  -9   6   2         23.56         24.29         2.86 o                         
  -8   6   2         28.30         29.75         3.77 o                         
  -7   6   2          6.81          5.36         1.91 o                         
  -6   6   2         26.29         28.64         3.24 o                         
  -5   6   2          6.81          8.66         3.04 o                         
  -4   6   2         92.13         92.40         4.81 o                         
  -3   6   2        295.72        329.51         9.47 o                         
  -2   6   2         23.49         36.92         5.46 o                         
  -1   6   2         30.53         22.68         4.31 o                         
   0   6   2        394.88        416.49         8.12 o                         
   1   6   2          1.38          0.95         0.87 o                         
   2   6   2          3.27          3.66         1.26 o                         
   3   6   2          2.56          4.23         2.99 o                         
   4   6   2        186.62        191.10        12.77 o                         
   5   6   2          4.42          4.55         3.65 o                         
  -9   7   2          0.09         -0.49         2.15 o                         
  -8   7   2         31.07         30.80         2.63 o                         
  -7   7   2          8.61          7.40         4.93 o                         
  -6   7   2         25.49         25.36         3.22 o                         
  -5   7   2         86.57         90.42         5.19 o                         
  -4   7   2         67.28         68.62         4.55 o                         
  -3   7   2        188.43        193.20         6.67 o                         
  -2   7   2         76.30         70.84         4.82 o                         
  -1   7   2        285.93        269.93         7.31 o                         
   0   7   2        155.29        140.96         3.64 o                         
   1   7   2        374.53        362.44         7.79 o                         
   2   7   2         68.00         57.23         2.99 o                         
   3   7   2         21.24         21.25         2.57 o                         
   4   7   2         54.20         61.10         5.55 o                         
  -9   8   2          3.52          4.90         2.80 o                         
  -8   8   2         30.13         31.70         3.18 o                         
  -7   8   2          0.97          0.26         3.31 o                         
  -6   8   2          0.95          0.39         2.50 o                         
  -5   8   2          2.48         12.31         7.98 o                         
  -4   8   2         35.84         41.04         4.14 o                         
  -3   8   2         20.48         21.78         7.37 o                         
  -2   8   2         77.73         85.40         5.55 o                         
  -1   8   2        480.30        519.12        10.77 o                         
   0   8   2        345.40        325.95         7.66 o                         
   1   8   2          0.02          0.61         0.83 o                         
   2   8   2         21.28         16.16         2.53 o                         
   3   8   2        106.96         92.64         4.61 o                         
  -8   9   2         40.31         47.13         3.44 o                         
  -7   9   2          3.25          5.33         4.30 o                         
  -6   9   2         22.79         27.90         4.66 o                         
  -5   9   2        109.61        106.68         5.05 o                         
  -4   9   2         10.35         12.38         4.77 o                         
  -3   9   2          4.44          3.96         6.85 o                         
  -2   9   2        155.32        150.77         8.34 o                         
  -1   9   2        145.75        144.42         4.12 o                         
   0   9   2          9.46          9.22         4.24 o                         
   1   9   2        158.52        154.42         7.86 o                         
   2   9   2         47.31         52.43         4.21 o                         
  -7  10   2         98.32        103.09         6.63 o                         
  -6  10   2          6.59          2.36         3.08 o                         
  -5  10   2          8.45          6.61         5.38 o                         
  -4  10   2         10.19         10.50         5.26 o                         
  -3  10   2         90.87         98.14         7.73 o                         
  -2  10   2         58.72         61.50         5.14 o                         
  -1  10   2        133.33        134.83         5.74 o                         
   0  10   2         14.52         15.12         3.22 o                         
  -5  11   2         15.89         11.48         6.09 o                         
  -4  11   2         21.95         21.34         6.24 o                         
  -3  11   2        146.73        147.86        15.27 o                         
  -2  11   2         37.52         39.82         3.91 o                         
   2 -11   3         30.29          8.97        14.19 o                         
   3 -11   3         17.41         13.02         8.81 o                         
   4 -11   3         27.04         28.24         6.14 o                         
   5 -11   3        112.00         99.33         6.21 o                         
   0 -10   3          3.01          3.20         1.61 o                         
   1 -10   3          0.62          0.60         1.77 o                         
   2 -10   3        102.31         96.29         3.63 o                         
   3 -10   3         32.88         28.04         9.18 o                         
   4 -10   3         48.63         48.55         3.70 o                         
   5 -10   3          1.00          0.66         2.57 o                         
   6 -10   3          6.47         64.33        70.29 o                         
   7 -10   3          4.58          4.88         4.77 o                         
  -2  -9   3         92.39        100.04         3.11 o                         
  -1  -9   3          3.87          2.79         1.42 o                         
   0  -9   3        151.87        157.39         4.15 o                         
   1  -9   3        253.40        241.15         7.27 o                         
   2  -9   3        265.19        272.73        15.90 o                         
   3  -9   3        145.88        143.63         8.47 o                         
   4  -9   3         27.70         23.17         2.86 o                         
   5  -9   3        158.85        145.51         7.31 o                         
   6  -9   3         37.93         28.56         3.58 o                         
   7  -9   3          2.25          2.59         4.25 o                         
   8  -9   3         28.86         27.33         4.12 o                         
  -3  -8   3         15.80         13.94         2.03 o                         
  -2  -8   3         71.19         73.02         2.41 o                         
  -1  -8   3         10.45          7.37         1.13 o                         
   0  -8   3         11.69         12.61         1.76 o                         
   1  -8   3        109.95        108.43         3.53 o                         
   2  -8   3        238.86        226.14        10.08 o                         
   3  -8   3          0.87          0.83         2.44 o                         
   4  -8   3          0.36         -0.42         2.05 o                         
   5  -8   3        159.67        154.78         6.74 o                         
   6  -8   3         35.73         24.65         3.65 o                         
   7  -8   3         34.59         29.52         6.73 o                         
   8  -8   3         71.40         77.31         6.09 o                         
   9  -8   3          3.91          4.10         6.42 o                         
  -4  -7   3        164.51        170.83         4.59 o                         
  -3  -7   3         66.48         63.22         2.48 o                         
  -2  -7   3         29.50         26.81         1.76 o                         
  -1  -7   3        823.49        865.44        18.47 o                         
   0  -7   3        152.64        145.95         3.63 o                         
   1  -7   3          0.98          6.07         2.69 o                         
   2  -7   3         85.43         81.63         4.16 o                         
   3  -7   3        395.47        535.21       120.79 o                         
   4  -7   3        475.08        432.06        11.81 o                         
   5  -7   3          0.07         -0.02         2.07 o                         
   6  -7   3        288.80        242.53        11.71 o                         
   7  -7   3          3.29          6.96         4.54 o                         
   8  -7   3          0.04          0.28         2.93 o                         
   9  -7   3          5.07          3.03         3.55 o                         
  -5  -6   3         16.14         15.30         2.64 o                         
  -4  -6   3        104.00        100.67         2.88 o                         
  -3  -6   3          0.32          0.06         1.00 o                         
  -2  -6   3          0.47          1.16         1.06 o                         
  -1  -6   3         44.49         45.85         2.07 o                         
   0  -6   3        397.88        402.24        10.04 o                         
   1  -6   3          3.24          2.72         2.28 o                         
   2  -6   3         97.43         91.68         3.77 o                         
   3  -6   3        845.09        836.18        49.29 o                         
   4  -6   3        459.48        520.20        20.31 o                         
   5  -6   3         89.43         79.71         7.38 o                         
   6  -6   3        212.80        208.90         9.89 o                         
   7  -6   3          9.51          4.45         4.45 o                         
   8  -6   3         94.35         96.30         7.00 o                         
   9  -6   3          0.70          0.28         3.49 o                         
  -6  -5   3         93.05         79.60         7.44 o                         
  -5  -5   3         76.93         53.78        29.01 o                         
  -4  -5   3        370.40        361.62        12.96 o                         
  -3  -5   3       1205.00       1214.74        32.09 o                         
  -2  -5   3         60.54         57.92         2.12 o                         
  -1  -5   3         19.62         23.26         1.48 o                         
   0  -5   3          9.13          8.28         1.23 o                         
   1  -5   3        552.23        589.06        14.37 o                         
   2  -5   3        287.07        307.05        11.81 o                         
   3  -5   3         67.23         67.92         2.92 o                         
   4  -5   3        341.48        343.25        10.55 o                         
   5  -5   3         78.93         91.90        16.94 o                         
   6  -5   3         54.84         71.07        17.53 o                         
   7  -5   3        437.81        436.59        14.67 o                         
   8  -5   3        141.87        127.59         6.39 o                         
   9  -5   3        249.29        256.09         7.64 o                         
  -7  -4   3        178.95        163.24         5.57 o                         
  -6  -4   3         94.53         86.74         3.65 o                         
  -5  -4   3          0.00          0.80         1.22 o                         
  -4  -4   3        593.24        567.16        11.94 o                         
  -3  -4   3         82.18         74.51         2.65 o                         
  -2  -4   3        646.68        659.06        16.94 o                         
  -1  -4   3        491.87        535.35        10.49 o                         
   0  -4   3       1164.87       1219.05        42.13 o                         
   1  -4   3         45.74         48.51         1.94 o                         
   2  -4   3        582.77        641.26        16.41 o                         
   3  -4   3        501.35        543.35        14.89 o                         
   4  -4   3         34.39         28.48         2.70 o                         
   5  -4   3        355.86        376.11        10.81 o                         
   6  -4   3        235.14        287.56        41.49 o                         
   7  -4   3          2.57          1.08         2.61 o                         
   8  -4   3         31.06         33.65         4.04 o                         
   9  -4   3        201.24        198.94         7.06 o                         
  -7  -3   3          8.03          7.30         1.75 o                         
  -6  -3   3        147.32        161.43        11.46 o                         
  -5  -3   3        407.39        414.56         7.65 o                         
  -4  -3   3         28.99         30.97         1.48 o                         
  -3  -3   3        546.06        567.34        11.43 o                         
  -2  -3   3         20.68         23.51         1.55 o                         
  -1  -3   3         55.60         53.03         2.26 o                         
   0  -3   3       1214.74       1120.99        26.24 o                         
   1  -3   3       1723.85       1632.29        40.84 o                         
   2  -3   3         24.74         29.37         3.66 o                         
   3  -3   3          0.01        107.78        56.23 o                         
   4  -3   3          0.19        101.55        24.13 o                         
   5  -3   3        155.70        142.06         8.18 o                         
   6  -3   3         17.84         20.14         6.34 o                         
   7  -3   3         10.28         14.12         4.14 o                         
   8  -3   3        239.92        236.30         7.18 o                         
   9  -3   3          5.84          5.81         2.97 o                         
  -8  -2   3        115.82        106.11         3.86 o                         
  -7  -2   3        623.21        584.42        13.32 o                         
  -6  -2   3          0.94          4.86         4.37 o                         
  -5  -2   3       1361.19       1439.18        30.77 o                         
  -4  -2   3        514.63        512.87         9.20 o                         
  -3  -2   3        446.18        485.76         8.27 o                         
  -2  -2   3          2.01          5.36         1.09 o                         
  -1  -2   3        156.89        138.77         2.89 o                         
   0  -2   3        621.56        590.29        19.18 o                         
   1  -2   3       1923.05       1758.75       123.21 o                         
   2  -2   3        272.89        248.92        10.44 o                         
   3  -2   3        577.71        571.37        15.17 o                         
   4  -2   3        100.75        139.50        55.26 o                         
   5  -2   3        165.83        155.26         5.62 o                         
   6  -2   3         13.33         20.36         9.05 o                         
   7  -2   3        287.16        302.79        10.81 o                         
   8  -2   3        142.83        146.12         5.31 o                         
   9  -2   3         12.18         13.22         4.15 o                         
  -8  -1   3        116.13        108.03         4.90 o                         
  -7  -1   3          9.28          7.85         1.74 o                         
  -6  -1   3        329.55        349.35         8.82 o                         
  -5  -1   3         26.49         34.97         1.99 o                         
  -4  -1   3        272.30        285.14         5.18 o                         
  -3  -1   3         76.17         87.95         2.52 o                         
  -2  -1   3         51.39         49.69         1.37 o                         
  -1  -1   3         13.57         16.75         2.34 o                         
   0  -1   3        328.41        290.86         6.09 o                         
   1  -1   3        402.65        407.56        10.89 o                         
   2  -1   3       1075.13       1084.00       150.63 o                         
   3  -1   3        336.00        332.00        10.55 o                         
   4  -1   3        201.33        232.72         7.26 o                         
   5  -1   3        110.35        114.38        13.19 o                         
   6  -1   3         25.59         25.10         3.06 o                         
   7  -1   3         60.25         62.45         6.57 o                         
   8  -1   3         75.71         76.74         4.39 o                         
   9  -1   3         24.05         26.36         3.36 o                         
  -9   0   3         67.39         62.27         4.05 o                         
  -8   0   3         10.90         11.49         2.34 o                         
  -7   0   3          0.20         -0.37         1.46 o                         
  -6   0   3         37.26         41.69         2.06 o                         
  -5   0   3        384.99        426.15        10.39 o                         
  -4   0   3        566.49        593.22        11.99 o                         
  -3   0   3        251.28        278.24         4.84 o                         
  -2   0   3        234.77        202.58         3.79 o                         
  -1   0   3        126.49        117.82         2.27 o                         
   0   0   3         86.86         83.36         2.45 o                         
   1   0   3         69.98         65.40         2.33 o                         
   2   0   3        791.14        754.72        18.35 o                         
   3   0   3        464.10        482.54        12.71 o                         
   4   0   3        323.75        351.17        10.07 o                         
   5   0   3        127.64        129.46         3.59 o                         
   6   0   3         20.35         19.68         2.27 o                         
   7   0   3         63.71         58.40         3.76 o                         
   8   0   3         45.31         44.75         3.16 o                         
   9   0   3         15.98          8.90         3.84 o                         
  -9   1   3         23.41         26.12         2.46 o                         
  -8   1   3         15.47         15.83         1.80 o                         
  -7   1   3          0.03          0.35         1.22 o                         
  -6   1   3         91.42        103.47         4.75 o                         
  -5   1   3        705.64        755.52        17.26 o                         
  -4   1   3        396.97        400.83         8.75 o                         
  -3   1   3       2077.03       1959.22        40.27 o                         
  -2   1   3        361.97        386.74        11.93 o                         
  -1   1   3          6.23          8.18         0.66 o                         
   0   1   3        327.64        311.65         7.38 o                         
   1   1   3         37.31         70.86         6.45 o                         
   2   1   3        844.25        905.97        21.98 o                         
   3   1   3       1078.27       1181.37        24.05 o                         
   4   1   3        151.33        180.06         5.12 o                         
   5   1   3        106.55        103.32         3.78 o                         
   6   1   3          6.42         15.34         5.27 o                         
   7   1   3        199.28        191.63         5.64 o                         
   8   1   3         50.52         50.22         2.96 o                         
  -9   2   3         24.29         20.61         3.73 o                         
  -8   2   3        110.97        113.90         5.35 o                         
  -7   2   3         22.20         21.67         2.57 o                         
  -6   2   3         80.61         79.21         4.37 o                         
  -5   2   3          2.41          2.05         1.61 o                         
  -4   2   3        298.92        291.04        16.31 o                         
  -3   2   3         63.51         72.92         2.47 o                         
  -2   2   3       9338.82       8375.25       213.07 o                         
  -1   2   3        722.41        656.46        19.86 o                         
   0   2   3         67.68         57.60         2.96 o                         
   1   2   3        428.19        425.16         7.63 o                         
   2   2   3        383.24        401.51         7.66 o                         
   3   2   3        624.76        666.23        13.55 o                         
   4   2   3         95.28         98.02         3.05 o                         
   5   2   3        342.87        331.50         8.15 o                         
   6   2   3         48.20         50.53         2.71 o                         
   7   2   3         22.55         22.11         2.10 o                         
   8   2   3         48.86         46.59         3.19 o                         
  -9   3   3          3.52          3.68         2.49 o                         
  -8   3   3          0.00          1.12         2.16 o                         
  -7   3   3          5.30          5.39         1.85 o                         
  -6   3   3         26.93         26.85         2.11 o                         
  -5   3   3        171.29        192.00         4.86 o                         
  -4   3   3       5622.13       5264.78       127.51 o                         
  -3   3   3        679.26        678.31        16.06 o                         
  -2   3   3         33.81         28.82         2.32 o                         
  -1   3   3        331.41        347.60        11.21 o                         
   0   3   3          0.57          2.52         1.14 o                         
   1   3   3       1312.94       1411.08        38.34 o                         
   2   3   3        116.88        147.11         3.41 o                         
   3   3   3        258.51        265.02         5.95 o                         
   4   3   3         42.60         45.25         2.81 o                         
   5   3   3          9.52         10.34         1.73 o                         
   6   3   3         75.73         70.60         2.78 o                         
   7   3   3          0.03         -0.10         1.25 o                         
 -10   4   3          0.19         -0.35         2.26 o                         
  -9   4   3         32.20         32.75         3.17 o                         
  -8   4   3        173.03        164.22         7.29 o                         
  -7   4   3         62.91         59.39         3.72 o                         
  -6   4   3         32.05         39.18         3.39 o                         
  -5   4   3        226.67        231.81         6.26 o                         
  -4   4   3       2962.31       2888.19        77.99 o                         
  -3   4   3       1919.96       1875.39        49.59 o                         
  -2   4   3         30.53         34.74         2.51 o                         
  -1   4   3         63.30         74.36         4.87 o                         
   0   4   3        495.60        533.90        16.24 o                         
   1   4   3          1.54          2.54         0.66 o                         
   2   4   3        478.05        531.54        12.53 o                         
   3   4   3        227.33        216.77         5.26 o                         
   4   4   3         11.29         15.92         2.56 o                         
   5   4   3         87.21         90.82         2.78 o                         
   6   4   3         15.26         17.98         1.67 o                         
   7   4   3         19.33         29.44         2.75 o                         
 -10   5   3         52.45         51.24         5.25 o                         
  -9   5   3         65.29         68.40         3.79 o                         
  -8   5   3         12.75         14.30         3.10 o                         
  -7   5   3         74.16         67.08         3.18 o                         
  -6   5   3         53.55         54.15         3.13 o                         
  -5   5   3        177.81        174.71         7.90 o                         
  -4   5   3        340.20        334.65         9.50 o                         
  -3   5   3          0.01          0.64         1.47 o                         
  -2   5   3          1.28          0.37         1.54 o                         
  -1   5   3        609.93        581.98        19.45 o                         
   0   5   3         97.37        103.42         2.25 o                         
   1   5   3          9.47          9.86         1.31 o                         
   2   5   3          0.30          0.17         4.06 o                         
   3   5   3         48.89         41.57         7.24 o                         
   4   5   3        398.45        372.07        14.94 o                         
   5   5   3          0.35          1.55         2.15 o                         
   6   5   3        102.34        100.99         6.78 o                         
  -9   6   3          0.02          0.50         2.08 o                         
  -8   6   3         52.41         51.62         3.66 o                         
  -7   6   3         15.47         14.85         1.93 o                         
  -6   6   3         10.55         10.84         1.74 o                         
  -5   6   3         36.80         41.31         3.93 o                         
  -4   6   3         64.62        247.12       153.07 o                         
  -3   6   3        301.44        312.06         8.33 o                         
  -2   6   3       1002.29       1006.24        35.26 o                         
  -1   6   3         43.25         39.81         3.18 o                         
   0   6   3         58.74         60.80         2.14 o                         
   1   6   3          2.48          3.96         0.86 o                         
   2   6   3          2.19          1.52         4.89 o                         
   3   6   3          6.92          1.32         5.41 o                         
   4   6   3          2.36          1.98         3.25 o                         
   5   6   3          7.38         17.03         4.48 o                         
  -9   7   3         84.83         92.01         4.87 o                         
  -8   7   3          5.98          4.03         2.24 o                         
  -7   7   3         16.06         17.01         3.46 o                         
  -6   7   3         17.60         14.81         2.66 o                         
  -5   7   3         27.70         29.71         3.77 o                         
  -4   7   3         37.50         44.12         8.33 o                         
  -3   7   3         44.36         46.76         7.83 o                         
  -2   7   3         30.70         40.30         3.96 o                         
  -1   7   3         84.89         82.74         2.63 o                         
   0   7   3         90.88         81.31         2.44 o                         
   1   7   3          7.59          6.34         0.86 o                         
   2   7   3         16.26         18.49         3.85 o                         
   3   7   3         99.72        105.04         4.80 o                         
   4   7   3         33.72         39.17         5.11 o                         
  -9   8   3          1.97          1.68         2.37 o                         
  -8   8   3         80.06         83.86         4.96 o                         
  -7   8   3         36.22         39.36         3.00 o                         
  -6   8   3         11.86         12.61         3.75 o                         
  -5   8   3          6.81          4.96         2.58 o                         
  -4   8   3          7.64          6.27         2.23 o                         
  -3   8   3         16.97         16.88         4.11 o                         
  -2   8   3        232.57        233.04        12.99 o                         
  -1   8   3        369.93        359.68         9.15 o                         
   0   8   3        272.01        244.79        20.88 o                         
   1   8   3          2.06          2.06         3.16 o                         
   2   8   3         81.30         77.47         4.63 o                         
   3   8   3          1.39          0.40         3.15 o                         
  -8   9   3         15.89         19.50         2.34 o                         
  -7   9   3          9.04         13.09         2.21 o                         
  -6   9   3         50.16         46.72         4.40 o                         
  -5   9   3         66.89         69.40         4.22 o                         
  -4   9   3         15.91         19.75         4.99 o                         
  -3   9   3        282.54        275.91        12.70 o                         
  -2   9   3        220.54        208.48        10.11 o                         
  -1   9   3        517.03        443.53        43.46 o                         
   0   9   3        175.88        189.14         6.53 o                         
   1   9   3         71.77         74.66         5.96 o                         
   2   9   3         28.63         29.54         3.47 o                         
  -7  10   3         16.04         25.32         2.50 o                         
  -6  10   3         17.52         19.87         3.47 o                         
  -5  10   3         33.30         41.82         7.44 o                         
  -4  10   3        207.31        211.33        17.35 o                         
  -3  10   3         53.51         48.86        10.84 o                         
  -2  10   3        271.78        275.57         9.25 o                         
  -1  10   3        363.37        362.04        14.04 o                         
   0  10   3        146.66        137.68         6.68 o                         
  -5  11   3         27.97         28.02        12.38 o                         
  -4  11   3         59.55         55.15         7.71 o                         
  -3  11   3         59.36         54.51        37.90 o                         
   2 -11   4         13.81          9.69         4.38 o                         
   3 -11   4         37.22         35.72         9.79 o                         
   4 -11   4         44.77         37.34         6.61 o                         
   5 -11   4          1.41          1.17         2.64 o                         
   0 -10   4         58.33         63.19         2.52 o                         
   1 -10   4          0.04         -0.63         2.36 o                         
   2 -10   4          1.46          2.50         1.57 o                         
   3 -10   4        173.35        177.93         9.91 o                         
   4 -10   4         36.93         31.31         3.57 o                         
   5 -10   4        137.23        143.74         6.96 o                         
   6 -10   4          1.07         -0.53         3.80 o                         
   7 -10   4         13.80         16.69         3.68 o                         
  -2  -9   4         43.48         46.37         2.18 o                         
  -1  -9   4          4.93          6.03         1.20 o                         
   0  -9   4         17.62         16.17         1.35 o                         
   1  -9   4        208.80        198.71         7.23 o                         
   2  -9   4        231.46        215.03        10.35 o                         
   3  -9   4        288.75        302.96         8.94 o                         
   4  -9   4         22.20         16.28         2.64 o                         
   5  -9   4          8.19          7.18         2.89 o                         
   6  -9   4          0.28         -0.68         4.22 o                         
   7  -9   4         84.31         94.15         6.10 o                         
   8  -9   4          4.97          3.97         5.88 o                         
  -3  -8   4          7.51          6.21         1.82 o                         
  -2  -8   4          5.07          6.60         1.15 o                         
  -1  -8   4         66.44         63.37         2.55 o                         
   0  -8   4        130.39        125.77         3.75 o                         
   1  -8   4        123.75        128.02         6.53 o                         
   2  -8   4          1.05         -0.17         2.62 o                         
   3  -8   4        574.71        570.63        16.94 o                         
   4  -8   4          6.56          4.11         2.98 o                         
   5  -8   4        342.27        302.25        10.78 o                         
   6  -8   4         11.52         12.73         3.26 o                         
   7  -8   4        113.82         97.04         6.31 o                         
   8  -8   4          0.03          0.47         4.41 o                         
   9  -8   4          0.26         -0.38         3.21 o                         
  -4  -7   4          0.05          0.85         1.14 o                         
  -3  -7   4        126.18        120.80         3.51 o                         
  -2  -7   4          3.19          3.08         0.98 o                         
  -1  -7   4          9.44          7.79         1.32 o                         
   0  -7   4        183.69        181.21         6.18 o                         
   1  -7   4         63.20         66.21         4.53 o                         
   2  -7   4         63.78         64.18         4.63 o                         
   3  -7   4        123.11        136.64         6.78 o                         
   4  -7   4          9.83         11.17         2.34 o                         
   5  -7   4          0.07         15.19        11.29 o                         
   6  -7   4         97.29         87.45         5.74 o                         
   7  -7   4         37.79         30.94         4.66 o                         
   8  -7   4         55.76         45.85         8.36 o                         
   9  -7   4         29.84         32.22         5.71 o                         
  -5  -6   4        241.17        267.36         7.00 o                         
  -4  -6   4          0.25          0.04         0.89 o                         
  -3  -6   4        160.84        162.07         4.09 o                         
  -2  -6   4          0.10          0.19         0.86 o                         
  -1  -6   4         77.94         78.38         2.57 o                         
   0  -6   4        302.10        312.11         8.31 o                         
   1  -6   4         94.17        108.36         6.92 o                         
   2  -6   4         27.46         30.60         2.83 o                         
   3  -6   4          1.26         26.50        29.34 o                         
   4  -6   4         10.54         33.53        15.54 o                         
   5  -6   4         67.10         55.36         4.65 o                         
   6  -6   4        538.14        500.51        16.35 o                         
   7  -6   4          5.11          8.00         3.49 o                         
   8  -6   4         15.81         13.92         5.10 o                         
   9  -6   4          3.67          3.50         4.87 o                         
  -6  -5   4         44.06         50.21         3.87 o                         
  -5  -5   4          0.10          0.23         2.16 o                         
  -4  -5   4         14.67         18.38         1.99 o                         
  -3  -5   4          7.35          7.11         0.96 o                         
  -2  -5   4       1018.28       1045.68        21.02 o                         
  -1  -5   4          1.90          6.33         0.92 o                         
   0  -5   4        443.17        413.88        13.60 o                         
   1  -5   4       1105.54       1206.38        30.01 o                         
   2  -5   4         23.36         27.97         2.32 o                         
   3  -5   4         10.42         14.19         1.95 o                         
   4  -5   4        156.22        153.19         6.73 o                         
   5  -5   4        279.24        428.95       109.74 o                         
   6  -5   4          1.61         15.41        18.17 o                         
   7  -5   4        183.37        222.64        62.17 o                         
   8  -5   4          9.38         49.87        34.40 o                         
   9  -5   4         22.42         13.15         4.10 o                         
  -7  -4   4         20.45         14.76         3.82 o                         
  -6  -4   4         96.33         94.49         4.34 o                         
  -5  -4   4          3.62          4.65         1.46 o                         
  -4  -4   4          2.13          1.68         1.60 o                         
  -3  -4   4        112.10        110.35         3.63 o                         
  -2  -4   4         12.28         15.06         1.24 o                         
  -1  -4   4        240.23        224.83         4.17 o                         
   0  -4   4       1847.93       2081.39        76.24 o                         
   1  -4   4        212.87        194.32         5.26 o                         
   2  -4   4         81.65         98.74         7.99 o                         
   3  -4   4        255.91        260.91         8.70 o                         
   4  -4   4        480.04        441.16        12.53 o                         
   5  -4   4         75.51        167.80       139.25 o                         
   6  -4   4        481.07        495.63        16.42 o                         
   7  -4   4         61.21         52.33         5.35 o                         
   8  -4   4         51.42         49.53         7.81 o                         
   9  -4   4         17.82         18.67         4.06 o                         
  -7  -3   4         68.23         70.12         3.04 o                         
  -6  -3   4        405.66        387.44         8.89 o                         
  -5  -3   4        843.42        851.25        16.13 o                         
  -4  -3   4        144.03        140.74         3.22 o                         
  -3  -3   4        235.92        227.87         6.88 o                         
  -2  -3   4        146.21        136.47         3.62 o                         
  -1  -3   4         22.64         30.09         1.22 o                         
   0  -3   4        669.27        720.07        15.95 o                         
   1  -3   4       1436.75       1451.40        60.78 o                         
   2  -3   4        571.50        601.82        14.27 o                         
   3  -3   4        216.87        235.02        27.72 o                         
   4  -3   4         83.07         88.30         6.45 o                         
   5  -3   4        105.31        105.40         5.93 o                         
   6  -3   4        188.62        190.53         8.86 o                         
   7  -3   4        109.25        110.47         5.81 o                         
   8  -3   4          1.39          4.36         2.57 o                         
   9  -3   4        159.29        163.34         6.80 o                         
  -8  -2   4         15.88         15.39         2.13 o                         
  -7  -2   4         75.63         77.14         3.86 o                         
  -6  -2   4        705.49        715.83        19.52 o                         
  -5  -2   4         37.89         41.68         1.71 o                         
  -4  -2   4        135.51        128.65         3.32 o                         
  -3  -2   4          1.36          0.00         0.89 o                         
  -2  -2   4        181.35        175.82         3.80 o                         
  -1  -2   4        365.60        382.33         6.72 o                         
   0  -2   4        157.95        182.90        26.67 o                         
   1  -2   4        282.86        320.64         7.78 o                         
   2  -2   4         13.16         11.49         1.75 o                         
   3  -2   4       1237.75       1209.90        33.37 o                         
   4  -2   4         51.36         75.63         5.14 o                         
   5  -2   4        319.94        304.34        10.30 o                         
   6  -2   4          1.34          1.78         3.29 o                         
   7  -2   4        124.39        133.88         4.54 o                         
   8  -2   4        102.30         94.95         5.51 o                         
   9  -2   4         28.43         27.98         3.59 o                         
  -8  -1   4          9.67          7.69         1.63 o                         
  -7  -1   4         53.12         54.05         2.49 o                         
  -6  -1   4         52.38         50.84         2.21 o                         
  -5  -1   4         25.49         22.03         2.36 o                         
  -4  -1   4         67.89         65.71         1.87 o                         
  -3  -1   4          9.53         11.45         1.15 o                         
  -2  -1   4        383.23        400.17         6.44 o                         
  -1  -1   4        241.67        227.87         3.94 o                         
   0  -1   4        520.54        442.39         9.74 o                         
   1  -1   4        440.73        510.66        74.52 o                         
   2  -1   4        995.77        953.47        23.88 o                         
   3  -1   4          0.09         -0.90         2.20 o                         
   4  -1   4          2.66         -2.74         4.84 o                         
   5  -1   4         45.51         52.68        15.70 o                         
   6  -1   4         39.49         39.31         2.49 o                         
   7  -1   4        587.63        585.23        14.50 o                         
   8  -1   4        233.74        241.90         7.32 o                         
   9  -1   4         15.35         14.55         2.63 o                         
  -9   0   4          0.14          0.37         1.22 o                         
  -8   0   4         15.05         15.32         2.94 o                         
  -7   0   4        271.39        260.86         7.28 o                         
  -6   0   4          0.82          1.17         1.26 o                         
  -5   0   4         48.71         41.27         2.34 o                         
  -4   0   4        644.61        675.17        11.79 o                         
  -3   0   4         16.02         17.53         1.95 o                         
  -2   0   4        155.10        122.72         2.27 o                         
  -1   0   4        208.59        189.73         4.49 o                         
   0   0   4        602.25        559.10        11.73 o                         
   1   0   4         10.45         12.00         4.43 o                         
   2   0   4         37.68         42.01         2.42 o                         
   3   0   4          5.58        128.41        28.31 o                         
   4   0   4          5.65          2.52         2.21 o                         
   5   0   4         11.86         14.64         1.90 o                         
   6   0   4        184.87        188.58         5.64 o                         
   7   0   4        461.07        448.54        10.96 o                         
   8   0   4        172.20        165.90         7.25 o                         
   9   0   4         49.44         46.65         3.37 o                         
  -9   1   4         31.41         32.59         2.75 o                         
  -8   1   4          0.72          0.32         1.43 o                         
  -7   1   4          1.55          1.72         1.76 o                         
  -6   1   4         92.47        103.94         6.51 o                         
  -5   1   4        727.53        785.56        19.47 o                         
  -4   1   4          0.36          2.84         1.89 o                         
  -3   1   4         27.60         29.75         1.12 o                         
  -2   1   4       2765.72       2366.33        42.39 o                         
  -1   1   4        705.13        682.02        12.61 o                         
   0   1   4         48.55         44.04         1.96 o                         
   1   1   4       1061.27        948.40        26.07 o                         
   2   1   4        352.36        478.96        61.09 o                         
   3   1   4        331.57        324.25         8.62 o                         
   4   1   4        229.67        247.51         5.99 o                         
   5   1   4        188.60        194.78         4.87 o                         
   6   1   4         41.09         42.67         3.24 o                         
   7   1   4         30.63         33.55         4.00 o                         
   8   1   4         77.89         67.19         4.05 o                         
  -9   2   4         51.04         47.45         4.24 o                         
  -8   2   4          0.00          0.21         1.82 o                         
  -7   2   4         18.05         18.63         2.40 o                         
  -6   2   4          8.88          7.93         1.77 o                         
  -5   2   4         78.23         84.95         2.94 o                         
  -3   2   4       1655.07       1653.46        33.61 o                         
  -2   2   4       1070.18        986.76        18.58 o                         
  -1   2   4       4452.06       3769.24       101.70 o                         
   0   2   4       1248.37       1154.06        40.18 o                         
   1   2   4         34.55         26.75         1.07 o                         
   2   2   4         29.03         33.71         2.13 o                         
   3   2   4        206.84        245.33         5.87 o                         
   4   2   4        204.79        196.77         4.78 o                         
   5   2   4        162.38        157.46         4.87 o                         
   6   2   4         12.73         16.90         2.87 o                         
   7   2   4        112.14        111.26         4.54 o                         
   8   2   4          8.87         11.51         2.97 o                         
  -9   3   4         18.44         17.80         2.35 o                         
  -8   3   4         13.04         11.06         2.18 o                         
  -7   3   4          2.36          2.22         2.05 o                         
  -6   3   4          3.61          8.52         2.07 o                         
  -5   3   4        309.45        339.97        13.40 o                         
  -4   3   4       4641.77       4524.51       108.10 o                         
  -3   3   4       2371.17       2223.89        47.24 o                         
  -2   3   4       1041.55       1044.98        20.06 o                         
  -1   3   4         24.55         22.80         0.99 o                         
   0   3   4          0.90          1.57         2.67 o                         
   1   3   4        155.89        255.08        38.93 o                         
   2   3   4        146.39        129.49         2.88 o                         
   3   3   4        336.25        326.88        10.00 o                         
   4   3   4         43.12         47.97         2.52 o                         
   5   3   4         23.36         19.76         1.99 o                         
   6   3   4          9.34          9.21         1.94 o                         
   7   3   4         22.96         25.91         3.21 o                         
  -9   4   4          0.90         -0.43         1.88 o                         
  -8   4   4          0.28          4.61         4.49 o                         
  -7   4   4         55.81         62.22         3.04 o                         
  -6   4   4         27.35         32.33         2.76 o                         
  -5   4   4          0.57          1.56         1.24 o                         
  -4   4   4        447.01        459.67         9.57 o                         
  -3   4   4       7274.40       7016.08       175.70 o                         
  -2   4   4         41.46         47.15         1.96 o                         
  -1   4   4          3.16          3.52         1.52 o                         
   0   4   4          5.90         33.57         5.53 o                         
   1   4   4        264.22        299.64        12.89 o                         
   2   4   4         80.85         88.66         2.78 o                         
   3   4   4        809.88        800.57        17.29 o                         
   4   4   4         97.89         84.77         3.06 o                         
   5   4   4          1.28          2.52         1.69 o                         
   6   4   4         13.26         11.82         2.48 o                         
   7   4   4          3.60          3.01         1.94 o                         
  -9   5   4         11.24         12.09         2.37 o                         
  -8   5   4         49.52         50.65         2.83 o                         
  -7   5   4         28.44         34.33         2.32 o                         
  -6   5   4        286.55        295.17         7.34 o                         
  -5   5   4        214.87        229.96         6.22 o                         
  -4   5   4         43.34         36.81         7.57 o                         
  -3   5   4       1496.34       1582.17        41.05 o                         
  -2   5   4        321.13        293.43        10.20 o                         
  -1   5   4         35.68         37.44         4.36 o                         
   0   5   4         19.94         24.16         2.33 o                         
   1   5   4         46.60         45.83         6.36 o                         
   2   5   4         11.64         11.06         3.38 o                         
   3   5   4          7.00         11.23         3.55 o                         
   4   5   4         58.55         51.13         3.06 o                         
   5   5   4         58.70         52.33         3.57 o                         
   6   5   4          4.15          3.50         1.51 o                         
  -9   6   4         92.77         93.92         5.82 o                         
  -8   6   4         16.68         18.56         2.17 o                         
  -7   6   4          6.60          7.97         2.21 o                         
  -6   6   4        521.70        513.70        11.86 o                         
  -5   6   4         22.22         29.97         2.63 o                         
  -4   6   4          0.46          0.33         2.86 o                         
  -3   6   4         74.63         70.85         3.17 o                         
  -2   6   4          8.56          4.48         2.20 o                         
  -1   6   4        392.04        412.86        14.61 o                         
   0   6   4          0.94          0.29         0.19 o                         
   1   6   4          1.90          2.39         1.87 o                         
   2   6   4        149.07        143.90        10.94 o                         
   3   6   4          1.98          3.16         5.92 o                         
   4   6   4        140.92        160.42        12.94 o                         
   5   6   4        137.90        163.18         9.57 o                         
  -9   7   4         63.22         63.00         3.34 o                         
  -8   7   4         36.19         36.95         4.03 o                         
  -7   7   4         24.34         26.20         3.27 o                         
  -6   7   4          0.24          0.16         2.17 o                         
  -5   7   4          5.92          3.96         4.57 o                         
  -4   7   4        167.56        171.05         5.77 o                         
  -3   7   4         82.44         79.38         5.77 o                         
  -2   7   4       1102.95       1148.84        44.90 o                         
  -1   7   4         41.88         36.14         1.31 o                         
   0   7   4         77.17         77.57         3.47 o                         
   1   7   4         38.30         36.56         3.52 o                         
   2   7   4         35.34         34.77         2.77 o                         
   3   7   4         48.72         47.22         8.74 o                         
   4   7   4         21.82         30.54         5.09 o                         
  -9   8   4         28.77         43.52         4.90 o                         
  -8   8   4         18.28         17.64         3.04 o                         
  -7   8   4         49.27         53.92         2.74 o                         
  -6   8   4          0.20          0.03         1.14 o                         
  -5   8   4        131.53        140.58         5.51 o                         
  -4   8   4         17.84         16.49         7.88 o                         
  -3   8   4        198.07        187.94         9.44 o                         
  -2   8   4         32.02         28.73         3.82 o                         
  -1   8   4        746.79        729.91        34.97 o                         
   0   8   4         15.36         15.02         4.37 o                         
   1   8   4         43.58         46.35         3.64 o                         
   2   8   4        100.27         96.62         4.41 o                         
   3   8   4         45.24         51.11         3.85 o                         
  -8   9   4          5.37          8.75         2.40 o                         
  -7   9   4          0.81          1.19         1.62 o                         
  -6   9   4        267.56        286.83         7.09 o                         
  -5   9   4         15.05          2.84         6.74 o                         
  -4   9   4         26.22         31.27         9.22 o                         
  -3   9   4         57.20         64.65         9.84 o                         
  -2   9   4        437.26        372.84        47.60 o                         
  -1   9   4         88.91         85.02         4.36 o                         
   0   9   4        214.63        204.86         9.41 o                         
   1   9   4        286.87        292.61        10.35 o                         
   2   9   4        183.33        191.12         9.41 o                         
  -7  10   4          0.83          0.63         2.00 o                         
  -6  10   4         24.11         28.23         3.23 o                         
  -5  10   4         53.78         66.78         2.88 o                         
  -4  10   4         30.50          5.64        11.35 o                         
  -3  10   4        682.34        710.49        29.24 o                         
  -2  10   4          2.67          4.54         5.04 o                         
  -1  10   4          0.94          0.64         2.35 o                         
   0  10   4         79.18         84.96         5.37 o                         
  -5  11   4        330.95        346.87        18.25 o                         
  -4  11   4         34.66         32.18         6.85 o                         
  -3  11   4         80.51         84.67         6.78 o                         
   3 -11   5         17.93         21.73         5.16 o                         
   4 -11   5          0.01         -0.42         7.66 o                         
   5 -11   5         61.38         73.76         6.42 o                         
   0 -10   5         28.96         28.12         2.06 o                         
   1 -10   5         99.20         98.77         4.26 o                         
   2 -10   5        101.80        101.03        10.99 o                         
   3 -10   5        293.55        258.95        12.55 o                         
   4 -10   5        129.21        139.88         8.22 o                         
   5 -10   5          3.87          6.76         4.06 o                         
   6 -10   5          6.30          8.96         3.25 o                         
   7 -10   5         15.47         18.45         6.68 o                         
  -2  -9   5         34.97         39.95         2.07 o                         
  -1  -9   5         51.92         56.26         2.27 o                         
   0  -9   5          3.63          2.35         1.36 o                         
   1  -9   5         38.46         34.73         3.51 o                         
   2  -9   5          3.69          3.38         3.21 o                         
   3  -9   5          9.46          7.00         2.90 o                         
   4  -9   5        245.69        229.57         9.91 o                         
   5  -9   5          3.23          3.09         4.23 o                         
   6  -9   5          0.15          2.27         2.56 o                         
   7  -9   5         11.64         11.80         3.42 o                         
   8  -9   5         44.67         50.79         4.90 o                         
  -3  -8   5         11.44         13.38         1.66 o                         
  -2  -8   5         60.82         62.91         2.56 o                         
  -1  -8   5          0.97          1.11         1.28 o                         
   0  -8   5         69.53         71.43         3.35 o                         
   1  -8   5         12.69         13.38         3.01 o                         
   2  -8   5         34.06         30.19         4.16 o                         
   3  -8   5        183.56        170.78         6.50 o                         
   4  -8   5         20.32         12.51         2.41 o                         
   5  -8   5          0.13         -0.16         1.80 o                         
   6  -8   5         16.50         14.75         3.04 o                         
   7  -8   5          0.52          2.95         4.38 o                         
   8  -8   5         80.71         87.15         6.06 o                         
   9  -8   5         40.87         44.06         9.22 o                         
  -4  -7   5          0.46          0.64         1.04 o                         
  -3  -7   5         65.40         75.37         2.57 o                         
  -2  -7   5         26.99         30.31         1.78 o                         
  -1  -7   5         35.79         37.27         2.19 o                         
   0  -7   5        762.60        766.87        18.93 o                         
   1  -7   5        418.04        400.06        14.90 o                         
   2  -7   5          0.19          0.32         1.58 o                         
   3  -7   5         11.80         11.68         2.29 o                         
   4  -7   5         50.93         40.26         4.13 o                         
   5  -7   5         30.40         24.94         3.10 o                         
   6  -7   5         67.86         85.52         6.62 o                         
   7  -7   5          6.17          5.29         4.60 o                         
   8  -7   5          0.08          0.89         3.28 o                         
   9  -7   5         35.97         36.51         5.11 o                         
  -5  -6   5         40.21         37.98         2.47 o                         
  -4  -6   5          1.38          1.67         0.88 o                         
  -3  -6   5        134.64        136.88         3.60 o                         
  -2  -6   5         53.46         49.14         1.77 o                         
  -1  -6   5         85.31         80.10         3.79 o                         
   0  -6   5         27.27         27.83         3.06 o                         
   1  -6   5         51.43         49.87         3.50 o                         
   2  -6   5         18.34         18.20         2.49 o                         
   3  -6   5         18.63         16.82         3.63 o                         
   4  -6   5        221.80        207.49         6.99 o                         
   5  -6   5         38.91         52.99         4.79 o                         
   6  -6   5         27.43         22.65         4.31 o                         
   7  -6   5          4.49          3.77         5.96 o                         
   8  -6   5          8.73          7.15         4.34 o                         
   9  -6   5         84.58         89.96         7.68 o                         
  -6  -5   5          0.64          0.12         1.76 o                         
  -5  -5   5         38.24         33.91         1.58 o                         
  -4  -5   5          4.41          4.83         1.27 o                         
  -3  -5   5        293.42        306.81         6.53 o                         
  -2  -5   5        434.50        448.21         9.43 o                         
  -1  -5   5         12.43         12.56         1.56 o                         
   0  -5   5        287.03        289.36         9.86 o                         
   1  -5   5        864.90        960.28        23.72 o                         
   2  -5   5       1478.05       1525.88        39.64 o                         
   3  -5   5         60.76         62.72         3.50 o                         
   4  -5   5         19.08         17.22         4.04 o                         
   5  -5   5         10.25         12.54         4.52 o                         
   6  -5   5        234.27        238.19        12.25 o                         
   7  -5   5         24.37         25.89         4.72 o                         
   8  -5   5          0.64        105.47        69.45 o                         
   9  -5   5         23.28         26.30         4.73 o                         
  -7  -4   5         60.33         56.82         4.80 o                         
  -6  -4   5          5.04          4.64         1.68 o                         
  -5  -4   5         64.56         64.02         2.77 o                         
  -4  -4   5         35.82         33.67         1.88 o                         
  -3  -4   5         29.00         33.87         1.35 o                         
  -2  -4   5        803.25        850.25        16.56 o                         
  -1  -4   5        169.58        202.69         4.36 o                         
   0  -4   5         70.43         59.84         2.08 o                         
   1  -4   5         43.79         64.34        11.21 o                         
   2  -4   5       1145.94       1341.03        36.76 o                         
   3  -4   5        699.38        662.69        19.30 o                         
   4  -4   5        101.36         91.27         5.00 o                         
   5  -4   5        307.41        346.72        45.67 o                         
   6  -4   5         38.00         51.02         7.56 o                         
   7  -4   5        108.90        109.71         6.81 o                         
   8  -4   5          0.38          1.56         3.09 o                         
   9  -4   5         25.66         25.42         3.40 o                         
  -7  -3   5         49.49         43.89         1.86 o                         
  -6  -3   5        200.95        196.22         4.72 o                         
  -5  -3   5         68.94         66.89         1.93 o                         
  -4  -3   5         57.68         56.13         2.27 o                         
  -3  -3   5         61.54         66.72         2.17 o                         
  -2  -3   5        192.07        214.38         4.12 o                         
  -1  -3   5        179.86        192.79         5.19 o                         
   0  -3   5        501.13        602.88        13.68 o                         
   1  -3   5        247.03        236.35         6.06 o                         
   2  -3   5        487.02        628.04       192.91 o                         
   3  -3   5        251.65        325.94         9.22 o                         
   4  -3   5        622.21        654.99        16.86 o                         
   5  -3   5         85.56         97.86        19.02 o                         
   6  -3   5          4.38          4.75         4.01 o                         
   7  -3   5        266.83        263.77         9.35 o                         
   8  -3   5         91.37         95.31         7.08 o                         
   9  -3   5          2.34          2.19         2.92 o                         
  -8  -2   5          4.73          3.14         1.81 o                         
  -7  -2   5         70.61         76.76         3.23 o                         
  -6  -2   5         13.26         10.45         1.32 o                         
  -5  -2   5        290.31        289.88         5.42 o                         
  -4  -2   5        307.69        309.33         6.70 o                         
  -3  -2   5          4.00          3.55         0.84 o                         
  -2  -2   5        120.80        141.34         3.18 o                         
  -1  -2   5        309.07        345.35        11.82 o                         
   0  -2   5         21.55         25.61         1.12 o                         
   1  -2   5       2045.93       1843.12        46.86 o                         
   2  -2   5        168.38        188.87         7.50 o                         
   3  -2   5       1819.70       1720.39        47.53 o                         
   4  -2   5        539.70        598.38        18.62 o                         
   5  -2   5        459.20        451.53        14.23 o                         
   6  -2   5         43.51         46.16         8.18 o                         
   7  -2   5        291.47        279.64        11.05 o                         
   8  -2   5        214.08        208.50         7.40 o                         
   9  -2   5          0.44          0.36         2.54 o                         
  -8  -1   5          2.45          1.68         1.63 o                         
  -7  -1   5        232.63        232.20         6.01 o                         
  -6  -1   5        282.66        295.76         6.48 o                         
  -5  -1   5        388.87        382.96         7.13 o                         
  -4  -1   5         41.71         42.50         1.36 o                         
  -3  -1   5         25.71         31.12         1.52 o                         
  -2  -1   5         39.00         41.13         1.10 o                         
  -1  -1   5          6.89          5.60         1.44 o                         
   0  -1   5       1004.50        944.98        44.41 o                         
   1  -1   5          5.08        136.97        64.18 o                         
   2  -1   5       2028.40       1782.27        44.60 o                         
   3  -1   5        872.09       1000.98        95.13 o                         
   4  -1   5        370.19        396.86        11.43 o                         
   5  -1   5        161.42        148.51         9.78 o                         
   6  -1   5        273.79        266.60        12.39 o                         
   7  -1   5         36.30         34.18         2.89 o                         
   8  -1   5          0.00         -0.14         1.75 o                         
   9  -1   5          0.00          0.11         2.78 o                         
  -9   0   5         76.69         72.46         3.44 o                         
  -8   0   5        354.06        355.45         8.81 o                         
  -7   0   5        117.80        115.63         4.67 o                         
  -6   0   5         17.71         18.86         1.87 o                         
  -5   0   5         62.33         66.05         2.99 o                         
  -4   0   5        484.68        482.70         8.24 o                         
  -3   0   5         12.50         12.79         0.99 o                         
  -2   0   5        345.81        332.46         5.08 o                         
  -1   0   5        116.45        138.84         8.99 o                         
   0   0   5        103.76         96.67         4.28 o                         
   1   0   5        171.71        190.99         5.10 o                         
   2   0   5         69.24         83.19        12.42 o                         
   3   0   5        101.93         99.78         4.22 o                         
   4   0   5         12.18          9.16         2.30 o                         
   5   0   5        333.56        327.11        14.73 o                         
   6   0   5        894.07        875.48        21.09 o                         
   7   0   5        132.46        133.48         4.84 o                         
   8   0   5        184.22        174.14         7.46 o                         
   9   0   5         32.54         38.20         3.78 o                         
  -9   1   5         18.56         19.33         1.81 o                         
  -8   1   5          6.63          8.58         1.65 o                         
  -7   1   5         75.32         86.86         4.11 o                         
  -6   1   5          1.22          1.30         2.09 o                         
  -5   1   5         15.96         15.68         1.60 o                         
  -4   1   5        120.03        123.93         4.20 o                         
  -3   1   5         49.79         55.70         3.44 o                         
  -2   1   5          0.86          0.81         0.52 o                         
  -1   1   5          5.01          9.85         0.77 o                         
   0   1   5        277.12        257.99         6.50 o                         
   1   1   5       1570.09       1459.36        35.94 o                         
   2   1   5        676.32        698.18        16.49 o                         
   3   1   5        811.20       1154.89       452.31 o                         
   4   1   5        227.67        216.24         5.14 o                         
   5   1   5        289.20        279.32         6.53 o                         
   6   1   5         28.77         35.18         2.59 o                         
   7   1   5        145.53        136.57        12.48 o                         
   8   1   5          6.68          5.59         1.85 o                         
  -9   2   5         87.46         85.97         4.53 o                         
  -8   2   5         89.82         85.84         3.00 o                         
  -7   2   5         31.22         34.68         2.59 o                         
  -6   2   5         45.38         52.96         2.90 o                         
  -5   2   5          0.00          4.97         5.25 o                         
  -4   2   5        239.12        227.07         5.30 o                         
  -3   2   5        241.64        247.24         4.69 o                         
  -2   2   5         51.04         50.48         1.43 o                         
  -1   2   5         93.24         92.56         2.11 o                         
   0   2   5       1267.25       1225.80        41.25 o                         
   1   2   5        373.15        378.06         9.41 o                         
   2   2   5       1407.80       1494.62        29.95 o                         
   3   2   5         50.34         58.05         2.50 o                         
   4   2   5        101.74         98.07         2.82 o                         
   5   2   5        136.17        115.78         3.84 o                         
   6   2   5         44.28         52.13         2.74 o                         
   7   2   5        133.14        132.28         6.10 o                         
   8   2   5         58.69         48.47         3.92 o                         
  -9   3   5         23.28         23.50         2.47 o                         
  -8   3   5          5.98          7.57         2.03 o                         
  -7   3   5        959.36       1011.17        21.44 o                         
  -6   3   5        286.55        304.49         7.28 o                         
  -5   3   5        360.96        368.66         8.58 o                         
  -4   3   5        788.08        921.88        18.47 o                         
  -3   3   5         26.99         31.02         3.04 o                         
  -2   3   5         64.46         63.28         1.66 o                         
  -1   3   5        387.87        362.36         7.88 o                         
   0   3   5        538.73        569.26        20.72 o                         
   1   3   5       2385.75       2299.47        61.94 o                         
   2   3   5        188.38        183.73         4.03 o                         
   3   3   5        101.41         81.54         2.66 o                         
   4   3   5         15.08         10.27         1.77 o                         
   5   3   5        105.11        100.42         3.02 o                         
   6   3   5        246.29        226.31         5.60 o                         
   7   3   5         18.57         18.57         1.97 o                         
  -9   4   5         10.57          8.28         2.68 o                         
  -8   4   5          5.07          4.11         2.57 o                         
  -7   4   5        140.71        140.58         4.16 o                         
  -6   4   5         21.35         17.15         1.87 o                         
  -5   4   5        615.10        597.02        12.54 o                         
  -4   4   5       3184.68       3060.37        69.26 o                         
  -3   4   5         28.51         30.91         5.65 o                         
  -2   4   5         61.10         57.10         1.94 o                         
  -1   4   5        164.51        189.34         5.97 o                         
   0   4   5         65.76         62.32         6.36 o                         
   1   4   5        386.71        442.34        15.54 o                         
   2   4   5         32.46         41.36         6.13 o                         
   3   4   5        379.13        380.94         8.60 o                         
   4   4   5        174.48        180.49         4.48 o                         
   5   4   5          0.76          4.64         4.48 o                         
   6   4   5         12.95         11.27         2.24 o                         
   7   4   5          0.03          0.37         1.22 o                         
  -9   5   5          6.44          5.62         1.99 o                         
  -8   5   5         45.32         49.51         2.89 o                         
  -7   5   5        172.21        171.34         4.73 o                         
  -6   5   5       4628.34       4491.46       110.63 o                         
  -5   5   5        616.77        637.71        13.61 o                         
  -4   5   5        691.89        659.64        29.14 o                         
  -3   5   5        401.75        386.39         7.86 o                         
  -2   5   5        476.59        490.19        15.01 o                         
  -1   5   5        387.96        339.00        26.00 o                         
   0   5   5        132.04        176.02         9.82 o                         
   1   5   5         22.73         24.20         3.65 o                         
   2   5   5        162.21        174.90         8.44 o                         
   3   5   5        215.28        219.31        10.11 o                         
   4   5   5         97.53         97.91        24.03 o                         
   5   5   5          1.58          1.45         1.08 o                         
   6   5   5          0.25          0.76         2.11 o                         
  -9   6   5         26.98         23.57         3.14 o                         
  -8   6   5          0.44          0.68         1.59 o                         
  -7   6   5        112.07        108.29         4.08 o                         
  -6   6   5        106.36        105.96         3.50 o                         
  -5   6   5       3097.27       3160.90        74.68 o                         
  -4   6   5        351.89        369.72        29.03 o                         
  -3   6   5        455.90        475.05        24.95 o                         
  -2   6   5         30.28         38.25         3.39 o                         
  -1   6   5         15.47         12.62         1.32 o                         
   0   6   5        461.36        450.34        12.40 o                         
   1   6   5          6.74          6.02         3.18 o                         
   2   6   5        211.34        204.87         9.79 o                         
   3   6   5          0.85          0.29         5.46 o                         
   4   6   5        205.76        212.02        15.19 o                         
   5   6   5          0.02          1.17         3.94 o                         
  -9   7   5          2.35          1.41         2.27 o                         
  -8   7   5         11.72         18.88         7.47 o                         
  -7   7   5         30.16         28.92         2.88 o                         
  -6   7   5          0.29          0.56         1.93 o                         
  -5   7   5        236.38        232.90         5.51 o                         
  -4   7   5        138.61        141.56         3.70 o                         
  -3   7   5        965.87        825.79        59.32 o                         
  -2   7   5        175.27        165.40         4.23 o                         
  -1   7   5         44.02         46.01         4.64 o                         
   0   7   5        154.67        158.54         7.18 o                         
   1   7   5        155.48        144.91         5.16 o                         
   2   7   5         54.66         52.12         3.72 o                         
   3   7   5         18.99         13.82         7.59 o                         
   4   7   5          0.02          0.20         6.36 o                         
  -9   8   5         11.30         11.29         2.86 o                         
  -8   8   5        135.93        128.47         4.47 o                         
  -7   8   5         27.78         31.12         3.09 o                         
  -6   8   5         75.88         79.21         3.42 o                         
  -5   8   5        112.94        111.79         4.50 o                         
  -4   8   5        409.47        439.96        11.22 o                         
  -3   8   5        409.51        419.40        10.29 o                         
  -2   8   5        509.02        457.50        16.92 o                         
  -1   8   5         15.32         12.42         4.26 o                         
   0   8   5        314.67        320.49         9.39 o                         
   1   8   5         77.36         90.23         6.29 o                         
   2   8   5        155.81        165.19         8.37 o                         
   3   8   5          2.32          2.81         2.24 o                         
  -8   9   5         58.21         68.68         3.67 o                         
  -7   9   5          4.89          6.62         2.71 o                         
  -6   9   5         28.69         30.44         3.20 o                         
  -5   9   5          2.08          2.73         1.50 o                         
  -4   9   5          9.00         10.06         1.76 o                         
  -3   9   5         27.37         23.99         1.61 o                         
  -2   9   5        419.23        435.61        15.84 o                         
  -1   9   5         17.13         20.64         5.00 o                         
   0   9   5         25.59         24.42         3.05 o                         
   1   9   5         90.53         90.86         5.36 o                         
   2   9   5         19.52         23.00         3.08 o                         
  -7  10   5        110.97        122.63         5.05 o                         
  -6  10   5          1.30          0.56         1.31 o                         
  -5  10   5          4.57          2.83         1.94 o                         
  -4  10   5        181.16        259.29        20.09 o                         
  -3  10   5         69.56         62.71        11.48 o                         
  -2  10   5        102.55         98.59         5.22 o                         
  -1  10   5        234.11        237.65        11.12 o                         
   0  10   5         12.55         14.53         5.27 o                         
  -5  11   5         37.72         27.62        12.85 o                         
  -4  11   5         24.36         19.31         6.46 o                         
  -3  11   5        400.96        409.73        17.50 o                         
   3 -11   6         42.87         46.42         6.12 o                         
   4 -11   6          1.94          1.44         4.77 o                         
   0 -10   6          3.45          4.76         1.53 o                         
   1 -10   6          7.74          8.94         2.14 o                         
   2 -10   6        122.71        114.44        11.23 o                         
   3 -10   6          7.14          7.66         4.16 o                         
   4 -10   6        157.35        176.55         6.60 o                         
   5 -10   6          7.02          4.39         2.65 o                         
   6 -10   6          0.00         -0.77         4.80 o                         
   7 -10   6          2.84          7.44         4.98 o                         
  -2  -9   6        113.94        132.33         3.44 o                         
  -1  -9   6         46.73         52.99         2.64 o                         
   0  -9   6         11.47         13.74         1.55 o                         
   1  -9   6        166.05        155.11         6.52 o                         
   2  -9   6          4.92          4.04         3.18 o                         
   3  -9   6        175.44        174.17         5.91 o                         
   4  -9   6         53.72         49.65         3.84 o                         
   5  -9   6         40.89         44.60         3.61 o                         
   6  -9   6         36.63         35.20         5.17 o                         
   7  -9   6         63.76         66.95         6.92 o                         
   8  -9   6          1.58          3.60         6.23 o                         
  -3  -8   6          9.77         12.15         1.30 o                         
  -2  -8   6         42.50         52.47         2.35 o                         
  -1  -8   6         24.40         23.60         1.39 o                         
   0  -8   6          0.02          0.05         1.18 o                         
   1  -8   6        355.95        337.91        16.17 o                         
   2  -8   6        142.47        143.64         4.76 o                         
   3  -8   6          0.58          1.04         1.65 o                         
   4  -8   6         14.47         15.78         3.52 o                         
   5  -8   6          0.00          0.76         2.06 o                         
   6  -8   6         31.12         32.84         5.36 o                         
   7  -8   6         84.97         87.82         6.50 o                         
   8  -8   6         20.01         22.49         7.96 o                         
   9  -8   6         15.67         19.89         4.68 o                         
  -4  -7   6         95.09        107.43         3.60 o                         
  -3  -7   6         46.81         52.54         1.99 o                         
  -2  -7   6         49.06         51.60         2.51 o                         
  -1  -7   6        326.62        325.04         6.93 o                         
   0  -7   6          0.52          0.05         1.31 o                         
   1  -7   6        498.40        491.06        20.90 o                         
   2  -7   6         29.28         27.76         3.50 o                         
   3  -7   6        122.96        111.04         5.15 o                         
   4  -7   6         35.88         35.17         3.05 o                         
   5  -7   6        311.91        290.42        11.28 o                         
   6  -7   6         19.26         20.33         3.59 o                         
   7  -7   6         85.63         88.78         5.65 o                         
   8  -7   6         20.70         22.79         8.23 o                         
   9  -7   6         23.96         25.04         8.42 o                         
  -5  -6   6          0.07         -1.03         3.38 o                         
  -4  -6   6         22.89         22.36         1.66 o                         
  -3  -6   6        155.52        146.15         3.68 o                         
  -2  -6   6        183.39        180.56         4.56 o                         
  -1  -6   6        317.26        313.61         6.28 o                         
   0  -6   6         94.73        100.32         4.87 o                         
   1  -6   6       1092.43       1117.49        27.61 o                         
   2  -6   6        187.85        209.09        21.32 o                         
   3  -6   6        296.36        308.80         9.46 o                         
   4  -6   6        100.22         95.16         5.98 o                         
   5  -6   6          4.16          4.91         5.27 o                         
   6  -6   6        161.32        151.02         9.98 o                         
   7  -6   6         33.68         39.13         4.53 o                         
   8  -6   6          2.50          2.03         4.33 o                         
   9  -6   6        114.57        105.76         8.79 o                         
  -6  -5   6          3.52          2.06         2.25 o                         
  -5  -5   6         12.14         13.84         1.48 o                         
  -4  -5   6          6.95          7.00         1.57 o                         
  -3  -5   6         93.03         90.79         2.34 o                         
  -2  -5   6       1004.74       1004.30        20.26 o                         
  -1  -5   6        276.19        261.93         5.33 o                         
   0  -5   6          9.29         10.40         1.93 o                         
   1  -5   6         68.64         84.25         3.03 o                         
   2  -5   6        539.16        550.08        13.91 o                         
   3  -5   6         12.70         18.01         6.30 o                         
   4  -5   6        114.28        119.09         5.23 o                         
   5  -5   6        175.42        176.88         7.07 o                         
   6  -5   6          6.46          5.03         3.14 o                         
   7  -5   6         34.29         38.65         5.59 o                         
   8  -5   6          0.51          0.97         4.00 o                         
   9  -5   6        175.80        181.66        10.21 o                         
  -7  -4   6         37.96         46.51         7.46 o                         
  -6  -4   6         22.89         27.65         2.43 o                         
  -5  -4   6         19.54         19.79         1.81 o                         
  -4  -4   6         43.74         44.91         3.17 o                         
  -3  -4   6         42.81         42.15         2.91 o                         
  -2  -4   6        392.94        398.55         7.71 o                         
  -1  -4   6         67.79         56.16         1.54 o                         
   0  -4   6          1.14          2.58         0.78 o                         
   1  -4   6        125.75        146.02         4.23 o                         
   2  -4   6        589.47        566.35        15.04 o                         
   3  -4   6        406.18        426.12        11.86 o                         
   4  -4   6        501.00        523.53        13.77 o                         
   5  -4   6        634.46        639.86        19.31 o                         
   6  -4   6          2.33         78.69         7.78 o                         
   7  -4   6         21.21         21.71         4.89 o                         
   8  -4   6          0.05          1.51         6.07 o                         
   9  -4   6         19.54         10.80         5.99 o                         
  -7  -3   6          0.03          0.34         4.60 o                         
  -6  -3   6         13.78         14.78         1.69 o                         
  -5  -3   6          5.02          3.40         1.42 o                         
  -4  -3   6        144.13        143.52         4.49 o                         
  -3  -3   6          1.02          0.91         0.98 o                         
  -2  -3   6         61.64         81.53         2.01 o                         
  -1  -3   6       5098.09       4716.51       133.70 o                         
   0  -3   6        225.56        227.00         5.74 o                         
   1  -3   6         14.63         18.61         3.01 o                         
   2  -3   6        201.81        185.44         9.00 o                         
   3  -3   6        353.43        402.41        73.87 o                         
   4  -3   6        420.52        433.22        12.73 o                         
   5  -3   6        256.20        269.05         8.90 o                         
   6  -3   6         13.02         35.85        10.22 o                         
   7  -3   6          5.95          3.66         3.52 o                         
   8  -3   6          6.80          5.99         3.55 o                         
   9  -3   6         68.57         69.28         4.74 o                         
  -8  -2   6          2.44          2.59         3.08 o                         
  -7  -2   6         96.30         97.53         3.28 o                         
  -6  -2   6         10.05          8.39         1.49 o                         
  -5  -2   6         63.44         59.72         1.74 o                         
  -4  -2   6          9.67         10.12         1.30 o                         
  -3  -2   6        435.46        456.26         9.25 o                         
  -2  -2   6       1407.07       1462.77        24.92 o                         
  -1  -2   6        843.46        836.82        19.39 o                         
   0  -2   6       1532.44       1405.21        42.91 o                         
   1  -2   6         65.64         64.61         2.35 o                         
   2  -2   6        213.89        222.20         9.04 o                         
   3  -2   6       1804.82       1865.15        48.98 o                         
   4  -2   6        287.79        293.37         9.40 o                         
   5  -2   6        326.08        327.43        10.22 o                         
   6  -2   6        189.51        202.05        11.58 o                         
   7  -2   6        295.37        282.69        11.46 o                         
   8  -2   6         67.14         69.62         4.41 o                         
   9  -2   6         19.35         18.86         3.16 o                         
  -8  -1   6        408.54        406.23        14.46 o                         
  -7  -1   6        131.77        130.55         4.47 o                         
  -6  -1   6         20.67         20.01         2.13 o                         
  -5  -1   6         25.72         24.91         1.39 o                         
  -4  -1   6         82.51         76.44         2.15 o                         
  -3  -1   6          3.33          2.93         0.77 o                         
  -2  -1   6        226.17        239.04         7.24 o                         
  -1  -1   6        668.80        653.41        20.99 o                         
   0  -1   6       2066.91       1785.90        43.84 o                         
   1  -1   6        332.73        335.89         8.86 o                         
   2  -1   6        435.09        460.34        11.86 o                         
   3  -1   6         24.47        195.96        97.46 o                         
   4  -1   6         92.75        101.68         4.79 o                         
   5  -1   6        360.21        373.15        10.95 o                         
   6  -1   6         27.51         26.21         3.76 o                         
   7  -1   6        148.46        154.32         4.93 o                         
   8  -1   6        247.83        241.56         8.00 o                         
   9  -1   6         11.54         12.58         2.95 o                         
  -9   0   6        159.46        155.09         8.40 o                         
  -8   0   6         77.04         77.42         3.75 o                         
  -7   0   6        369.70        384.40         9.71 o                         
  -6   0   6        148.92        151.47         4.10 o                         
  -5   0   6          5.44          4.10         1.87 o                         
  -4   0   6          6.57          6.35         0.80 o                         
  -3   0   6         21.70         22.95         1.53 o                         
  -2   0   6         74.23         70.40         1.54 o                         
  -1   0   6        180.08        176.31         3.46 o                         
   0   0   6       1689.81       1531.28        36.46 o                         
   1   0   6        873.25        833.27        19.24 o                         
   2   0   6         72.64         52.19         3.20 o                         
   3   0   6        132.49        109.11         5.67 o                         
   4   0   6        237.39        223.95         7.34 o                         
   5   0   6          1.73          1.04         2.36 o                         
   6   0   6          6.22          4.84         2.31 o                         
   7   0   6         67.71         64.37         3.99 o                         
   8   0   6          5.19          8.50         4.20 o                         
  -9   1   6          7.87          7.83         1.33 o                         
  -8   1   6        212.22        216.06         7.02 o                         
  -7   1   6         62.95         59.71         2.75 o                         
  -6   1   6         45.23         47.10         2.71 o                         
  -5   1   6          1.42          1.47         0.90 o                         
  -4   1   6        372.70        413.49         9.42 o                         
  -3   1   6          5.98          7.86         0.97 o                         
  -2   1   6         25.17         25.82         1.16 o                         
  -1   1   6        170.79        165.95         3.53 o                         
   0   1   6         33.43         27.24         2.23 o                         
   1   1   6       1076.47       1038.21        24.53 o                         
   2   1   6          8.85         13.52         7.87 o                         
   3   1   6          3.37          1.61         1.68 o                         
   4   1   6          3.82          6.44         2.74 o                         
   5   1   6        505.55        476.47        11.45 o                         
   6   1   6        577.12        574.77        13.25 o                         
   7   1   6         28.70         24.94         2.39 o                         
   8   1   6          1.98          1.67         2.31 o                         
  -9   2   6        445.39        416.42        20.25 o                         
  -8   2   6          2.40          2.80         1.35 o                         
  -7   2   6         57.19         67.90         9.36 o                         
  -6   2   6         13.12         17.29         1.71 o                         
  -5   2   6         28.50         27.05         4.81 o                         
  -4   2   6        248.13        258.34         5.89 o                         
  -3   2   6          1.83          3.14         1.40 o                         
  -2   2   6          0.00          1.13         0.73 o                         
  -1   2   6        321.26        300.43        19.67 o                         
   0   2   6        220.31        242.57         5.36 o                         
   1   2   6        145.41        150.75         4.31 o                         
   2   2   6         40.98         73.23        44.17 o                         
   3   2   6          5.33          5.51         1.29 o                         
   4   2   6         19.83         18.79         2.81 o                         
   5   2   6        104.50        102.75         3.71 o                         
   6   2   6        774.37        724.59        16.49 o                         
   7   2   6          5.30          5.33         2.21 o                         
   8   2   6         56.18         53.87         3.34 o                         
  -9   3   6        189.66        196.93         6.15 o                         
  -8   3   6        206.87        206.58         5.61 o                         
  -7   3   6        100.30        102.70         3.55 o                         
  -6   3   6        126.68        126.78        16.65 o                         
  -5   3   6        336.11        363.42         8.60 o                         
  -4   3   6        919.83        961.38        18.82 o                         
  -3   3   6       1622.09       1660.92        35.10 o                         
  -2   3   6          0.04          1.42         1.16 o                         
  -1   3   6         24.89         22.83         1.38 o                         
   0   3   6         50.73         57.43         5.68 o                         
   1   3   6        226.15        265.34         5.29 o                         
   2   3   6        176.46        192.54         3.97 o                         
   3   3   6        349.05        347.87         7.41 o                         
   4   3   6          1.07          3.13         1.47 o                         
   5   3   6        101.10         88.60         3.44 o                         
   6   3   6          0.02         -0.22         1.60 o                         
   7   3   6         38.32         44.15         3.41 o                         
  -9   4   6          8.71          7.56         3.26 o                         
  -8   4   6        477.32        498.29        12.96 o                         
  -7   4   6        204.47        215.00         5.81 o                         
  -6   4   6        102.79        105.34         8.84 o                         
  -5   4   6        202.12        178.94         5.12 o                         
  -4   4   6       1669.82       1756.26        37.73 o                         
  -3   4   6       1161.64       1199.26        23.96 o                         
  -2   4   6        163.52        150.80         4.11 o                         
  -1   4   6        114.62        117.16         3.02 o                         
   0   4   6          0.83         -0.02         1.57 o                         
   1   4   6         41.49         50.43         3.82 o                         
   2   4   6        141.07        138.26         5.55 o                         
   3   4   6         66.97         63.20         4.87 o                         
   4   4   6         39.49         39.88         2.50 o                         
   5   4   6          5.79          6.83         1.83 o                         
   6   4   6         67.90         69.28         3.42 o                         
  -9   5   6          0.04         -0.14         1.56 o                         
  -8   5   6        169.96        170.10         5.26 o                         
  -7   5   6         54.09         52.60         2.71 o                         
  -6   5   6         64.15         63.26         3.12 o                         
  -5   5   6        122.76        127.95         4.94 o                         
  -4   5   6          4.70          4.78         1.37 o                         
  -3   5   6         27.20         20.20         1.70 o                         
  -2   5   6         80.69         79.23         4.27 o                         
  -1   5   6       1356.83       1490.53        44.56 o                         
   0   5   6          4.75          4.40         2.50 o                         
   1   5   6        597.91        604.18        25.77 o                         
   2   5   6          2.01         61.42         8.39 o                         
   3   5   6        226.85        228.58        10.67 o                         
   4   5   6          0.42         -0.21         1.23 o                         
   5   5   6         24.16         19.71         2.30 o                         
   6   5   6          3.72          1.37         1.71 o                         
  -9   6   6          1.07          1.33         2.10 o                         
  -8   6   6          0.04          0.63         2.00 o                         
  -7   6   6         58.82         65.06         3.54 o                         
  -6   6   6          0.17          0.51         1.72 o                         
  -5   6   6       3035.12       3093.83        73.62 o                         
  -4   6   6        260.67        232.73         5.90 o                         
  -3   6   6          9.95         11.12         1.49 o                         
  -2   6   6        251.74        259.12         6.05 o                         
  -1   6   6         53.85         51.65         3.25 o                         
   0   6   6         64.39         67.06         4.22 o                         
   1   6   6        192.29        188.48        12.48 o                         
   2   6   6        441.43        433.90        17.45 o                         
   3   6   6         82.59         71.57         6.36 o                         
   4   6   6          3.13          3.06         7.19 o                         
   5   6   6          0.00          0.27         3.79 o                         
  -9   7   6         12.77         12.14         3.83 o                         
  -8   7   6        529.37        510.17        19.70 o                         
  -7   7   6        110.05        111.73         4.16 o                         
  -6   7   6          0.01          0.86         1.46 o                         
  -5   7   6          1.97          2.22         1.75 o                         
  -4   7   6       1063.37       1141.84        30.73 o                         
  -3   7   6        319.67        314.02         8.04 o                         
  -2   7   6         56.01         54.40         2.11 o                         
  -1   7   6         66.15         63.92         3.29 o                         
   0   7   6         98.50        104.36         4.13 o                         
   1   7   6          6.90          7.73         2.59 o                         
   2   7   6         39.59         36.68         8.52 o                         
   3   7   6          0.01          0.37         3.50 o                         
   4   7   6         54.10         56.13        11.08 o                         
  -9   8   6          7.50         10.09         2.23 o                         
  -8   8   6         46.37         37.23         3.22 o                         
  -7   8   6        292.96        286.58         8.54 o                         
  -6   8   6        108.00        109.66         3.66 o                         
  -5   8   6         19.14         16.91         2.49 o                         
  -4   8   6        417.52        423.49        19.94 o                         
  -3   8   6         64.07         62.62         2.40 o                         
  -2   8   6         81.37         66.76        19.13 o                         
  -1   8   6        170.09        174.96         5.96 o                         
   0   8   6         15.42         14.36         4.50 o                         
   1   8   6          1.62          3.34         2.15 o                         
   2   8   6         46.99         48.75         4.05 o                         
   3   8   6        121.41        152.90         7.15 o                         
  -8   9   6          0.98          0.61         1.62 o                         
  -7   9   6          0.27          1.57         2.07 o                         
  -6   9   6         18.00         19.08         1.69 o                         
  -5   9   6          0.01          0.09         1.56 o                         
  -4   9   6          7.79          7.60         1.63 o                         
  -3   9   6        489.35        475.57        15.49 o                         
  -2   9   6         48.49         47.88         4.33 o                         
  -1   9   6        191.75        197.11         6.86 o                         
   0   9   6        120.37        124.61         5.31 o                         
   1   9   6         41.45         48.71         6.16 o                         
  -7  10   6         12.03         11.29         3.07 o                         
  -6  10   6         16.85         17.32         2.71 o                         
  -5  10   6         28.76         27.99         2.47 o                         
  -4  10   6         90.37         89.63         8.37 o                         
  -3  10   6          1.18          1.99         2.78 o                         
  -2  10   6         37.54         39.80         6.39 o                         
  -1  10   6         70.30         76.80         4.62 o                         
   0  10   6         96.35         99.51         5.15 o                         
   0 -10   7         19.89         20.26         1.85 o                         
   1 -10   7         43.72         40.46         2.77 o                         
   2 -10   7         53.48         47.25         8.61 o                         
   3 -10   7          1.37          1.20         6.83 o                         
   4 -10   7          2.20          0.56         3.00 o                         
   5 -10   7         66.46         69.73         7.10 o                         
   6 -10   7        103.53        108.87         5.89 o                         
   7 -10   7         10.26         11.48         3.63 o                         
  -2  -9   7          1.67          4.03         1.95 o                         
  -1  -9   7         43.81         42.37         2.04 o                         
   0  -9   7         40.54         39.84         2.92 o                         
   1  -9   7        256.56        242.18         7.70 o                         
   2  -9   7         37.70         39.22         4.55 o                         
   3  -9   7         92.42         92.33         4.57 o                         
   4  -9   7         60.58         56.35         5.72 o                         
   5  -9   7          1.63          1.43         3.43 o                         
   6  -9   7         15.69         18.04         3.42 o                         
   7  -9   7        461.75        484.05        17.35 o                         
   8  -9   7         16.68         17.20         4.35 o                         
  -3  -8   7          2.48          1.30         1.29 o                         
  -2  -8   7          4.98          5.19         1.44 o                         
  -1  -8   7         31.65         31.14         2.00 o                         
   0  -8   7         68.00         61.87         2.16 o                         
   1  -8   7         53.48         49.43         6.68 o                         
   2  -8   7        747.86        739.30        20.93 o                         
   3  -8   7         77.39         75.02         4.45 o                         
   4  -8   7         17.86         13.36         2.42 o                         
   5  -8   7          5.95          5.71         2.51 o                         
   6  -8   7         24.80         24.97         4.00 o                         
   7  -8   7        198.24        208.18         9.84 o                         
   8  -8   7          7.09         10.94         4.35 o                         
  -4  -7   7         36.94         43.70         3.43 o                         
  -3  -7   7         89.01         99.17         2.75 o                         
  -2  -7   7         14.77         14.52         1.28 o                         
  -1  -7   7         16.29         16.02         1.37 o                         
   0  -7   7         50.12         48.38         3.69 o                         
   1  -7   7         65.14         72.94         4.58 o                         
   2  -7   7          0.80          0.59         1.27 o                         
   3  -7   7        113.83        109.85         4.18 o                         
   4  -7   7         36.77         43.83         4.41 o                         
   5  -7   7         26.48         24.63         3.28 o                         
   6  -7   7          1.04          1.10         5.07 o                         
   7  -7   7         19.85         17.41         4.66 o                         
   8  -7   7          8.21         13.55         4.64 o                         
   9  -7   7          0.13          1.29         3.60 o                         
  -5  -6   7         21.27         23.93         3.01 o                         
  -4  -6   7        126.00        139.38         3.93 o                         
  -3  -6   7         17.23         17.10         1.64 o                         
  -2  -6   7         13.09         14.24         1.47 o                         
  -1  -6   7         75.45         70.17         2.46 o                         
   0  -6   7         51.36         95.44        27.33 o                         
   1  -6   7         26.05         25.52         2.74 o                         
   2  -6   7        180.22        171.41         5.08 o                         
   3  -6   7         58.11         61.23         5.69 o                         
   4  -6   7         22.53         23.93         3.85 o                         
   5  -6   7          0.11          0.60         2.46 o                         
   6  -6   7          3.00          2.07         2.99 o                         
   7  -6   7          4.65          4.41         4.44 o                         
   8  -6   7         87.57         87.93         7.33 o                         
   9  -6   7         24.44         26.91         6.02 o                         
  -6  -5   7         14.43         16.76         3.08 o                         
  -5  -5   7          8.47          9.81         1.25 o                         
  -4  -5   7          9.30         11.81         1.29 o                         
  -3  -5   7          0.03         -0.08         0.85 o                         
  -2  -5   7        130.92        147.16         3.80 o                         
  -1  -5   7        605.90        614.93        12.74 o                         
   0  -5   7          2.95         16.54         2.13 o                         
   1  -5   7        149.76        175.55        10.06 o                         
   2  -5   7        186.01        195.32         6.04 o                         
   3  -5   7          0.79          1.40         1.83 o                         
   4  -5   7         19.79         39.99        13.27 o                         
   5  -5   7          0.15         -0.03         3.46 o                         
   6  -5   7          0.27          0.82         3.81 o                         
   7  -5   7         48.14         79.95        30.98 o                         
   8  -5   7          1.76          1.69         3.40 o                         
   9  -5   7        113.57        115.82         9.02 o                         
  -6  -4   7         37.74         43.93         3.59 o                         
  -5  -4   7        128.85        134.82         3.43 o                         
  -4  -4   7        106.50        106.32         3.03 o                         
  -3  -4   7          0.01          0.06         0.84 o                         
  -2  -4   7         82.47         77.19         5.37 o                         
  -1  -4   7        326.52        293.92        13.13 o                         
   0  -4   7         31.28         34.27         1.44 o                         
   1  -4   7        502.74        511.50        11.82 o                         
   2  -4   7        170.82        169.87         5.51 o                         
   3  -4   7        306.88        319.45         9.45 o                         
   4  -4   7         90.11        102.54         5.42 o                         
   5  -4   7         40.24         45.68         5.21 o                         
   6  -4   7          3.63          4.45         3.26 o                         
   7  -4   7         22.09         63.24        33.53 o                         
   8  -4   7        733.34        756.95        28.66 o                         
   9  -4   7         63.59         66.41         5.99 o                         
  -7  -3   7         11.16         10.40         3.50 o                         
  -6  -3   7         29.47         32.33         2.85 o                         
  -5  -3   7         41.68         43.91         2.46 o                         
  -4  -3   7        439.55        474.86        10.15 o                         
  -3  -3   7         20.01         18.42         1.61 o                         
  -2  -3   7         68.81         77.13         1.72 o                         
  -1  -3   7         89.24        102.30         3.35 o                         
   0  -3   7        883.45        995.23        30.63 o                         
   1  -3   7        373.26        398.97        10.28 o                         
   2  -3   7        125.24        170.83        19.54 o                         
   3  -3   7        593.18        676.55        40.63 o                         
   4  -3   7        701.27        744.82        19.10 o                         
   5  -3   7          3.17          3.95         3.63 o                         
   6  -3   7         17.85         15.61         4.81 o                         
   7  -3   7        143.06        148.42         7.07 o                         
   8  -3   7          0.17          0.46         3.77 o                         
   9  -3   7        225.43        234.55         8.11 o                         
  -8  -2   7         11.69          9.91         6.26 o                         
  -7  -2   7          0.12          0.33         1.31 o                         
  -6  -2   7         55.15         55.80         1.71 o                         
  -5  -2   7         34.22         36.77         1.75 o                         
  -4  -2   7        712.26        744.16        14.82 o                         
  -3  -2   7          8.45          7.57         1.03 o                         
  -2  -2   7        312.07        353.59         8.58 o                         
  -1  -2   7        120.60        146.15        19.31 o                         
   0  -2   7       3989.52       3754.60       113.95 o                         
   1  -2   7       2209.52       2203.18        57.57 o                         
   2  -2   7       1624.36       1593.38        40.18 o                         
   3  -2   7         56.52         48.08        16.76 o                         
   4  -2   7        393.00        382.61        11.38 o                         
   5  -2   7        505.92        529.17        18.59 o                         
   6  -2   7          1.01          0.53         2.75 o                         
   7  -2   7         81.23         81.08         5.61 o                         
   8  -2   7         45.61         46.84         3.62 o                         
   9  -2   7        102.64        106.00         5.55 o                         
  -8  -1   7          0.08          0.72         1.55 o                         
  -7  -1   7         21.44         23.49         2.07 o                         
  -6  -1   7         16.71         16.08         1.52 o                         
  -5  -1   7         35.26         36.45         2.24 o                         
  -4  -1   7          2.02          0.83         0.74 o                         
  -3  -1   7       1762.56       1693.22        50.09 o                         
  -2  -1   7        376.10        420.05         9.81 o                         
  -1  -1   7          5.40         13.46         1.69 o                         
   0  -1   7        181.09        175.83         4.10 o                         
   1  -1   7       1884.23       1726.37        43.39 o                         
   2  -1   7       4622.76       4360.52       125.22 o                         
   3  -1   7         73.04         79.86         4.19 o                         
   4  -1   7        117.35        118.95         4.54 o                         
   5  -1   7          2.73          3.25         3.75 o                         
   6  -1   7        252.01        245.17        10.70 o                         
   7  -1   7         19.50         14.01         2.87 o                         
   8  -1   7          8.58          7.60         3.46 o                         
   9  -1   7          9.24          9.79         3.54 o                         
  -8   0   7         56.43         51.96         3.00 o                         
  -7   0   7        106.32        102.24         3.40 o                         
  -6   0   7         65.59         60.01         2.41 o                         
  -5   0   7        130.67        139.41         3.29 o                         
  -4   0   7        244.37        259.30         4.76 o                         
  -3   0   7        199.61        213.31         3.60 o                         
  -2   0   7        184.82        193.45         3.60 o                         
  -1   0   7        470.41        463.02        10.16 o                         
   0   0   7        600.07        572.40        13.30 o                         
   1   0   7        131.72        137.41         3.72 o                         
   2   0   7       1331.20       1410.30        36.37 o                         
   3   0   7       2864.77       2884.23        99.98 o                         
   4   0   7         48.55         48.96         3.14 o                         
   5   0   7        515.89        483.63        16.87 o                         
   6   0   7         18.21         15.39         1.94 o                         
   7   0   7          6.09          4.12         1.84 o                         
   8   0   7         20.07         18.08         3.31 o                         
  -9   1   7         86.77         80.33         3.76 o                         
  -8   1   7          8.28          8.62         1.32 o                         
  -7   1   7         17.66         18.23         2.39 o                         
  -6   1   7        338.36        328.52         8.38 o                         
  -5   1   7          7.48          7.12         1.23 o                         
  -4   1   7        286.71        297.87         5.16 o                         
  -3   1   7          3.87          4.06         0.62 o                         
  -2   1   7       1986.11       1934.13        39.86 o                         
  -1   1   7        224.98        212.82         5.31 o                         
   0   1   7       1327.35       1256.30        30.23 o                         
   1   1   7        750.68        795.17        19.97 o                         
   2   1   7        408.06        496.81        47.95 o                         
   3   1   7        495.48        439.86        11.87 o                         
   4   1   7        293.16        286.11        17.42 o                         
   5   1   7         14.93         12.91         2.88 o                         
   6   1   7         23.89         24.73         2.67 o                         
   7   1   7          0.22          0.97         1.61 o                         
   8   1   7        188.85        189.73         6.71 o                         
  -9   2   7        102.58         93.18         4.43 o                         
  -8   2   7          0.06          0.56         1.37 o                         
  -7   2   7         89.53         84.97         3.43 o                         
  -6   2   7        237.65        247.24         5.74 o                         
  -5   2   7         21.35         19.36         1.44 o                         
  -4   2   7          0.60          1.64         0.86 o                         
  -3   2   7          8.39         10.75         0.80 o                         
  -2   2   7        708.21        777.07        14.71 o                         
  -1   2   7        474.25        516.36         9.34 o                         
   0   2   7          7.54          9.15         1.01 o                         
   1   2   7         14.01         17.59         2.02 o                         
   2   2   7       1403.66       1333.00        33.16 o                         
   3   2   7        262.80        214.64        14.95 o                         
   4   2   7       1370.82       1436.66        30.80 o                         
   5   2   7        816.53        767.40        16.26 o                         
   6   2   7        233.94        221.47         6.79 o                         
   7   2   7         15.42         13.94         1.90 o                         
   8   2   7         14.90         22.35         3.65 o                         
  -9   3   7         35.16         38.58         2.74 o                         
  -8   3   7         38.68         40.42         2.65 o                         
  -7   3   7        150.61        160.27         4.92 o                         
  -6   3   7        260.37        251.31         7.27 o                         
  -5   3   7        118.56        122.00         4.25 o                         
  -4   3   7        163.49        167.21         3.79 o                         
  -3   3   7         43.85         50.62         2.05 o                         
  -2   3   7       1032.13       1096.72        25.65 o                         
  -1   3   7       1798.40       1805.38        57.44 o                         
   0   3   7       1123.39       1228.73        45.34 o                         
   1   3   7        263.56        263.15         4.93 o                         
   2   3   7         70.48         71.68         1.96 o                         
   3   3   7         76.49         61.78         2.44 o                         
   4   3   7         70.90         77.66         3.09 o                         
   5   3   7         17.51         19.91         2.23 o                         
   6   3   7         98.63         79.69         3.41 o                         
   7   3   7         71.67         67.79         3.46 o                         
  -9   4   7        626.67        610.49        21.96 o                         
  -8   4   7          0.69          1.27         2.54 o                         
  -7   4   7        313.49        324.74         8.24 o                         
  -6   4   7         25.09         24.81         2.86 o                         
  -5   4   7         25.79         28.18         1.59 o                         
  -4   4   7        201.86        199.42         7.09 o                         
  -3   4   7         79.93         70.33         2.22 o                         
  -2   4   7         85.99         96.23         3.00 o                         
  -1   4   7       2388.25       2503.43        79.55 o                         
   0   4   7        407.35        443.25        15.37 o                         
   1   4   7        234.59        283.49        10.91 o                         
   2   4   7        315.79        299.18         9.06 o                         
   3   4   7        251.97        227.57         5.08 o                         
   4   4   7        670.32        617.18        14.36 o                         
   5   4   7        292.94        273.11         7.05 o                         
   6   4   7          7.44         10.68         2.15 o                         
  -9   5   7          8.77         11.80         2.01 o                         
  -8   5   7        562.36        575.93        12.93 o                         
  -7   5   7        323.57        332.17        13.60 o                         
  -6   5   7       1703.27       1740.18        76.05 o                         
  -5   5   7          6.15          6.80         2.65 o                         
  -4   5   7          0.92          1.85         1.22 o                         
  -3   5   7         62.46         65.43         3.34 o                         
  -2   5   7         46.58         50.07         1.73 o                         
  -1   5   7        155.45        169.31         4.90 o                         
   0   5   7        852.23        917.98        32.84 o                         
   1   5   7        247.24        250.92        10.79 o                         
   2   5   7          0.95          0.12         2.84 o                         
   3   5   7         50.78         37.90         8.93 o                         
   4   5   7        211.09        195.77         8.07 o                         
   5   5   7         25.49         15.01         4.29 o                         
   6   5   7         44.31          7.71         3.67 o                         
  -9   6   7         75.73         79.16         3.29 o                         
  -8   6   7        644.72        641.03        18.19 o                         
  -7   6   7          0.20          1.59         2.32 o                         
  -6   6   7        228.83        225.67         5.49 o                         
  -5   6   7        817.20        845.72        19.04 o                         
  -4   6   7         14.54         32.91        26.30 o                         
  -3   6   7         66.50         64.26         2.82 o                         
  -2   6   7        100.63        123.64         3.40 o                         
  -1   6   7         29.61         33.63         2.51 o                         
   0   6   7        135.76        140.31         5.66 o                         
   1   6   7          3.23          3.72         3.28 o                         
   2   6   7        288.71        318.60        18.33 o                         
   3   6   7         58.29         60.22         6.02 o                         
   4   6   7          9.86         11.16         8.61 o                         
   5   6   7         35.72         42.92         6.56 o                         
  -9   7   7         52.76         47.71         4.10 o                         
  -8   7   7         38.30         32.78         3.34 o                         
  -7   7   7       1942.76       1885.41        44.38 o                         
  -6   7   7        137.47        140.81         4.37 o                         
  -5   7   7        146.65        143.07         3.80 o                         
  -4   7   7         64.70         63.88         3.08 o                         
  -3   7   7         65.32         68.74         2.78 o                         
  -2   7   7        266.00        249.95         8.72 o                         
  -1   7   7          0.22         -0.14         1.60 o                         
   0   7   7         23.98         20.73         2.92 o                         
   1   7   7        139.74        143.55         6.31 o                         
   2   7   7         39.77         39.59         9.30 o                         
   3   7   7         16.50         18.62         4.94 o                         
   4   7   7         10.43          5.23         6.07 o                         
  -8   8   7         49.34         45.92         4.01 o                         
  -7   8   7        354.19        336.48        10.21 o                         
  -6   8   7         51.01         47.79         3.31 o                         
  -5   8   7        206.88        198.08         6.90 o                         
  -4   8   7        177.78        182.67         5.59 o                         
  -3   8   7        146.27        151.30         4.21 o                         
  -2   8   7         19.50         21.07         3.44 o                         
  -1   8   7          0.35          0.63         2.29 o                         
   0   8   7          3.04          3.79         2.28 o                         
   1   8   7         27.89         28.41         3.48 o                         
   2   8   7         21.32         21.32         3.02 o                         
   3   8   7         24.43         26.15         3.19 o                         
  -8   9   7         10.05         10.36         2.04 o                         
  -7   9   7          0.97          4.16         3.05 o                         
  -6   9   7         11.02         10.74         2.49 o                         
  -5   9   7         44.88         45.39         3.13 o                         
  -4   9   7         64.91         61.26         2.91 o                         
  -3   9   7          4.84          5.11         3.55 o                         
  -2   9   7         69.16         71.29         5.00 o                         
  -1   9   7          3.74          4.14         2.88 o                         
   0   9   7         34.30         40.44         5.94 o                         
   1   9   7         11.07          9.31         3.72 o                         
  -7  10   7         26.83         25.32         2.28 o                         
  -6  10   7         39.62         38.21         7.28 o                         
  -5  10   7         10.11          4.43         9.35 o                         
  -4  10   7          0.01          0.27         7.17 o                         
  -3  10   7          3.34          3.64         2.91 o                         
  -2  10   7          0.09         -0.23         2.30 o                         
  -1  10   7         10.98          8.89         2.92 o                         
   1 -10   8         42.31         34.86        17.40 o                         
   2 -10   8          0.09         -0.42         5.36 o                         
   3 -10   8        122.33        130.54        13.38 o                         
   4 -10   8         81.78         80.27         5.52 o                         
   5 -10   8          8.37         12.14         5.12 o                         
   6 -10   8        251.27        260.56         9.56 o                         
  -1  -9   8          0.04         -0.27         1.65 o                         
   0  -9   8         70.58         75.95         4.50 o                         
   1  -9   8          0.00          0.26         1.40 o                         
   2  -9   8          0.15          0.00         4.53 o                         
   3  -9   8         53.74         54.24         4.95 o                         
   4  -9   8         13.67         14.46         2.51 o                         
   5  -9   8        243.69        235.95         8.13 o                         
   6  -9   8        387.91        379.64        15.98 o                         
   7  -9   8        598.34        593.90        20.50 o                         
   8  -9   8         78.35         81.79         6.82 o                         
  -3  -8   8          6.65          8.52         3.82 o                         
  -2  -8   8         38.33         44.17         2.59 o                         
  -1  -8   8         20.54         23.15         1.58 o                         
   0  -8   8         47.72         39.67         1.93 o                         
   1  -8   8         39.57         44.29         3.94 o                         
   2  -8   8        114.71        119.65         5.29 o                         
   3  -8   8         10.68          9.17         1.99 o                         
   4  -8   8         19.49         18.77         3.64 o                         
   5  -8   8          1.92          2.80         2.56 o                         
   6  -8   8         23.79         24.84         6.52 o                         
   7  -8   8        256.72        247.74        11.43 o                         
   8  -8   8        312.40        308.04        13.26 o                         
  -4  -7   8         37.71         54.30         5.82 o                         
  -3  -7   8         31.32         30.19         2.09 o                         
  -2  -7   8          1.39          1.02         1.02 o                         
  -1  -7   8        431.70        401.45         8.42 o                         
   0  -7   8         30.86         31.96         3.42 o                         
   1  -7   8         80.28         74.43         6.92 o                         
   2  -7   8          0.10         -0.34         1.80 o                         
   3  -7   8         84.94         85.58         9.08 o                         
   4  -7   8         71.25         69.37         6.46 o                         
   5  -7   8         37.88         34.06         4.84 o                         
   6  -7   8          1.25          1.96         3.25 o                         
   7  -7   8          2.52         18.04        10.53 o                         
   8  -7   8          6.64          6.89         3.99 o                         
   9  -7   8          0.77          1.45         4.41 o                         
  -5  -6   8         15.99         15.78         4.87 o                         
  -4  -6   8         32.62         34.30         2.06 o                         
  -3  -6   8         12.37          9.81         1.30 o                         
  -2  -6   8        176.78        179.79         4.23 o                         
  -1  -6   8        331.58        337.84         7.22 o                         
   0  -6   8        832.93        784.06        20.01 o                         
   1  -6   8         53.49         51.81         2.71 o                         
   2  -6   8          0.57         -0.65         2.19 o                         
   3  -6   8        224.32        230.84         9.59 o                         
   4  -6   8         74.91         82.63        10.33 o                         
   5  -6   8         29.59         88.99        47.10 o                         
   6  -6   8          7.71          9.31         4.64 o                         
   7  -6   8         21.56         22.81         4.92 o                         
   8  -6   8          4.12          4.23         3.81 o                         
   9  -6   8          4.53          5.76         4.23 o                         
  -6  -5   8          8.12          9.54         5.11 o                         
  -5  -5   8         37.48         48.25         3.89 o                         
  -4  -5   8         17.10         14.77         1.35 o                         
  -3  -5   8         60.83         60.01         2.30 o                         
  -2  -5   8         39.51         43.84         1.53 o                         
  -1  -5   8        104.55        115.09         3.37 o                         
   0  -5   8        127.80        124.37         5.11 o                         
   1  -5   8          0.10         -0.10         1.50 o                         
   2  -5   8        153.36        163.76         4.97 o                         
   3  -5   8        110.75        114.06         9.00 o                         
   4  -5   8        314.62        336.81        10.39 o                         
   5  -5   8         87.40         82.08         5.01 o                         
   6  -5   8        263.20        261.60        10.52 o                         
   7  -5   8        239.11        240.04         8.98 o                         
   8  -5   8         53.88         54.08         5.31 o                         
   9  -5   8         38.04         36.24         6.53 o                         
  -6  -4   8         35.82         34.97         3.77 o                         
  -5  -4   8        108.25        107.30         3.00 o                         
  -4  -4   8        658.40        659.61        12.94 o                         
  -3  -4   8        853.98        854.00        16.57 o                         
  -2  -4   8        203.95        206.23         4.41 o                         
  -1  -4   8       1267.84       1313.04        32.71 o                         
   0  -4   8        906.40        955.52        22.61 o                         
   1  -4   8        666.60        688.03        17.41 o                         
   2  -4   8         22.08         25.52         2.31 o                         
   3  -4   8        162.57        168.57         6.03 o                         
   4  -4   8          3.72          6.86         3.15 o                         
   5  -4   8        122.40        117.65         5.89 o                         
   6  -4   8         14.63         14.12         7.02 o                         
   7  -4   8         45.49         48.99        10.69 o                         
   8  -4   8         46.54         44.77         6.92 o                         
   9  -4   8        109.85        109.89         8.96 o                         
  -7  -3   8         46.34         48.62         8.05 o                         
  -6  -3   8         15.16         14.95         1.90 o                         
  -5  -3   8        108.54        108.37         3.50 o                         
  -4  -3   8        444.11        455.61         7.74 o                         
  -3  -3   8        749.95        747.47        13.96 o                         
  -2  -3   8        303.77        292.60         5.60 o                         
  -1  -3   8          2.67          0.86         0.95 o                         
   0  -3   8       1750.02       1720.40        42.59 o                         
   2  -3   8        124.52        137.34         4.73 o                         
   3  -3   8        413.54        413.27        11.71 o                         
   4  -3   8         63.09         70.89        11.07 o                         
   5  -3   8        133.42        139.49         7.68 o                         
   6  -3   8         45.00         39.13         4.68 o                         
   7  -3   8         32.68         31.28         8.53 o                         
   8  -3   8         26.17         27.97         6.21 o                         
   9  -3   8         63.21         59.72         4.21 o                         
  -8  -2   8          2.59          2.06         3.21 o                         
  -7  -2   8         40.14         41.99         4.60 o                         
  -6  -2   8          8.55          9.15         1.08 o                         
  -5  -2   8         26.66         26.42         1.71 o                         
  -4  -2   8         27.19         27.92         1.63 o                         
  -3  -2   8        258.39        278.73         7.94 o                         
  -2  -2   8        347.13        344.93        13.12 o                         
  -1  -2   8        526.92        571.63        12.67 o                         
   0  -2   8       1405.11       1380.07        42.71 o                         
   1  -2   8        282.85       1027.74       708.77 o                         
   2  -2   8        103.57        108.64         7.19 o                         
   3  -2   8        367.44        433.72        43.14 o                         
   4  -2   8        128.42        124.17         4.94 o                         
   5  -2   8         52.41         59.13         4.52 o                         
   6  -2   8        145.01        135.67         7.99 o                         
   7  -2   8        231.26        216.54        12.96 o                         
   8  -2   8        105.34        106.11         7.63 o                         
   9  -2   8         31.10         26.32         4.33 o                         
  -8  -1   8         29.27         30.39         7.90 o                         
  -7  -1   8        115.79        107.49         4.25 o                         
  -6  -1   8         10.03         11.61         1.29 o                         
  -5  -1   8          0.08          0.58         0.84 o                         
  -4  -1   8         67.91         73.18         1.57 o                         
  -3  -1   8        303.96        301.20         8.08 o                         
  -2  -1   8       1473.14       1513.33        37.48 o                         
  -1  -1   8       1146.45       1065.77        26.41 o                         
   0  -1   8        699.42        702.98        16.04 o                         
   1  -1   8          4.74          2.43         2.05 o                         
   2  -1   8        505.02        676.61       155.79 o                         
   3  -1   8       1178.40       1262.44        46.20 o                         
   4  -1   8        114.67        107.76         5.42 o                         
   5  -1   8        149.70        143.41         7.06 o                         
   6  -1   8          0.17          0.17         2.97 o                         
   7  -1   8          5.18          4.59         3.33 o                         
   8  -1   8         75.23         82.62        10.11 o                         
   9  -1   8         77.12         75.17         4.05 o                         
  -8   0   8         23.18         23.14         1.36 o                         
  -7   0   8        140.59        133.49         3.66 o                         
  -6   0   8         34.00         36.60         1.48 o                         
  -5   0   8         97.89        105.29         3.41 o                         
  -4   0   8        224.29        235.67         4.17 o                         
  -3   0   8        254.96        283.39         4.44 o                         
  -2   0   8        364.22        400.12         6.51 o                         
  -1   0   8         53.23         52.24         2.19 o                         
   0   0   8          9.35          6.34         1.18 o                         
   1   0   8       4336.72       4170.67       116.89 o                         
   2   0   8          5.38         20.14         3.36 o                         
   3   0   8       1993.82       2129.65        58.18 o                         
   4   0   8         97.76        114.94         6.10 o                         
   5   0   8        490.77        479.84        15.14 o                         
   6   0   8        732.50        737.85        22.26 o                         
   7   0   8         63.25         75.16        13.96 o                         
   8   0   8          1.92          0.49         1.75 o                         
  -9   1   8         48.75         43.87         5.84 o                         
  -8   1   8        143.44        141.48         4.27 o                         
  -7   1   8          1.68          1.53         1.16 o                         
  -6   1   8        158.24        161.72         3.84 o                         
  -5   1   8        107.71        115.65         2.83 o                         
  -4   1   8        681.33        708.37        11.87 o                         
  -3   1   8        956.78       1003.11        16.78 o                         
  -2   1   8          0.86          0.51         0.60 o                         
  -1   1   8          5.57         12.33         1.57 o                         
   0   1   8          0.20          0.48         1.62 o                         
   1   1   8        436.59        557.07       124.30 o                         
   2   1   8          9.26         22.66        13.09 o                         
   3   1   8        515.85        551.10        13.79 o                         
   4   1   8       1779.77       1905.72       109.45 o                         
   5   1   8         13.58          7.36         3.62 o                         
   6   1   8         79.41         81.17         7.21 o                         
   7   1   8         69.93         66.47         3.69 o                         
   8   1   8         30.12         26.66         4.16 o                         
  -9   2   8        403.98        404.15        14.78 o                         
  -8   2   8          9.51          9.39         1.37 o                         
  -7   2   8         25.78         27.99         1.90 o                         
  -6   2   8        268.17        276.75         8.09 o                         
  -5   2   8         61.45         70.83         2.78 o                         
  -4   2   8        304.29        317.03         5.45 o                         
  -3   2   8        892.32       1049.99        17.46 o                         
  -2   2   8          2.12          4.15         1.34 o                         
  -1   2   8         84.50         98.50         2.98 o                         
   0   2   8        173.49        225.94         4.50 o                         
   1   2   8        493.39        522.52        20.25 o                         
   2   2   8         82.10         86.43         3.28 o                         
   3   2   8          0.03          0.06         1.65 o                         
   4   2   8         25.68         29.35         1.75 o                         
   5   2   8        362.04        354.75         8.50 o                         
   6   2   8          4.48          4.78         1.49 o                         
   7   2   8        179.86        183.75         6.21 o                         
  -9   3   8         65.50         66.71         3.30 o                         
  -8   3   8         70.07         70.26         3.72 o                         
  -7   3   8          6.58          5.52         1.23 o                         
  -6   3   8         35.51         30.76         1.97 o                         
  -5   3   8        444.68        468.03        10.00 o                         
  -4   3   8        138.64        139.60         5.00 o                         
  -3   3   8        191.10        209.41        10.81 o                         
  -2   3   8        543.67        649.04        12.05 o                         
  -1   3   8         82.16         83.20         2.33 o                         
   0   3   8        341.19        397.05       166.83 o                         
   1   3   8         19.16         29.44         2.53 o                         
   2   3   8          2.05          1.81         0.77 o                         
   3   3   8         18.92         15.75         1.56 o                         
   4   3   8        889.69        840.29        18.38 o                         
   5   3   8        114.55        132.88         3.70 o                         
   6   3   8          2.42          2.48         1.75 o                         
   7   3   8         22.15         19.21         3.06 o                         
  -9   4   8          0.00          0.83         1.58 o                         
  -8   4   8        219.64        219.61         5.85 o                         
  -7   4   8          4.97          7.07         1.78 o                         
  -6   4   8        105.15        109.18         3.75 o                         
  -5   4   8        197.26        194.62         5.54 o                         
  -4   4   8          9.95         10.02         1.08 o                         
  -3   4   8        145.70        142.24         6.01 o                         
  -2   4   8        297.73        332.08         7.39 o                         
  -1   4   8        123.88        133.31         5.11 o                         
   0   4   8        142.49        133.77         5.90 o                         
   1   4   8        640.24        653.28        23.49 o                         
   2   4   8         88.44         88.67         2.30 o                         
   3   4   8         42.63         30.63         1.55 o                         
   4   4   8        291.42        255.16         6.49 o                         
   5   4   8         38.05         32.40         2.16 o                         
   6   4   8          7.72          8.69         2.73 o                         
  -9   5   8         30.97         29.92         2.55 o                         
  -8   5   8         93.07         93.99         4.93 o                         
  -7   5   8        113.95        113.25         3.78 o                         
  -6   5   8        394.82        400.18         9.22 o                         
  -5   5   8        593.21        596.01        16.04 o                         
  -4   5   8         52.54         57.95         2.07 o                         
  -3   5   8         77.60         77.15         2.73 o                         
  -2   5   8          3.03          4.20         0.90 o                         
  -1   5   8          1.30          0.68         2.50 o                         
   0   5   8         61.50         64.13         7.73 o                         
   1   5   8          8.04          5.19         6.12 o                         
   2   5   8         92.59        105.48         6.90 o                         
   3   5   8         35.30         27.01         8.78 o                         
   4   5   8         67.89         57.03         3.54 o                         
   5   5   8          8.26          9.93         3.44 o                         
  -9   6   8          1.80          1.43         1.91 o                         
  -8   6   8          2.08          2.59         2.21 o                         
  -7   6   8         27.11         34.08         3.57 o                         
  -6   6   8        208.80        194.12         5.18 o                         
  -5   6   8        173.79        173.94         4.65 o                         
  -4   6   8         24.44         31.08         3.73 o                         
  -3   6   8        665.88        704.11        17.18 o                         
  -2   6   8         65.94         69.76         1.98 o                         
  -1   6   8        121.27        117.96         5.12 o                         
   0   6   8         38.14         31.72         3.08 o                         
   1   6   8        562.61        588.93        26.57 o                         
   2   6   8         62.70         63.72         6.14 o                         
   3   6   8         70.48         67.83        10.57 o                         
   4   6   8         37.20         34.11         6.04 o                         
   5   6   8         11.98         18.69         5.82 o                         
  -9   7   8          1.32          1.38         2.01 o                         
  -8   7   8        199.14        191.25         5.98 o                         
  -7   7   8        318.99        306.61         8.21 o                         
  -6   7   8         49.44         53.85         3.08 o                         
  -5   7   8         21.55         23.77         1.92 o                         
  -4   7   8         19.87         18.06         1.93 o                         
  -3   7   8        184.70        191.11         5.02 o                         
  -2   7   8        412.13        440.94        13.73 o                         
  -1   7   8        122.13        110.96         6.41 o                         
   0   7   8        152.08        160.44         6.50 o                         
   1   7   8         11.67         12.24         2.94 o                         
   2   7   8        139.49        141.48         8.83 o                         
   3   7   8          0.25         -0.51         6.92 o                         
   4   7   8          5.68          6.31         8.93 o                         
  -8   8   8         20.23         19.10         2.68 o                         
  -7   8   8          0.80          0.51         1.48 o                         
  -6   8   8        172.67        183.37         6.58 o                         
  -5   8   8          0.38          0.51         1.01 o                         
  -4   8   8         41.12         42.40         1.79 o                         
  -3   8   8          1.59          1.90         0.73 o                         
  -2   8   8          1.65          1.42         2.55 o                         
  -1   8   8         51.10         60.73         4.59 o                         
   0   8   8        264.54        268.29         9.45 o                         
   1   8   8         49.95         44.55         4.53 o                         
   2   8   8         52.43         58.31         5.08 o                         
  -7   9   8         42.89         40.15         2.75 o                         
  -6   9   8         40.32         44.13         4.05 o                         
  -5   9   8         36.22         32.70         2.51 o                         
  -4   9   8         82.53         84.30         3.11 o                         
  -3   9   8          3.04          2.60         2.46 o                         
  -2   9   8         20.23         26.29         3.68 o                         
  -1   9   8         24.40         27.43         4.17 o                         
   0   9   8         20.00         21.78         3.23 o                         
   1   9   8          0.06          0.36         2.25 o                         
  -6  10   8          1.64          1.16         2.00 o                         
  -5  10   8          4.40          5.29         5.09 o                         
  -4  10   8          6.86          7.32         8.71 o                         
  -3  10   8          9.09         13.91         5.81 o                         
  -2  10   8         16.47         18.76         3.90 o                         
  -1  10   8          3.07          3.35         4.83 o                         
   1 -10   9         55.18         41.17        28.91 o                         
   2 -10   9          0.23          1.17         5.99 o                         
   3 -10   9         63.28         65.53        11.23 o                         
   4 -10   9         31.48         28.33         2.97 o                         
   5 -10   9          8.21          8.70         2.73 o                         
   6 -10   9         11.26         12.77         5.83 o                         
  -1  -9   9          0.34          0.84         1.36 o                         
   0  -9   9          8.78          4.57         1.94 o                         
   1  -9   9          1.84          1.31         1.58 o                         
   2  -9   9          5.07          3.89         6.17 o                         
   3  -9   9         41.32         41.95         3.20 o                         
   4  -9   9         17.97         16.95         2.56 o                         
   5  -9   9          4.17         14.12        12.06 o                         
   6  -9   9        390.68        390.53        13.99 o                         
   7  -9   9          6.98          8.83         3.62 o                         
  -3  -8   9          6.21          3.40         2.15 o                         
  -2  -8   9          0.68          0.46         1.51 o                         
  -1  -8   9          4.13          2.62         1.39 o                         
   0  -8   9         12.85         13.28         1.43 o                         
   1  -8   9         92.93         85.32         5.16 o                         
   2  -8   9         14.75         18.36         3.33 o                         
   3  -8   9         31.53         29.74         4.16 o                         
   4  -8   9         81.26         77.62         5.04 o                         
   5  -8   9        457.24        470.60        16.93 o                         
   6  -8   9        195.79        203.37         8.19 o                         
   7  -8   9          1.12          1.54         3.83 o                         
   8  -8   9        110.87        104.37         8.74 o                         
  -4  -7   9         16.12         16.37         2.86 o                         
  -3  -7   9         15.78         16.88         4.38 o                         
  -2  -7   9         11.76         10.33         1.27 o                         
  -1  -7   9         24.25         21.69         1.43 o                         
   0  -7   9        239.85        209.02         6.41 o                         
   1  -7   9          3.34          3.01         1.31 o                         
   2  -7   9         61.39         58.24         3.05 o                         
   3  -7   9         52.64         55.71         3.03 o                         
   4  -7   9          0.84         -0.49         2.83 o                         
   5  -7   9         13.84         15.98         3.70 o                         
   6  -7   9         71.35         73.62         5.26 o                         
   7  -7   9          2.72          2.38         3.44 o                         
   8  -7   9        132.69        117.66        11.66 o                         
  -5  -6   9         48.73         56.52         4.40 o                         
  -4  -6   9          9.37         13.14         4.58 o                         
  -3  -6   9          0.05          0.35         0.73 o                         
  -2  -6   9         43.10         39.47         2.08 o                         
  -1  -6   9          1.43          3.80         1.32 o                         
   0  -6   9        139.78        136.07         5.68 o                         
   1  -6   9        226.09        209.31         9.31 o                         
   2  -6   9         10.91         13.65        10.53 o                         
   3  -6   9        148.82        148.55         7.18 o                         
   4  -6   9        117.64        121.09         6.13 o                         
   5  -6   9        698.05        704.15        19.53 o                         
   6  -6   9         84.49         96.54         6.89 o                         
   7  -6   9         36.64         37.17         4.56 o                         
   8  -6   9          0.28          5.66         5.10 o                         
   9  -6   9          0.63         -0.04         5.81 o                         
  -5  -5   9          0.67          0.51         3.77 o                         
  -4  -5   9         94.31         89.37         2.33 o                         
  -3  -5   9         86.36         91.50         2.40 o                         
  -2  -5   9         41.62         45.75         1.77 o                         
  -1  -5   9         27.23         26.68         1.63 o                         
   0  -5   9        183.25        175.99         5.66 o                         
   1  -5   9        222.34        221.20         7.07 o                         
   2  -5   9        138.26        138.36         6.17 o                         
   3  -5   9        149.35        126.28         6.43 o                         
   4  -5   9         38.89         34.30         4.75 o                         
   5  -5   9          0.23         25.41        17.14 o                         
   6  -5   9        316.53        304.05        11.67 o                         
   7  -5   9         13.87         15.76         5.05 o                         
   8  -5   9        167.69        165.36        12.47 o                         
   9  -5   9         58.79         56.45         5.85 o                         
  -6  -4   9          9.49         16.96         5.55 o                         
  -5  -4   9         86.49         84.37         5.09 o                         
  -4  -4   9          2.99          2.29         0.68 o                         
  -3  -4   9        104.13        107.11         2.94 o                         
  -2  -4   9         58.13         68.38         1.96 o                         
  -1  -4   9        237.92        263.15        13.91 o                         
   0  -4   9        188.58        206.39         5.08 o                         
   1  -4   9         27.18         21.89         2.36 o                         
   2  -4   9         42.43         43.85         2.71 o                         
   3  -4   9         41.77         35.59         3.60 o                         
   4  -4   9        180.56        284.44       115.47 o                         
   5  -4   9          1.22         93.18        75.14 o                         
   6  -4   9        745.51        736.32        26.46 o                         
   7  -4   9         10.39         10.50         4.94 o                         
   8  -4   9        584.93        599.83        26.25 o                         
   9  -4   9        218.73        223.77        12.08 o                         
  -7  -3   9          0.61          1.52         3.16 o                         
  -6  -3   9          4.63          3.78         2.60 o                         
  -5  -3   9         21.34         21.08         0.95 o                         
  -4  -3   9        114.51        110.85         2.25 o                         
  -3  -3   9        545.05        563.22        22.44 o                         
  -2  -3   9        462.48        443.05        15.29 o                         
  -1  -3   9        316.29        303.51         7.06 o                         
   0  -3   9         73.10         84.54         2.77 o                         
   1  -3   9       1100.13       1205.69        30.47 o                         
   2  -3   9         45.72         43.50         4.09 o                         
   3  -3   9         42.96         48.48         3.50 o                         
   5  -3   9          0.07          0.02         3.47 o                         
   6  -3   9       1033.68       1046.66        31.21 o                         
   7  -3   9       1519.07       1561.97        44.35 o                         
   8  -3   9          7.96          6.44         4.19 o                         
   9  -3   9        444.16        440.41        21.19 o                         
  -7  -2   9         47.75         47.54         8.54 o                         
  -6  -2   9          1.21          0.77         1.11 o                         
  -5  -2   9          1.16          1.16         0.82 o                         
  -4  -2   9         96.25         94.30         3.73 o                         
  -3  -2   9        193.25        181.27         5.24 o                         
  -2  -2   9         87.56         74.97         3.77 o                         
  -1  -2   9         11.17         13.10         0.57 o                         
   0  -2   9         90.78         83.57        15.59 o                         
   1  -2   9       1207.46       1254.39        53.45 o                         
   2  -2   9       1954.15       2019.89        73.39 o                         
   3  -2   9          0.42        143.47       107.25 o                         
   4  -2   9          2.18          6.70         3.33 o                         
   5  -2   9        357.57        343.79        10.81 o                         
   6  -2   9        207.91        199.99         9.27 o                         
   7  -2   9       1173.45       1185.84        36.19 o                         
   8  -2   9        269.89        271.27        10.73 o                         
   9  -2   9         95.74         92.02         5.06 o                         
  -8  -1   9        132.92        137.32         8.20 o                         
  -7  -1   9          0.04          0.01         0.73 o                         
  -6  -1   9        557.32        558.93        15.98 o                         
  -5  -1   9         24.21         21.45         1.03 o                         
  -4  -1   9         67.39         77.97         1.90 o                         
  -3  -1   9         93.42        106.84         4.82 o                         
  -2  -1   9        276.69        293.30         9.91 o                         
  -1  -1   9       1400.87       1419.64        46.05 o                         
   0  -1   9       2274.38       2173.70        56.92 o                         
   1  -1   9        301.13        332.62         8.93 o                         
   2  -1   9       1343.98       1452.82        36.79 o                         
   3  -1   9        482.47        555.46        13.92 o                         
   4  -1   9          1.19         11.45        14.23 o                         
   5  -1   9        254.63        246.68        12.17 o                         
   6  -1   9        326.42        327.51        14.79 o                         
   7  -1   9         16.66         84.56        54.47 o                         
   8  -1   9        312.93        330.42        11.54 o                         
  -8   0   9         40.97         41.79         4.89 o                         
  -7   0   9          3.36          2.65         0.72 o                         
  -6   0   9          9.86         10.42         0.92 o                         
  -5   0   9       1506.82       1541.77        27.89 o                         
  -4   0   9        196.32        200.63         4.48 o                         
  -3   0   9        268.10        278.54         5.44 o                         
  -2   0   9       1096.32       1076.56        28.47 o                         
  -1   0   9       2683.99       2502.16        65.50 o                         
   0   0   9        354.72        393.59        10.52 o                         
   1   0   9       2235.39       2209.95        59.32 o                         
   2   0   9        407.14        449.42        11.26 o                         
   3   0   9          9.69          6.95         2.25 o                         
   4   0   9         34.88         25.94         3.89 o                         
   5   0   9          0.79         10.50         8.43 o                         
   6   0   9        219.47        215.47         9.58 o                         
   7   0   9         41.98         43.70         4.02 o                         
   8   0   9         78.08         69.50         5.48 o                         
  -9   1   9         54.78         56.94         5.90 o                         
  -8   1   9        170.34        166.22         8.96 o                         
  -7   1   9         49.63         49.93         2.23 o                         
  -6   1   9          5.07          5.44         1.01 o                         
  -5   1   9          4.53          8.51         1.05 o                         
  -4   1   9        511.15        533.76         9.26 o                         
  -3   1   9        185.20        185.76         3.87 o                         
  -2   1   9          8.53         11.82         1.01 o                         
  -1   1   9        275.13        283.66        23.36 o                         
   0   1   9       2516.63       2512.02        67.23 o                         
   1   1   9       1266.58       1358.30        34.49 o                         
   2   1   9        317.91        307.84         7.91 o                         
   3   1   9        286.70        301.79         9.23 o                         
   4   1   9         39.07         37.85         3.56 o                         
   5   1   9         96.05         98.75         5.74 o                         
   6   1   9         20.97         21.31         2.05 o                         
   7   1   9         22.80         22.01         2.18 o                         
   8   1   9          0.17         -0.26         1.64 o                         
  -9   2   9          6.97          5.48         1.27 o                         
  -8   2   9        105.50        100.93         5.51 o                         
  -7   2   9         47.11         46.64         2.08 o                         
  -6   2   9          1.50          1.05         1.38 o                         
  -5   2   9          2.27          1.81         1.04 o                         
  -4   2   9        466.43        503.13         8.60 o                         
  -3   2   9         57.14         56.98         1.72 o                         
  -2   2   9       1439.27       1519.80        26.48 o                         
  -1   2   9          4.78         13.45         5.69 o                         
   0   2   9        327.95        369.33         6.92 o                         
   1   2   9        864.81        996.80        24.25 o                         
   2   2   9         57.05         64.50         3.41 o                         
   3   2   9        106.17        115.08         4.70 o                         
   4   2   9          1.21          2.21         1.02 o                         
   5   2   9         89.10         73.63         3.61 o                         
   6   2   9         75.75         80.24         2.98 o                         
   7   2   9         46.02         43.61         2.60 o                         
  -9   3   9         15.33         12.03         2.02 o                         
  -8   3   9         56.98         53.21         2.32 o                         
  -7   3   9         96.74        102.22         3.96 o                         
  -6   3   9         47.20         50.29         2.69 o                         
  -5   3   9         84.53         83.89         3.09 o                         
  -4   3   9        137.04        142.53         4.04 o                         
  -3   3   9        696.92        738.70        14.50 o                         
  -2   3   9          0.23          0.30         0.69 o                         
  -1   3   9        135.08        149.13         3.69 o                         
   0   3   9        882.04        919.91        23.62 o                         
   1   3   9          5.18          2.82         2.67 o                         
   2   3   9        252.49        253.42         9.22 o                         
   3   3   9        677.95        626.13        12.04 o                         
   4   3   9         36.45         31.35         2.10 o                         
   5   3   9         31.85         29.59         2.25 o                         
   6   3   9          1.35          3.11         1.82 o                         
   7   3   9          0.23          0.00         1.25 o                         
  -9   4   9          2.77          4.86         1.26 o                         
  -8   4   9        303.82        303.33         7.77 o                         
  -7   4   9          7.75          8.63         1.49 o                         
  -6   4   9          0.01          0.33         1.24 o                         
  -5   4   9          0.78          1.12         0.97 o                         
  -4   4   9        112.35        119.92         4.78 o                         
  -3   4   9        253.92        282.05         6.96 o                         
  -2   4   9         39.08         47.28         2.12 o                         
  -1   4   9         11.72         13.02         1.78 o                         
   0   4   9        376.10        379.87        16.44 o                         
   1   4   9          0.02         -1.37         5.02 o                         
   2   4   9        477.47        507.30         9.94 o                         
   3   4   9        304.12        311.52         7.06 o                         
   4   4   9         92.97         73.40         2.82 o                         
   5   4   9         30.51         26.74         1.97 o                         
   6   4   9         58.41         60.51         3.41 o                         
  -9   5   9         19.91         19.46         2.01 o                         
  -8   5   9          9.71          8.14         2.75 o                         
  -7   5   9          3.56          3.86         1.69 o                         
  -6   5   9        397.88        411.87         9.80 o                         
  -5   5   9        130.13        130.10         3.73 o                         
  -4   5   9          0.06          0.07         0.89 o                         
  -3   5   9        144.35        151.26         4.20 o                         
  -2   5   9        567.20        590.69        12.79 o                         
  -1   5   9        112.13        133.53         4.91 o                         
   0   5   9        307.97        304.39        12.31 o                         
   1   5   9         43.11         38.49         4.94 o                         
   2   5   9        718.59        704.40        31.47 o                         
   3   5   9          6.24          1.59         3.82 o                         
   4   5   9          0.00          0.00         0.83 o                         
   5   5   9         13.31         16.57         3.85 o                         
  -9   6   9          2.60          1.29         1.81 o                         
  -8   6   9         37.34         36.38         2.97 o                         
  -7   6   9         18.92         17.10         3.02 o                         
  -6   6   9         99.62         91.60         3.28 o                         
  -5   6   9        221.86        220.28         6.84 o                         
  -4   6   9          6.86          9.14         2.05 o                         
  -3   6   9         13.98         15.54         1.86 o                         
  -2   6   9         76.35         79.46         4.14 o                         
  -1   6   9          1.19          0.84         1.91 o                         
   0   6   9         90.23         88.48         3.86 o                         
   1   6   9         20.73         17.67         4.28 o                         
   2   6   9        684.86        676.38        26.79 o                         
   3   6   9          0.99         -0.46         6.68 o                         
   4   6   9         57.43         67.73         7.51 o                         
  -8   7   9          3.60          4.34         2.05 o                         
  -7   7   9         17.61         19.77         1.98 o                         
  -6   7   9          6.06          4.81         1.34 o                         
  -5   7   9          3.83          2.13         1.84 o                         
  -4   7   9         24.79         27.78         2.33 o                         
  -3   7   9         89.65         92.76         3.06 o                         
  -2   7   9          2.12          1.93         1.84 o                         
  -1   7   9         69.11         69.36         3.61 o                         
   0   7   9        127.56        139.03         7.76 o                         
   1   7   9          7.84          7.41         2.43 o                         
   2   7   9          1.86          2.40         4.09 o                         
   3   7   9         13.09          6.34         8.69 o                         
  -8   8   9         13.92         14.86         3.10 o                         
  -7   8   9        126.77        135.08         4.18 o                         
  -6   8   9          5.36          5.27         1.60 o                         
  -5   8   9         28.50         26.54         2.46 o                         
  -4   8   9          1.01          6.02        11.08 o                         
  -3   8   9          4.83          3.51         1.14 o                         
  -2   8   9         10.59         11.77         2.96 o                         
  -1   8   9         14.24         14.74         3.25 o                         
   0   8   9          2.14          4.89         3.39 o                         
   1   8   9         22.13         20.56         4.04 o                         
   2   8   9          0.02          0.66         4.05 o                         
  -7   9   9          0.22          0.22         2.25 o                         
  -6   9   9          1.97          2.57         2.07 o                         
  -5   9   9          0.72          0.28         1.40 o                         
  -4   9   9         20.73         20.75         8.42 o                         
  -3   9   9         27.52         29.71         5.82 o                         
  -2   9   9         23.83         27.34         3.29 o                         
  -1   9   9          9.20          9.07         3.28 o                         
   0   9   9         17.94         18.12         3.75 o                         
   1   9   9          4.49          3.62         3.07 o                         
  -6  10   9         15.22         19.84         6.19 o                         
  -5  10   9         20.43         20.26         6.09 o                         
  -4  10   9          3.68          2.34         2.95 o                         
  -3  10   9         33.96         34.72         3.92 o                         
  -2  10   9          8.84         11.45         4.11 o                         
  -1  10   9         28.19         31.55         4.81 o                         
   1 -10  10          1.20          3.82         5.26 o                         
   2 -10  10         27.26         28.85         7.81 o                         
   3 -10  10         38.92         37.89         3.16 o                         
   4 -10  10          2.61          2.30         2.21 o                         
   5 -10  10          0.02          0.84         2.11 o                         
   6 -10  10         40.01         40.04         6.53 o                         
  -1  -9  10         93.16        106.83         3.59 o                         
   0  -9  10        143.13        146.07         5.83 o                         
   1  -9  10         13.82         12.80         5.85 o                         
   2  -9  10         12.55         10.74         6.85 o                         
   3  -9  10         36.32         35.86         2.67 o                         
   4  -9  10          0.78          0.39         2.58 o                         
   5  -9  10        646.54        640.68        21.50 o                         
   6  -9  10         63.21         64.01         4.69 o                         
   7  -9  10         12.92         13.72         4.16 o                         
  -2  -8  10         53.32         60.44         4.04 o                         
  -1  -8  10         27.08         29.70         2.02 o                         
   0  -8  10         36.42         22.71         5.82 o                         
   1  -8  10        666.38        644.62        26.67 o                         
   2  -8  10        131.31        123.89         5.00 o                         
   3  -8  10         13.13         11.62         3.51 o                         
   4  -8  10        342.15        343.67        10.11 o                         
   5  -8  10         29.17         28.53         3.81 o                         
   6  -8  10         29.33         32.20         4.09 o                         
   7  -8  10         42.90         39.73         5.53 o                         
   8  -8  10         22.79         21.72         4.71 o                         
  -4  -7  10        141.21        149.87         9.64 o                         
  -3  -7  10         96.11        101.62         5.38 o                         
  -2  -7  10        111.39        103.08         2.97 o                         
  -1  -7  10         20.76         15.35         1.27 o                         
   0  -7  10          2.13          3.02         2.72 o                         
   1  -7  10        113.30        112.89         4.75 o                         
   2  -7  10        210.81        197.66         6.55 o                         
   3  -7  10        803.99        757.05        28.25 o                         
   4  -7  10         95.36        105.12        15.72 o                         
   5  -7  10       1544.93       1526.72        46.01 o                         
   6  -7  10        403.68        407.53        14.55 o                         
   7  -7  10        129.88        129.37        10.81 o                         
   8  -7  10        134.82        137.09         7.77 o                         
  -5  -6  10         33.69         36.73         6.26 o                         
  -4  -6  10         18.48         13.53         2.84 o                         
  -3  -6  10         32.31         24.40         1.15 o                         
  -2  -6  10         32.40         25.62         1.24 o                         
  -1  -6  10        449.30        433.79         8.74 o                         
   0  -6  10          5.21         10.86         3.41 o                         
   1  -6  10         66.42         65.61         3.58 o                         
   2  -6  10        439.95        432.77        20.64 o                         
   3  -6  10        526.85        533.88        15.47 o                         
   4  -6  10        877.55        859.68        26.30 o                         
   5  -6  10        530.09        523.56        15.09 o                         
   6  -6  10        707.18        698.88        21.89 o                         
   7  -6  10         33.30         39.16         5.84 o                         
   8  -6  10          5.05          3.52         4.69 o                         
   9  -6  10         62.07         56.77         7.58 o                         
  -5  -5  10          1.53          0.12         2.15 o                         
  -4  -5  10        192.06        194.74        10.91 o                         
  -3  -5  10        506.46        489.77         9.68 o                         
  -2  -5  10        975.72        955.31        19.18 o                         
  -1  -5  10        110.98        100.01         3.66 o                         
   0  -5  10         25.68         20.88         1.91 o                         
   1  -5  10         15.78         15.17         1.43 o                         
   2  -5  10        308.95        285.63         7.75 o                         
   3  -5  10        322.10        303.75         8.85 o                         
   4  -5  10       1206.90       1216.32        32.58 o                         
   5  -5  10        200.53        192.08         7.22 o                         
   6  -5  10          0.08          0.15         3.59 o                         
   7  -5  10         62.99         66.79         6.49 o                         
   8  -5  10        250.54        244.09        11.76 o                         
   9  -5  10          3.73          6.08         7.62 o                         
  -6  -4  10          0.17          0.27         2.40 o                         
  -5  -4  10         52.44         52.31         4.26 o                         
  -4  -4  10          0.43          0.29         2.03 o                         
  -3  -4  10         18.69         12.50         4.60 o                         
  -2  -4  10        513.47        507.44         9.53 o                         
  -1  -4  10        243.92        236.59         6.82 o                         
   0  -4  10        120.29        137.51         3.97 o                         
   1  -4  10        244.43        256.97         7.54 o                         
   2  -4  10          0.10          0.96         1.88 o                         
   3  -4  10        353.06        391.99        84.61 o                         
   4  -4  10        723.16        714.87        28.59 o                         
   5  -4  10       1274.25       1297.98        35.59 o                         
   6  -4  10        127.46        128.75         7.11 o                         
   7  -4  10        134.43        126.46         8.54 o                         
   8  -4  10          6.99          7.56         5.05 o                         
   9  -4  10         32.94         32.23         5.45 o                         
  -7  -3  10          7.88         11.63         3.21 o                         
  -6  -3  10          0.85          0.54         1.90 o                         
  -5  -3  10        110.16        104.98         4.34 o                         
  -4  -3  10        109.16        115.81         5.87 o                         
  -3  -3  10        566.00        577.09        20.50 o                         
  -2  -3  10        108.04        102.47         4.87 o                         
  -1  -3  10        264.10        284.59        10.18 o                         
   0  -3  10         40.52         43.73         2.30 o                         
   1  -3  10         22.34         29.81         2.58 o                         
   2  -3  10        393.09        410.83        10.15 o                         
   3  -3  10        163.03        152.96         5.32 o                         
   4  -3  10        207.88        190.90         8.44 o                         
   5  -3  10        243.01        225.39         9.98 o                         
   6  -3  10        260.13        254.96        11.84 o                         
   7  -3  10         17.79         20.86         6.19 o                         
   8  -3  10        156.65        149.88        12.85 o                         
   9  -3  10          2.42          2.24         4.79 o                         
  -7  -2  10        109.53        112.69         5.04 o                         
  -6  -2  10        461.98        476.10        13.18 o                         
  -5  -2  10        784.27        793.88        21.99 o                         
  -4  -2  10        326.56        323.69        10.81 o                         
  -3  -2  10         20.14         21.53         4.55 o                         
  -2  -2  10       1920.12       2008.37        73.16 o                         
  -1  -2  10         10.23          7.67         0.42 o                         
   0  -2  10        985.32       1021.80        24.48 o                         
   1  -2  10        137.37        239.11        58.10 o                         
   2  -2  10         70.25         68.11         2.99 o                         
   3  -2  10        106.03        108.25         4.78 o                         
   4  -2  10         51.52         53.93         5.14 o                         
   5  -2  10        161.80        153.09         8.48 o                         
   6  -2  10         43.88         40.91         8.06 o                         
   7  -2  10        147.02        134.45         9.20 o                         
   8  -2  10        104.14        720.61       617.76 o                         
   9  -2  10        325.74        323.50        10.25 o                         
  -8  -1  10          1.88          3.11         3.62 o                         
  -7  -1  10          2.40          1.25         2.55 o                         
  -6  -1  10        300.98        287.93         5.19 o                         
  -5  -1  10        587.23        565.13        18.53 o                         
  -4  -1  10        198.65        196.15         5.87 o                         
  -3  -1  10         88.86         93.68         3.83 o                         
  -2  -1  10          4.04          5.60         2.94 o                         
  -1  -1  10          1.14          3.61         0.99 o                         
   0  -1  10          0.00          9.16         1.95 o                         
   1  -1  10         18.52         26.52         9.63 o                         
   2  -1  10         91.07         94.66         3.61 o                         
   3  -1  10          0.15          1.34         3.12 o                         
   4  -1  10        416.11        434.68        13.90 o                         
   5  -1  10        477.12        487.12        15.97 o                         
   6  -1  10        468.69        445.14        15.60 o                         
   7  -1  10         29.12         24.36         5.62 o                         
   8  -1  10         59.08         56.77         4.05 o                         
  -8   0  10          0.38         -0.12         5.36 o                         
  -7   0  10         34.21         28.15         2.41 o                         
  -6   0  10         45.05         44.34         1.48 o                         
  -5   0  10         13.21         14.78         0.85 o                         
  -4   0  10        276.69        314.80        13.32 o                         
  -3   0  10        358.04        370.38         7.86 o                         
  -2   0  10        132.82        147.11         2.84 o                         
  -1   0  10          3.88          5.87         1.99 o                         
   0   0  10       1568.81       1623.57        40.43 o                         
   1   0  10       1753.81       1798.75        47.02 o                         
   2   0  10         27.63         29.01         2.84 o                         
   3   0  10         22.59         19.11         3.55 o                         
   4   0  10         30.98         27.03         4.28 o                         
   5   0  10          7.68          9.90         3.22 o                         
   6   0  10        267.06        251.21        13.21 o                         
   7   0  10         31.50         34.60         2.56 o                         
   8   0  10          2.66          2.57         1.92 o                         
  -8   1  10          0.45          0.51         1.57 o                         
  -7   1  10         63.90         67.28         4.16 o                         
  -6   1  10         99.20         99.20         2.46 o                         
  -5   1  10          9.16         12.44         1.14 o                         
  -4   1  10        736.14        788.52        15.71 o                         
  -3   1  10        468.79        474.10        10.97 o                         
  -2   1  10          0.19          0.23         0.59 o                         
  -1   1  10        417.72        448.64        10.61 o                         
   0   1  10        551.52        629.15        16.30 o                         
   1   1  10        240.63        293.72         8.14 o                         
   2   1  10        361.09        394.40        10.56 o                         
   3   1  10          2.78          3.76         2.90 o                         
   4   1  10        140.33        146.03         7.29 o                         
   5   1  10          0.14          0.51         4.38 o                         
   6   1  10          7.53          7.02         2.55 o                         
   7   1  10          9.87         12.93         2.80 o                         
   8   1  10         13.66         13.45         2.98 o                         
  -9   2  10          1.47          1.47         6.02 o                         
  -8   2  10         52.90         54.64         2.75 o                         
  -7   2  10        151.70        146.78         3.44 o                         
  -6   2  10        188.05        189.72         4.27 o                         
  -5   2  10        144.88        158.18         3.65 o                         
  -4   2  10         86.10         80.31         2.73 o                         
  -3   2  10         94.93        104.54         2.83 o                         
  -2   2  10         12.31         10.39         0.81 o                         
  -1   2  10        160.51        169.91         4.79 o                         
   0   2  10         65.90         64.38         1.79 o                         
   1   2  10        121.95        127.29         4.42 o                         
   2   2  10        447.63        459.77        12.58 o                         
   3   2  10        268.72        257.61         9.02 o                         
   4   2  10        104.28         99.98         4.90 o                         
   5   2  10          9.39         15.70         6.98 o                         
   6   2  10         30.96         28.82         2.58 o                         
   7   2  10          5.96          6.23         2.76 o                         
  -9   3  10         13.38         16.43         2.08 o                         
  -8   3  10          5.44          4.70         1.66 o                         
  -7   3  10         83.60         83.74         3.15 o                         
  -6   3  10        143.45        145.24         4.12 o                         
  -5   3  10          0.47          2.09         1.18 o                         
  -4   3  10          1.96          2.06         1.00 o                         
  -3   3  10         24.00         22.31         1.18 o                         
  -2   3  10         20.91         22.54         1.13 o                         
  -1   3  10        835.49        860.60        20.12 o                         
   0   3  10        193.17        192.08         4.48 o                         
   1   3  10        686.85        722.49        18.74 o                         
   2   3  10        766.03        763.15        20.74 o                         
   3   3  10        468.81        455.14         9.61 o                         
   4   3  10        435.30        437.58        10.15 o                         
   5   3  10          0.29         -0.29         1.35 o                         
   6   3  10         93.70         92.20         3.75 o                         
   7   3  10         11.06         11.02         2.75 o                         
  -9   4  10          0.00         -0.34         1.21 o                         
  -8   4  10         20.51         22.05         2.01 o                         
  -7   4  10         79.75         83.65         3.37 o                         
  -6   4  10         49.05         52.03         2.60 o                         
  -5   4  10          0.20          0.58         1.62 o                         
  -4   4  10          0.84          1.58         1.55 o                         
  -3   4  10          0.11         -0.14         1.37 o                         
  -2   4  10          3.79          2.32         0.72 o                         
  -1   4  10        115.70        122.49         8.03 o                         
   0   4  10        101.36         99.12         5.65 o                         
   1   4  10         14.12         13.75         3.77 o                         
   2   4  10          3.46          3.61         0.41 o                         
   3   4  10        150.88        137.76         3.49 o                         
   4   4  10          0.22          0.55         1.04 o                         
   5   4  10          5.87          4.95         1.56 o                         
   6   4  10        179.98        211.39         9.98 o                         
  -9   5  10          2.16          2.53         1.46 o                         
  -8   5  10         22.03         20.40         2.43 o                         
  -7   5  10         18.86         19.12         2.05 o                         
  -6   5  10         86.52         86.26         2.96 o                         
  -5   5  10        321.43        302.36        17.41 o                         
  -4   5  10         43.76         68.29        31.74 o                         
  -3   5  10          0.53          0.32         1.09 o                         
  -2   5  10          1.45          1.55         2.59 o                         
  -1   5  10          9.13          9.03         1.82 o                         
   0   5  10         63.28         61.93         5.29 o                         
   1   5  10        230.85        217.30        14.73 o                         
   2   5  10        586.22        553.16        21.97 o                         
   3   5  10        153.71        164.55         9.76 o                         
   4   5  10          8.68         12.87         9.44 o                         
   5   5  10         16.92         16.44         4.12 o                         
  -9   6  10         11.74         12.09         1.84 o                         
  -8   6  10         28.38         26.55         2.43 o                         
  -7   6  10         10.53         10.66         2.37 o                         
  -6   6  10          0.05          0.33         1.04 o                         
  -5   6  10         23.11         26.31         3.03 o                         
  -4   6  10          3.73          5.03         1.59 o                         
  -3   6  10         67.40         65.82         2.46 o                         
  -2   6  10         28.36         29.08         2.40 o                         
  -1   6  10         84.30         83.17         4.24 o                         
   0   6  10         59.74         62.66         3.41 o                         
   1   6  10        155.15        145.64         8.42 o                         
   2   6  10         46.29         48.55        10.30 o                         
   3   6  10        188.13        164.60         9.96 o                         
   4   6  10          0.78          0.29         4.23 o                         
  -8   7  10         89.95         80.00         3.94 o                         
  -7   7  10        210.78        204.15         6.31 o                         
  -6   7  10          9.11          5.17         2.29 o                         
  -5   7  10         51.69         53.17         3.11 o                         
  -4   7  10        275.99        290.34         7.40 o                         
  -3   7  10         10.84         11.73         3.03 o                         
  -2   7  10         16.17         18.21         2.88 o                         
  -1   7  10         93.09         91.95         4.21 o                         
   0   7  10        276.04        274.62         8.61 o                         
   1   7  10         19.75         16.05         3.25 o                         
   2   7  10         52.19         45.83        10.64 o                         
   3   7  10         22.89         24.08         5.92 o                         
  -8   8  10          7.74          8.09         2.44 o                         
  -7   8  10        128.54        112.40         5.51 o                         
  -6   8  10        151.75        154.60         5.88 o                         
  -5   8  10        192.79        200.69        14.31 o                         
  -4   8  10        285.32        294.90         7.88 o                         
  -3   8  10          0.57          1.05         2.03 o                         
  -2   8  10          0.01          0.24         1.90 o                         
  -1   8  10        100.41        102.24         4.89 o                         
   0   8  10        323.19        315.76        12.85 o                         
   1   8  10          5.58          6.63         3.08 o                         
   2   8  10          6.89          9.83         4.07 o                         
  -7   9  10          5.04          5.86         2.64 o                         
  -6   9  10         56.54         55.56         2.95 o                         
  -5   9  10         18.50         23.15         2.24 o                         
  -4   9  10        102.46        101.18        11.74 o                         
  -3   9  10        284.13        297.71        10.72 o                         
  -2   9  10        135.84        132.30         6.93 o                         
  -1   9  10          7.88         11.35         2.96 o                         
   0   9  10         10.04         12.02         3.11 o                         
   1   9  10          1.16         -0.63         3.36 o                         
  -5  10  10         74.24         71.18        13.02 o                         
  -4  10  10          8.05          9.85         3.45 o                         
  -3  10  10         37.65         40.79         4.21 o                         
  -2  10  10        201.22        219.27        11.62 o                         
   2 -10  11          0.00         -0.24         5.21 o                         
   3 -10  11         17.07         21.68         2.61 o                         
   4 -10  11         13.48         14.56         4.25 o                         
   5 -10  11         56.10         50.86         5.18 o                         
  -1  -9  11        190.19        175.93         7.83 o                         
   0  -9  11         14.06         12.35         2.64 o                         
   1  -9  11         29.23         24.00         6.39 o                         
   2  -9  11         14.56         16.91         7.22 o                         
   3  -9  11         18.81         16.94         3.02 o                         
   4  -9  11          5.90          5.87         2.11 o                         
   5  -9  11         32.11         28.84         5.45 o                         
   6  -9  11         59.10         54.98         4.34 o                         
   7  -9  11         33.83         41.72         4.49 o                         
  -2  -8  11          3.51          4.43         4.31 o                         
  -1  -8  11        110.28        113.26         3.18 o                         
   0  -8  11        164.12        170.84         5.27 o                         
   1  -8  11         95.57         99.25         4.11 o                         
   2  -8  11        423.75        387.33        11.15 o                         
   3  -8  11          0.97          1.76         2.37 o                         
   4  -8  11        238.14        226.44         8.34 o                         
   5  -8  11         14.83         15.67         3.21 o                         
   6  -8  11        161.21        168.90         8.87 o                         
   7  -8  11         79.07         91.92         7.73 o                         
   8  -8  11        151.62        163.75         9.95 o                         
  -3  -7  11         89.61         97.36         8.00 o                         
  -2  -7  11         38.43         48.64         3.77 o                         
  -1  -7  11         47.32         53.83         2.31 o                         
   0  -7  11        366.89        374.87        11.50 o                         
   1  -7  11         12.18         13.35         2.04 o                         
   2  -7  11        447.82        458.29        13.47 o                         
   3  -7  11       1549.98       1536.83        42.31 o                         
   4  -7  11        712.40        732.38        22.85 o                         
   5  -7  11        380.08        376.52        13.05 o                         
   6  -7  11          0.04          0.39         2.74 o                         
   7  -7  11         41.60         47.42         6.70 o                         
   8  -7  11         70.18         78.28         7.58 o                         
  -4  -6  11          1.04          0.61         4.04 o                         
  -3  -6  11         10.89         12.63         2.74 o                         
  -2  -6  11          6.93          3.03         1.01 o                         
  -1  -6  11        193.51        167.29         4.09 o                         
   0  -6  11        275.85        267.58         7.80 o                         
   1  -6  11        304.00        309.50         9.03 o                         
   2  -6  11         29.47         27.56         2.27 o                         
   3  -6  11        305.55        294.34         8.67 o                         
   4  -6  11         50.85         49.32         4.43 o                         
   5  -6  11         36.61         35.48         5.48 o                         
   6  -6  11         60.29         55.78         5.92 o                         
   7  -6  11        364.95        359.45        13.90 o                         
   8  -6  11         13.92          8.56         4.50 o                         
  -5  -5  11          0.76         -1.00         4.48 o                         
  -4  -5  11         49.46         42.06         3.91 o                         
  -3  -5  11         70.89         56.72         6.56 o                         
  -2  -5  11        118.94        103.15         2.57 o                         
  -1  -5  11         44.13         32.73         2.23 o                         
   0  -5  11        401.30        391.63         9.99 o                         
   1  -5  11        273.19        256.32         7.63 o                         
   2  -5  11          1.64          2.19         3.05 o                         
   3  -5  11        383.60        392.54        12.99 o                         
   4  -5  11        634.86        613.56        18.29 o                         
   5  -5  11        250.69        252.73         9.80 o                         
   6  -5  11        720.85        731.79        20.93 o                         
   7  -5  11        148.07        143.42         7.26 o                         
   8  -5  11         42.21         40.42         6.51 o                         
   9  -5  11          1.02          0.34         4.38 o                         
  -6  -4  11         19.55         19.06         3.65 o                         
  -5  -4  11          8.42         10.96         5.33 o                         
  -4  -4  11          5.41          5.31         2.62 o                         
  -3  -4  11         50.80         54.47         4.18 o                         
  -2  -4  11        105.56        117.82         5.70 o                         
  -1  -4  11        461.88        447.54        11.54 o                         
   0  -4  11        239.48        219.31         5.63 o                         
   1  -4  11        129.24        117.52         4.02 o                         
   2  -4  11         27.05         25.99         2.65 o                         
   3  -4  11          0.04         -0.40         2.25 o                         
   4  -4  11        875.66        844.35        26.73 o                         
   5  -4  11        285.58        291.02        11.71 o                         
   6  -4  11        405.54        411.10        13.22 o                         
   7  -4  11         73.47         69.09         5.62 o                         
   8  -4  11          4.21          5.04         4.15 o                         
   9  -4  11          0.03          0.75         4.89 o                         
  -7  -3  11          7.00          9.87         2.71 o                         
  -6  -3  11         83.13         88.11         8.66 o                         
  -5  -3  11          8.95          8.59         5.19 o                         
  -4  -3  11          1.47          0.59         2.23 o                         
  -3  -3  11         21.21         23.25         3.06 o                         
  -2  -3  11         10.56         16.39         2.57 o                         
  -1  -3  11        283.32        291.97         6.64 o                         
   0  -3  11        232.41        259.75         5.96 o                         
   1  -3  11        387.16        361.89         9.00 o                         
   2  -3  11         58.50         39.65         4.08 o                         
   3  -3  11        123.79        127.74         5.18 o                         
   4  -3  11        306.71        321.12        32.78 o                         
   5  -3  11        161.46        309.30       175.79 o                         
   6  -3  11        257.82        317.75        57.22 o                         
   7  -3  11        742.19        739.37        22.01 o                         
   8  -3  11         10.50          9.88         5.24 o                         
   9  -3  11         15.29         15.17         4.91 o                         
  -7  -2  11         41.29         44.78         3.67 o                         
  -6  -2  11        162.26        163.95         6.04 o                         
  -5  -2  11          0.44         -1.22         5.21 o                         
  -4  -2  11         14.36         11.59         2.15 o                         
  -3  -2  11         22.56         19.77         2.76 o                         
  -2  -2  11        127.15        132.23         5.65 o                         
  -1  -2  11        457.98        540.28        11.51 o                         
   0  -2  11          0.16          1.17         1.22 o                         
   1  -2  11          7.56          9.77         1.70 o                         
   2  -2  11         10.75         18.63         3.06 o                         
   3  -2  11        145.70        176.16        14.80 o                         
   4  -2  11        153.72        172.64         8.28 o                         
   5  -2  11       1498.25       1490.24        45.21 o                         
   6  -2  11        162.08        164.13         7.63 o                         
   7  -2  11        405.53        418.47        13.90 o                         
   8  -2  11         55.32         48.93         5.80 o                         
  -8  -1  11          0.38         -0.98         6.09 o                         
  -7  -1  11         22.48         23.71         3.66 o                         
  -6  -1  11        210.05        217.85         8.01 o                         
  -5  -1  11        195.58        185.41         6.04 o                         
  -4  -1  11        346.10        355.82        10.36 o                         
  -3  -1  11         59.89         50.89         5.31 o                         
  -2  -1  11        102.54        121.80         6.56 o                         
  -1  -1  11          5.02          5.49         0.89 o                         
   0  -1  11        570.92        685.50        18.13 o                         
   1  -1  11          3.41         10.06         5.22 o                         
   2  -1  11        149.20        136.21         4.80 o                         
   3  -1  11        104.81        105.35         8.93 o                         
   4  -1  11        269.95        267.21        11.85 o                         
   5  -1  11        119.09        108.75         5.78 o                         
   6  -1  11        439.18        462.96        21.57 o                         
   7  -1  11         12.07         11.85         3.95 o                         
   8  -1  11         72.93         68.24         3.98 o                         
  -8   0  11          3.07          2.45         3.62 o                         
  -7   0  11         98.25         80.37        44.77 o                         
  -6   0  11          3.08          3.51         0.64 o                         
  -5   0  11         44.14         39.54         1.51 o                         
  -4   0  11        530.27        523.59        18.27 o                         
  -3   0  11        110.37        109.15         2.52 o                         
  -2   0  11         10.01          9.01         0.71 o                         
  -1   0  11          3.12          5.14         2.13 o                         
   0   0  11         50.35         57.08         2.37 o                         
   1   0  11         60.64         79.27         3.47 o                         
   2   0  11          0.00          0.19         1.53 o                         
   3   0  11        189.03        191.40         7.56 o                         
   4   0  11        103.45         98.94         4.97 o                         
   5   0  11       1089.28       1065.08        28.86 o                         
   6   0  11         31.22         49.57        36.89 o                         
   7   0  11         26.43         15.00         3.79 o                         
   8   0  11         81.04         73.72         3.66 o                         
  -8   1  11         37.35         45.63         5.24 o                         
  -7   1  11         34.13         38.23         3.82 o                         
  -6   1  11        147.61        159.78         3.46 o                         
  -5   1  11         47.14         48.99         1.47 o                         
  -4   1  11        139.82        129.11         4.05 o                         
  -3   1  11        350.64        357.97         6.70 o                         
  -2   1  11        479.27        475.25         8.70 o                         
  -1   1  11        952.22        969.99        23.17 o                         
   0   1  11         21.32         19.46         2.92 o                         
   1   1  11        455.05        481.93        10.34 o                         
   2   1  11        188.49        176.58         5.96 o                         
   3   1  11         21.95         16.14         2.74 o                         
   4   1  11        855.36        824.60        22.65 o                         
   5   1  11          2.38          0.96         3.10 o                         
   6   1  11         41.47         46.53         2.44 o                         
   7   1  11        105.89        110.99         4.46 o                         
  -8   2  11          0.20         -0.03         1.10 o                         
  -7   2  11        283.22        290.04         9.06 o                         
  -6   2  11         74.30         82.53         2.40 o                         
  -5   2  11         66.52         63.28         1.94 o                         
  -4   2  11          0.06          2.27         1.56 o                         
  -3   2  11        866.92        867.70        25.17 o                         
  -2   2  11       1759.68       1743.13        36.07 o                         
  -1   2  11       1578.42       1613.38        64.72 o                         
   0   2  11        127.97        126.68         4.18 o                         
   1   2  11          9.32         16.10         2.29 o                         
   2   2  11         22.00         36.76         4.77 o                         
   3   2  11        192.18        185.67         9.25 o                         
   4   2  11        110.26        103.52         5.88 o                         
   5   2  11         33.36         32.01         3.92 o                         
   6   2  11          4.99          4.11         1.33 o                         
   7   2  11         20.42         26.54         2.73 o                         
  -9   3  11          1.43          1.98         1.98 o                         
  -8   3  11         29.26         27.66         2.10 o                         
  -7   3  11         42.07         41.27         1.88 o                         
  -6   3  11        195.08        188.59         9.53 o                         
  -5   3  11         92.22         93.03         6.66 o                         
  -4   3  11          2.83          2.86         1.97 o                         
  -3   3  11        103.94        109.54         3.15 o                         
  -2   3  11        300.06        317.06         6.44 o                         
  -1   3  11       1192.49       1239.62        30.01 o                         
   0   3  11          7.65          8.12         0.91 o                         
   1   3  11         87.47         90.99         5.79 o                         
   2   3  11        150.18        143.95         5.38 o                         
   3   3  11         20.05         20.65         1.59 o                         
   4   3  11         16.19         15.06         1.22 o                         
   5   3  11          4.22          2.58         0.99 o                         
   6   3  11          2.15          1.52         1.85 o                         
  -9   4  11          1.48          0.56         1.18 o                         
  -8   4  11         53.03         52.40         2.27 o                         
  -7   4  11         36.72         36.33         1.81 o                         
  -6   4  11         45.31         43.94         1.88 o                         
  -5   4  11          2.81          2.75         1.79 o                         
  -4   4  11        335.36        329.50         9.78 o                         
  -3   4  11         17.68         19.06         2.09 o                         
  -2   4  11         38.93         34.98         2.29 o                         
  -1   4  11         28.30         24.59         6.88 o                         
   0   4  11        273.52        283.10        11.26 o                         
   1   4  11          0.84          1.54         5.80 o                         
   2   4  11         47.63         42.08         2.83 o                         
   3   4  11         47.15         49.80         1.78 o                         
   4   4  11          0.20          0.92         1.02 o                         
   5   4  11         61.56         66.77         2.62 o                         
   6   4  11          0.10         -0.30         3.92 o                         
  -9   5  11          0.07          0.24         1.86 o                         
  -8   5  11          5.90          6.38         1.50 o                         
  -7   5  11         32.17         31.17         2.23 o                         
  -6   5  11          9.46         10.46         1.55 o                         
  -5   5  11         39.21         37.23         2.15 o                         
  -4   5  11          2.29          2.75         1.92 o                         
  -3   5  11        326.59        344.75         9.70 o                         
  -2   5  11        445.08        476.67        13.74 o                         
  -1   5  11        168.30        182.60         6.29 o                         
   0   5  11         98.32        112.92        10.18 o                         
   1   5  11         66.82         64.01         5.80 o                         
   2   5  11         38.08         30.37         9.03 o                         
   3   5  11          2.45          0.95         7.19 o                         
   4   5  11          5.55          8.44         9.37 o                         
   5   5  11         29.57         24.82         4.06 o                         
  -8   6  11         58.51         62.33         2.64 o                         
  -7   6  11         19.46         17.01         1.79 o                         
  -6   6  11          0.81          0.75         1.49 o                         
  -5   6  11         21.71         21.92         1.74 o                         
  -4   6  11         17.47         18.41         1.89 o                         
  -3   6  11          4.62          5.50         1.09 o                         
  -2   6  11          0.01          0.60         1.58 o                         
  -1   6  11         38.30         40.32         3.54 o                         
   0   6  11        128.92        137.90        11.65 o                         
   1   6  11        101.19        109.59         7.59 o                         
   2   6  11         46.86         41.18         5.99 o                         
   3   6  11          9.42         10.37         5.09 o                         
   4   6  11         23.99         34.65        12.16 o                         
  -8   7  11         47.64         42.44         3.06 o                         
  -7   7  11        207.94        199.66         8.60 o                         
  -6   7  11         16.37         12.60         1.86 o                         
  -5   7  11          0.46          0.14         1.03 o                         
  -4   7  11         50.16         49.98         2.09 o                         
  -3   7  11         21.21         22.26         1.25 o                         
  -2   7  11        258.91        265.91         8.83 o                         
  -1   7  11         17.29         13.61         4.42 o                         
   0   7  11        753.55        743.41        21.75 o                         
   1   7  11         33.18         35.68         5.75 o                         
   2   7  11          6.63          6.07         4.80 o                         
   3   7  11         17.67         23.91         6.24 o                         
  -8   8  11        121.25        101.81         5.68 o                         
  -7   8  11         35.80         32.34         4.08 o                         
  -6   8  11         17.63         19.05         2.26 o                         
  -5   8  11         46.09         43.29         2.72 o                         
  -4   8  11          3.69          4.75         1.28 o                         
  -3   8  11          0.03          0.32         2.36 o                         
  -2   8  11         68.77         70.33         4.93 o                         
  -1   8  11        234.01        241.82         8.13 o                         
   0   8  11         36.63         35.41         3.66 o                         
   1   8  11        154.00        142.66         6.16 o                         
   2   8  11         72.08         76.15         4.82 o                         
  -7   9  11          0.70          2.15         1.48 o                         
  -6   9  11          0.08          0.18         1.87 o                         
  -5   9  11         62.06         57.87         6.80 o                         
  -4   9  11          0.03          0.11         2.30 o                         
  -3   9  11          7.31         11.04         3.51 o                         
  -2   9  11         24.63         25.14         6.01 o                         
  -1   9  11          3.13          3.60         3.23 o                         
   0   9  11         10.58          6.23         5.31 o                         
  -5  10  11          1.96          1.57         8.44 o                         
  -4  10  11         39.78         42.01         5.19 o                         
  -3  10  11         26.90         34.75         4.91 o                         
   3 -10  12         44.82         51.69         3.37 o                         
   4 -10  12          7.52          9.24         3.94 o                         
   0  -9  12        213.42        200.73         9.18 o                         
   1  -9  12          0.22          1.05         2.54 o                         
   2  -9  12         87.77         73.09         5.63 o                         
   3  -9  12        107.81        104.56         5.02 o                         
   4  -9  12          1.39          1.04         1.85 o                         
   5  -9  12          8.18          9.62         2.78 o                         
   6  -9  12        215.92        239.45        12.04 o                         
  -2  -8  12        270.58        281.49        14.17 o                         
  -1  -8  12         39.97         34.13         5.85 o                         
   0  -8  12         94.50         88.88         4.25 o                         
   1  -8  12        416.07        406.83        11.97 o                         
   2  -8  12          0.46          0.29         1.30 o                         
   3  -8  12        163.89        154.57         5.10 o                         
   4  -8  12         80.18         80.88         4.96 o                         
   5  -8  12         12.45         12.98         3.95 o                         
   6  -8  12         17.40         20.55         4.28 o                         
   7  -8  12          0.20          0.68         4.13 o                         
  -3  -7  12        115.53        129.22         9.52 o                         
  -2  -7  12         21.29         11.72         4.92 o                         
  -1  -7  12        678.36        680.69        14.56 o                         
   0  -7  12          3.50          1.16         2.59 o                         
   1  -7  12        275.50        286.51         7.91 o                         
   2  -7  12          1.48          2.53         1.48 o                         
   3  -7  12        533.77        508.89        13.46 o                         
   4  -7  12        354.73        352.32        11.38 o                         
   5  -7  12          1.05          0.61         2.80 o                         
   6  -7  12          4.69          3.62         3.71 o                         
   7  -7  12        157.49        170.22         7.99 o                         
   8  -7  12         27.61         30.65         6.08 o                         
  -4  -6  12          3.63          4.01         4.84 o                         
  -3  -6  12         59.76         59.14         6.70 o                         
  -2  -6  12        114.69        125.79         2.98 o                         
  -1  -6  12         19.46         20.53         1.32 o                         
   0  -6  12        341.09        317.17         8.97 o                         
   1  -6  12       1008.81        972.30        23.73 o                         
   2  -6  12        428.43        443.79        13.17 o                         
   3  -6  12        812.52        822.44        23.77 o                         
   4  -6  12        180.89        177.95         9.33 o                         
   5  -6  12         86.23         88.75         5.06 o                         
   6  -6  12        171.30        171.74         8.64 o                         
   7  -6  12          3.65          2.30         4.26 o                         
   8  -6  12         88.02        103.44         8.30 o                         
  -5  -5  12        149.53        159.53        10.99 o                         
  -4  -5  12         71.78         63.25         4.70 o                         
  -3  -5  12         50.60         54.15         4.11 o                         
  -2  -5  12         13.01         15.04         0.70 o                         
  -1  -5  12         87.52         88.87         2.35 o                         
   0  -5  12          8.85         12.51         1.38 o                         
   1  -5  12        140.74        152.99         4.68 o                         
   2  -5  12       2412.01       2449.02        67.29 o                         
   3  -5  12       1385.47       1613.85       253.81 o                         
   4  -5  12       1749.46       1712.99        49.35 o                         
   5  -5  12        188.55        192.16        10.31 o                         
   6  -5  12          1.96         14.19        10.34 o                         
   7  -5  12        209.79        206.52         8.65 o                         
   8  -5  12          0.22         -0.81         3.57 o                         
  -6  -4  12         34.90         37.07         7.14 o                         
  -5  -4  12        193.97        186.72         8.74 o                         
  -4  -4  12         98.94         98.12         8.39 o                         
  -3  -4  12        509.07        483.25        17.94 o                         
  -2  -4  12          0.00          1.00         2.10 o                         
  -1  -4  12         59.90         67.82         4.01 o                         
   0  -4  12        133.40        133.08         3.81 o                         
   1  -4  12        366.12        337.41        16.97 o                         
   2  -4  12        906.21        911.60        23.71 o                         
   3  -4  12         46.82         51.90         6.00 o                         
   4  -4  12        555.65        524.82        18.33 o                         
   5  -4  12        623.19        615.21        19.11 o                         
   6  -4  12         25.28         20.48         7.50 o                         
   7  -4  12         25.06         22.38         5.75 o                         
   8  -4  12          5.11          3.83         4.07 o                         
  -6  -3  12          8.96          8.83         5.75 o                         
  -5  -3  12          0.53          1.22         2.54 o                         
  -4  -3  12       1043.56       1047.08        41.77 o                         
  -3  -3  12        116.64        110.21         5.63 o                         
  -2  -3  12        453.91        444.59        18.33 o                         
  -1  -3  12        228.78        241.57         6.73 o                         
   0  -3  12          4.11          2.33         0.85 o                         
   1  -3  12          7.98         12.20         6.62 o                         
   2  -3  12          2.39          2.20         1.73 o                         
   3  -3  12        728.91        724.30        22.15 o                         
   4  -3  12         58.95         67.08        14.84 o                         
   5  -3  12         43.56         39.31         5.44 o                         
   6  -3  12         24.07         14.24         5.28 o                         
   7  -3  12         12.25          6.83         5.32 o                         
   8  -3  12          0.01         -1.65         7.19 o                         
  -7  -2  12         35.59         40.36         5.95 o                         
  -6  -2  12         33.17         33.52         5.26 o                         
  -5  -2  12         56.75         57.06         3.42 o                         
  -4  -2  12        156.59        159.41         9.74 o                         
  -3  -2  12         90.08         80.06         4.65 o                         
  -2  -2  12          2.27          1.03         1.81 o                         
  -1  -2  12         16.44         23.39         0.86 o                         
   0  -2  12        227.93        248.05         6.30 o                         
   1  -2  12          2.22          0.89         1.23 o                         
   2  -2  12         37.83         32.60         2.71 o                         
   3  -2  12        153.06        151.16         5.67 o                         
   4  -2  12          1.57          2.05         3.60 o                         
   5  -2  12         19.71         15.58         4.30 o                         
   6  -2  12         95.73         76.60         7.23 o                         
   7  -2  12         20.68         17.24         5.79 o                         
   8  -2  12          6.81          2.19         5.40 o                         
  -7  -1  12         88.72         94.76         4.84 o                         
  -6  -1  12         59.55         58.28         3.72 o                         
  -5  -1  12         18.24         18.50         3.07 o                         
  -4  -1  12        244.95        253.01         7.23 o                         
  -3  -1  12          2.50          1.88         3.50 o                         
  -2  -1  12        141.03        149.40         5.95 o                         
  -1  -1  12        139.93        130.48         3.03 o                         
   0  -1  12         15.47         18.26         1.31 o                         
   1  -1  12         47.70         50.57         2.12 o                         
   2  -1  12         68.74         61.25         3.43 o                         
   3  -1  12         60.79         70.82        10.89 o                         
   4  -1  12        260.16        257.98         9.63 o                         
   5  -1  12        700.70        688.55        21.50 o                         
   6  -1  12          0.94         50.11        30.89 o                         
   7  -1  12         57.71         56.78         7.08 o                         
   8  -1  12          2.46          1.97         7.10 o                         
  -8   0  12        152.66        154.40         9.35 o                         
  -7   0  12        254.32        255.76         8.28 o                         
  -6   0  12        369.42        342.48        34.67 o                         
  -5   0  12         69.14         71.26         3.98 o                         
  -4   0  12        123.32        117.14         4.80 o                         
  -3   0  12          0.02          0.12         0.35 o                         
  -2   0  12        193.94        181.64         3.38 o                         
  -1   0  12         22.55         18.10         1.51 o                         
   0   0  12        113.41        129.87        11.99 o                         
   1   0  12         57.71         51.59         2.62 o                         
   2   0  12        430.28        464.25        13.48 o                         
   3   0  12        837.57        865.23        22.70 o                         
   4   0  12       1074.49       1048.79        29.55 o                         
   5   0  12         83.28         91.51         5.43 o                         
   6   0  12         72.69         63.92         5.73 o                         
   7   0  12         36.58         43.01         6.81 o                         
   8   0  12         39.16         39.59         4.39 o                         
  -8   1  12        106.96        111.21         7.68 o                         
  -7   1  12        422.86        421.46        18.63 o                         
  -6   1  12         30.18         31.00         1.83 o                         
  -5   1  12         36.43         35.18         1.95 o                         
  -4   1  12          5.64          6.85         0.96 o                         
  -3   1  12         49.15         47.98         1.59 o                         
  -2   1  12        598.88        648.89        12.20 o                         
  -1   1  12         92.41        117.25         4.01 o                         
   0   1  12        124.23        130.99         2.81 o                         
   1   1  12         35.56         33.87         2.06 o                         
   2   1  12        542.04        541.03        29.09 o                         
   3   1  12         72.59         62.64         6.50 o                         
   4   1  12        625.03        648.30        18.02 o                         
   5   1  12         87.26         86.20        10.45 o                         
   6   1  12         11.52          5.09         5.81 o                         
   7   1  12          0.93          1.35         2.30 o                         
  -8   2  12          4.68          5.51         6.44 o                         
  -7   2  12         49.33         47.47         2.24 o                         
  -6   2  12          0.94          1.86         0.73 o                         
  -5   2  12        279.74        324.35        23.49 o                         
  -4   2  12        144.32        146.44         3.82 o                         
  -3   2  12        112.36        119.67         2.96 o                         
  -2   2  12          4.38         10.61         2.86 o                         
  -1   2  12         54.28         66.49         2.33 o                         
   0   2  12        252.33        286.17         6.04 o                         
   1   2  12          2.91          2.54         2.84 o                         
   2   2  12         27.19         27.41         3.44 o                         
   3   2  12        213.37        206.06         7.06 o                         
   4   2  12         90.62         90.55         7.89 o                         
   5   2  12         35.85         36.37         2.03 o                         
   6   2  12         28.41         31.77         5.96 o                         
   7   2  12          0.14          0.70         2.04 o                         
  -8   3  12          3.34          3.05         1.03 o                         
  -7   3  12          5.42          6.93         1.73 o                         
  -6   3  12        307.63        294.50        17.64 o                         
  -5   3  12         90.83         94.44         3.16 o                         
  -4   3  12          2.49          1.45         1.30 o                         
  -3   3  12          6.69          7.59         0.85 o                         
  -2   3  12        317.80        322.53         7.82 o                         
  -1   3  12         85.61         82.48         2.35 o                         
   0   3  12         55.86         50.15         2.04 o                         
   1   3  12         24.82         26.34         1.42 o                         
   2   3  12         35.25         30.27         3.49 o                         
   3   3  12         62.58         67.62         4.78 o                         
   4   3  12          1.73          1.87         1.38 o                         
   5   3  12        260.36        278.32         7.50 o                         
   6   3  12         16.13         23.40         5.60 o                         
  -8   4  12         12.69         11.70         1.87 o                         
  -7   4  12          9.41         10.76         1.61 o                         
  -6   4  12          8.16          7.66         2.07 o                         
  -5   4  12        372.82        362.18        10.41 o                         
  -4   4  12         31.77         25.80         2.26 o                         
  -3   4  12          2.03          1.72         0.70 o                         
  -2   4  12        100.54        114.23         3.29 o                         
  -1   4  12         66.91         66.08         2.14 o                         
   0   4  12        333.20        363.11        16.91 o                         
   1   4  12        239.09        237.00        10.77 o                         
   2   4  12        152.35        134.36         7.26 o                         
   3   4  12         15.79         14.47         1.54 o                         
   4   4  12        189.99        182.34         4.84 o                         
   5   4  12          0.11         -0.88         5.28 o                         
  -8   5  12         71.10         64.31         2.60 o                         
  -7   5  12          0.56          0.90         1.37 o                         
  -6   5  12         14.98         15.73         3.25 o                         
  -5   5  12         17.78         18.71         2.31 o                         
  -4   5  12         68.74         69.73         2.96 o                         
  -3   5  12        413.09        398.31         8.61 o                         
  -2   5  12        177.17        174.68         5.95 o                         
  -1   5  12         14.15         13.56         2.68 o                         
   0   5  12        255.37        251.05        10.84 o                         
   1   5  12        422.30        420.22        21.36 o                         
   2   5  12        360.09        362.75        15.78 o                         
   3   5  12         74.13         69.81         7.24 o                         
   4   5  12         41.93         46.39         7.32 o                         
   5   5  12         16.45         22.76         7.44 o                         
  -8   6  12         72.06         76.71         3.41 o                         
  -7   6  12         87.04         87.87         4.38 o                         
  -6   6  12          4.03          3.87         2.09 o                         
  -5   6  12          0.15         -0.24         1.57 o                         
  -4   6  12         33.86         39.52         2.79 o                         
  -3   6  12          6.15          5.91         1.37 o                         
  -2   6  12        165.30        166.40         6.07 o                         
  -1   6  12          3.14          3.99         2.53 o                         
   1   6  12         32.75         27.70         5.21 o                         
   2   6  12          2.16          3.65         8.05 o                         
   3   6  12          3.76          4.04         8.93 o                         
   4   6  12        121.51        133.89        16.96 o                         
  -8   7  12         28.47         19.46         3.33 o                         
  -7   7  12        103.40         88.49         3.87 o                         
  -6   7  12         60.36         67.73         3.75 o                         
  -5   7  12          0.06         -0.29         1.52 o                         
  -4   7  12         45.80         46.17         2.70 o                         
  -3   7  12          0.83          0.98         1.75 o                         
  -2   7  12         61.53         65.70         4.41 o                         
  -1   7  12        151.40        143.50         6.40 o                         
   0   7  12          4.86          4.88         2.56 o                         
   1   7  12        175.18        162.20        10.01 o                         
   2   7  12          0.35         -0.32         7.66 o                         
   3   7  12        104.72        111.60        15.39 o                         
  -7   8  12          3.11          1.16         1.62 o                         
  -6   8  12        103.52        109.94         5.26 o                         
  -5   8  12          2.45          4.10         1.76 o                         
  -4   8  12          7.46          6.84         1.27 o                         
  -3   8  12          0.71          0.17         3.35 o                         
  -2   8  12         21.38         21.24         5.11 o                         
  -1   8  12         51.40         56.97         6.66 o                         
   0   8  12        197.81        192.22         8.20 o                         
   1   8  12         94.38         91.35         5.87 o                         
  -6   9  12          2.50          1.17         7.66 o                         
  -5   9  12        141.14        154.15         9.76 o                         
  -4   9  12         21.26         27.91         4.39 o                         
  -3   9  12         24.81         24.70         3.31 o                         
  -2   9  12        387.89        397.60        12.37 o                         
  -1   9  12          3.24          2.65         3.74 o                         
   0   9  12          1.77          2.21         3.74 o                         
   1  -9  13         52.21         52.09         6.78 o                         
   2  -9  13          6.59          5.11         5.82 o                         
   3  -9  13          0.85          0.15         1.55 o                         
   4  -9  13        154.01        162.23         6.50 o                         
   5  -9  13         20.61         22.86         3.19 o                         
   6  -9  13         16.61         16.24         5.73 o                         
  -2  -8  13        161.11        178.42        11.11 o                         
  -1  -8  13        198.53        218.94        12.33 o                         
   0  -8  13         22.05         19.76         1.51 o                         
   1  -8  13         17.02         16.05         2.93 o                         
   2  -8  13         12.16         16.31         2.32 o                         
   3  -8  13          4.85          1.68         2.22 o                         
   4  -8  13          1.91          1.81         1.81 o                         
   5  -8  13        134.97        143.27         7.23 o                         
   6  -8  13         72.69         74.07         5.76 o                         
   7  -8  13        105.36        108.73         7.44 o                         
  -3  -7  13        134.16        149.04         7.56 o                         
  -2  -7  13         34.50         31.49         5.95 o                         
  -1  -7  13          2.76          2.14         1.53 o                         
   0  -7  13        178.89        154.19         5.49 o                         
   1  -7  13          1.13          2.39         1.11 o                         
   2  -7  13          0.46          0.00         1.45 o                         
   3  -7  13          0.75         -0.05         1.87 o                         
   4  -7  13        275.41        269.83         9.32 o                         
   5  -7  13        127.85        132.20         8.83 o                         
   6  -7  13        134.93        131.09         9.86 o                         
   7  -7  13         43.42         42.06         5.18 o                         
   8  -7  13          0.83          1.54         4.72 o                         
  -4  -6  13          2.32          2.86         2.79 o                         
  -3  -6  13          5.34          3.23         4.62 o                         
  -2  -6  13         42.52         41.18         3.82 o                         
  -1  -6  13          1.66          0.96         0.89 o                         
   0  -6  13          7.03         11.29         2.36 o                         
   1  -6  13       1306.91       1244.27        31.48 o                         
   2  -6  13        618.69        619.14        17.03 o                         
   3  -6  13        260.91        247.63         9.58 o                         
   4  -6  13        216.07        384.85       173.35 o                         
   5  -6  13          7.63          7.37         2.89 o                         
   6  -6  13          5.30         11.33         5.29 o                         
   7  -6  13         59.74         56.11         5.43 o                         
   8  -6  13          8.46          7.78         5.49 o                         
  -5  -5  13        102.28        113.46         6.83 o                         
  -4  -5  13         25.81         22.39         5.97 o                         
  -3  -5  13         46.62         38.00         3.89 o                         
  -2  -5  13          9.73         11.35         2.74 o                         
  -1  -5  13         13.53          9.49         1.00 o                         
   0  -5  13        104.10        110.88         3.01 o                         
   1  -5  13        476.46        439.43        11.75 o                         
   2  -5  13         50.29         50.83         3.38 o                         
   3  -5  13       1175.34       1151.48        31.33 o                         
   4  -5  13         58.15         55.46         4.37 o                         
   5  -5  13         98.79         95.32         6.26 o                         
   6  -5  13         33.39         31.81         5.11 o                         
   7  -5  13         12.11         12.63         7.62 o                         
   8  -5  13          4.34          4.94         4.05 o                         
  -6  -4  13         26.95         23.64         4.06 o                         
  -5  -4  13         50.69         45.95         4.53 o                         
  -4  -4  13         29.13         36.02         6.48 o                         
  -3  -4  13          1.03          1.96         4.36 o                         
  -2  -4  13        101.97         92.12         5.09 o                         
  -1  -4  13        114.11        111.21         3.63 o                         
   0  -4  13        147.50        151.03         4.24 o                         
   1  -4  13        484.85        606.60       140.30 o                         
   2  -4  13         10.65         11.14         2.28 o                         
   3  -4  13        613.03        611.62        35.55 o                         
   4  -4  13        152.98        148.39         7.33 o                         
   5  -4  13        602.01        563.40        20.02 o                         
   6  -4  13        394.47        365.59        13.65 o                         
   7  -4  13          5.61          2.83         4.28 o                         
   8  -4  13         29.57         33.33         6.97 o                         
  -6  -3  13          1.60          0.98         2.76 o                         
  -5  -3  13         11.82          8.52         3.23 o                         
  -4  -3  13         20.36         20.04         3.45 o                         
  -3  -3  13         52.27         43.90         6.07 o                         
  -2  -3  13          8.10          5.90         4.55 o                         
  -1  -3  13          6.23          6.66         0.68 o                         
   0  -3  13        763.20        783.43        35.38 o                         
   1  -3  13         88.82         83.41         3.47 o                         
   2  -3  13        533.37        506.79        15.10 o                         
   3  -3  13        849.93        812.26        37.47 o                         
   4  -3  13         15.47         13.88         3.17 o                         
   5  -3  13        420.38        386.44        13.43 o                         
   6  -3  13        108.92         97.61         5.87 o                         
   7  -3  13         33.74         32.74         5.55 o                         
   8  -3  13        107.32        108.63         7.42 o                         
  -7  -2  13          8.49          7.52         2.73 o                         
  -6  -2  13         12.02          9.04         2.64 o                         
  -5  -2  13         15.19         14.83         3.38 o                         
  -4  -2  13          5.06          3.47         4.53 o                         
  -3  -2  13        541.43        556.10        19.87 o                         
  -2  -2  13        147.05        142.85         6.19 o                         
  -1  -2  13         88.90         87.78         2.61 o                         
   0  -2  13         65.52        148.19       100.81 o                         
   1  -2  13        405.63        401.91        11.26 o                         
   2  -2  13        113.88        106.21         4.88 o                         
   3  -2  13        205.28        204.18         6.84 o                         
   4  -2  13         30.08         55.66         9.59 o                         
   5  -2  13          1.39         -0.36         4.81 o                         
   6  -2  13         36.37         33.06         4.49 o                         
   7  -2  13         63.44         58.88         5.46 o                         
   8  -2  13        198.97        206.56        11.11 o                         
  -7  -1  13         29.34         30.03         5.78 o                         
  -6  -1  13         48.45         51.32         4.40 o                         
  -5  -1  13         22.19         21.97         3.09 o                         
  -4  -1  13          0.01          0.66         2.18 o                         
  -3  -1  13         48.17         49.16         3.60 o                         
  -2  -1  13        144.62        159.88         6.44 o                         
  -1  -1  13        141.18        139.38         3.24 o                         
   0  -1  13          2.74          2.51         0.98 o                         
   1  -1  13        352.36        433.94        62.31 o                         
   2  -1  13          0.42         24.32        18.47 o                         
   3  -1  13          2.89         10.16         4.05 o                         
   4  -1  13        110.07        100.95         8.28 o                         
   5  -1  13         13.51         14.52         3.83 o                         
   6  -1  13          2.92          0.71         3.97 o                         
   7  -1  13         67.88         62.20         5.73 o                         
   8  -1  13          0.00         -0.07         3.49 o                         
  -8   0  13        208.71        214.15        16.49 o                         
  -7   0  13         43.27         46.74         4.51 o                         
  -6   0  13         13.55         14.75         2.74 o                         
  -5   0  13          8.33          7.43         2.46 o                         
  -4   0  13         63.14         70.26         4.89 o                         
  -3   0  13         35.85         36.59         1.35 o                         
  -2   0  13        283.20        309.54         8.98 o                         
  -1   0  13          1.84          4.44         1.11 o                         
   0   0  13         44.39         40.55         2.05 o                         
   1   0  13         25.24         35.12        12.12 o                         
   2   0  13          0.03         -0.50         1.65 o                         
   3   0  13        243.15        234.96         8.91 o                         
   4   0  13         59.20         65.75         4.43 o                         
   5   0  13        214.82        295.97        72.27 o                         
   6   0  13         22.35         18.74        12.33 o                         
   7   0  13         46.61         54.54         5.58 o                         
  -8   1  13         91.40         94.25        11.33 o                         
  -7   1  13          2.30          1.96         2.71 o                         
  -6   1  13        246.97        247.64         6.10 o                         
  -5   1  13         19.84         22.91         1.11 o                         
  -4   1  13         28.88         32.67         2.31 o                         
  -3   1  13         34.07         33.00         1.45 o                         
  -2   1  13         18.84         16.74         1.15 o                         
  -1   1  13         24.57         33.20         2.46 o                         
   0   1  13          7.17          4.89         1.57 o                         
   1   1  13         33.92         41.41         6.09 o                         
   2   1  13          0.94          1.20         1.93 o                         
   3   1  13        991.09        951.48        25.11 o                         
   4   1  13        173.07        195.47         8.98 o                         
   5   1  13         71.59        109.73        28.80 o                         
   6   1  13          1.01          2.28         4.30 o                         
   7   1  13          1.72          2.49         2.44 o                         
  -8   2  13        192.92        212.17        15.19 o                         
  -7   2  13         13.54         11.19         2.23 o                         
  -6   2  13        207.04        205.12         5.34 o                         
  -5   2  13         93.25         91.99         2.88 o                         
  -4   2  13          4.34          5.63         1.17 o                         
  -3   2  13        261.08        262.91         4.75 o                         
  -2   2  13         43.54         39.44         1.43 o                         
  -1   2  13          0.34          1.03         0.85 o                         
   0   2  13         25.29         23.21         1.47 o                         
   1   2  13          6.52          5.41         1.79 o                         
   2   2  13        843.48        820.43        21.24 o                         
   3   2  13        455.59        428.17        12.31 o                         
   4   2  13        136.23        132.89        12.93 o                         
   5   2  13         51.39         22.15        14.93 o                         
   6   2  13         42.78         42.87         2.40 o                         
   7   2  13         10.16         10.21         2.60 o                         
  -8   3  13          5.57          5.09         1.48 o                         
  -7   3  13         11.14         11.56         2.77 o                         
  -6   3  13          9.77         11.81         2.40 o                         
  -5   3  13         40.95         44.11         2.43 o                         
  -4   3  13         46.73         52.64         2.07 o                         
  -3   3  13        478.45        489.21         8.56 o                         
  -2   3  13         48.34         53.91         1.72 o                         
  -1   3  13        409.63        419.05        10.08 o                         
   0   3  13         43.84         49.83         4.83 o                         
   1   3  13          9.88          9.72         1.24 o                         
   2   3  13        161.02        155.81         6.82 o                         
   3   3  13        208.22        190.63         8.36 o                         
   4   3  13        150.36        155.08         4.60 o                         
   5   3  13          0.95          0.11         1.51 o                         
   6   3  13         22.35         25.98         1.84 o                         
  -8   4  13        105.49        106.86         5.22 o                         
  -7   4  13         38.37         36.96         3.10 o                         
  -6   4  13          1.70          1.82         2.73 o                         
  -5   4  13         50.19         44.18         2.36 o                         
  -4   4  13        383.39        383.23        10.84 o                         
  -3   4  13         67.25         54.75         1.93 o                         
  -2   4  13        195.11        191.36         4.45 o                         
  -1   4  13         39.31         32.51         1.58 o                         
   0   4  13         60.88         72.39        11.98 o                         
   1   4  13        384.38        384.64        19.53 o                         
   2   4  13         65.87         60.21         2.93 o                         
   3   4  13         22.84         22.20         1.71 o                         
   4   4  13          5.38          4.19         1.09 o                         
   5   4  13        194.05        222.41        12.77 o                         
  -8   5  13         17.96         20.48         3.48 o                         
  -7   5  13         35.21         30.96         3.16 o                         
  -6   5  13         61.57         58.21         3.26 o                         
  -5   5  13         25.64         23.26         2.19 o                         
  -4   5  13         32.34         30.28         2.78 o                         
  -3   5  13        309.32        293.23         7.17 o                         
  -2   5  13         67.61         57.87         3.31 o                         
  -1   5  13          6.25          7.02         2.17 o                         
   0   5  13        496.13        509.26        19.65 o                         
   1   5  13         53.00         53.49         5.87 o                         
   2   5  13         57.10         59.95         6.56 o                         
   3   5  13          2.14          2.42         4.58 o                         
   4   5  13         11.13         10.11         6.12 o                         
  -8   6  13          0.80          0.62         1.97 o                         
  -7   6  13         46.14         46.73         2.89 o                         
  -6   6  13         19.85         19.24         2.53 o                         
  -5   6  13         32.88         33.97         2.53 o                         
  -4   6  13          0.64          0.51         0.87 o                         
  -3   6  13        112.91        117.58         4.80 o                         
  -2   6  13        291.94        280.04         9.97 o                         
  -1   6  13          0.15          1.27         3.25 o                         
   0   6  13          3.04         31.81         8.78 o                         
   1   6  13        281.27        307.62        14.44 o                         
   2   6  13          6.41          4.16         4.77 o                         
   3   6  13         32.90         43.14         7.22 o                         
   4   6  13         66.27         81.77         9.13 o                         
  -8   7  13         18.47         16.46         2.36 o                         
  -7   7  13          1.35          2.43         1.65 o                         
  -6   7  13         54.29         50.63         3.37 o                         
  -5   7  13         65.03         68.38         3.36 o                         
  -4   7  13         23.02         23.00         1.78 o                         
  -3   7  13         24.18         26.31         3.32 o                         
  -2   7  13          7.25          5.95         2.94 o                         
  -1   7  13         92.79         90.57         6.89 o                         
   0   7  13          1.31          1.80         2.32 o                         
   1   7  13         48.10         54.86         7.05 o                         
   2   7  13          0.06         -0.05         4.04 o                         
  -7   8  13         28.12         31.47         2.40 o                         
  -6   8  13          7.15         12.40         1.70 o                         
  -5   8  13         33.38         27.89         1.74 o                         
  -4   8  13          0.61          1.04         3.75 o                         
  -3   8  13        121.42        126.62         5.95 o                         
  -2   8  13        181.45        195.13         7.01 o                         
  -1   8  13        146.54        153.83         7.49 o                         
   0   8  13          3.38          7.36         5.55 o                         
   1   8  13         49.40         55.46         4.44 o                         
  -6   9  13         72.14         82.97         7.68 o                         
  -5   9  13          2.51          2.60         2.80 o                         
  -4   9  13         69.31         79.59         7.58 o                         
  -3   9  13         85.93         85.42         4.94 o                         
  -2   9  13         12.32         10.46         3.73 o                         
  -1   9  13        169.43        168.12        10.33 o                         
   1  -9  14         25.80         27.04         5.43 o                         
   2  -9  14          5.52          5.97         5.65 o                         
   3  -9  14         77.32         81.03         8.01 o                         
   4  -9  14         53.87         56.06         5.09 o                         
   5  -9  14         16.83         18.56         4.71 o                         
  -1  -8  14         57.18         48.52         7.10 o                         
   1  -8  14         12.46          9.83         2.38 o                         
   2  -8  14         13.31         14.38         2.66 o                         
   3  -8  14          3.06          1.54         2.57 o                         
   4  -8  14         59.96         57.82         3.25 o                         
   5  -8  14         22.09         25.68         3.26 o                         
   6  -8  14          3.41          3.70         3.00 o                         
   7  -8  14         15.72         17.09         4.74 o                         
  -3  -7  14         42.42         38.20         4.40 o                         
  -2  -7  14         13.66         19.35         5.73 o                         
  -1  -7  14        280.69        301.87        12.43 o                         
   0  -7  14        145.73        126.13         4.16 o                         
   1  -7  14         52.23         46.84         2.37 o                         
   2  -7  14         26.29         26.11         2.90 o                         
   3  -7  14         32.91         31.94         3.83 o                         
   4  -7  14         18.22         17.61         2.95 o                         
   5  -7  14          2.86          3.10         4.58 o                         
   6  -7  14         57.06         70.90        11.98 o                         
   7  -7  14          3.99          1.96         4.14 o                         
  -4  -6  14          1.59          3.50         2.96 o                         
  -3  -6  14         20.56         19.65         5.92 o                         
  -2  -6  14         30.84         28.85         6.04 o                         
  -1  -6  14          4.03          2.74         0.79 o                         
   0  -6  14          7.08         11.33         1.48 o                         
   1  -6  14         79.39         66.06         3.12 o                         
   2  -6  14        131.29        124.26         4.35 o                         
   3  -6  14         42.36         41.76         2.74 o                         
   4  -6  14         16.44         15.22         2.64 o                         
   5  -6  14          6.53          4.98         3.31 o                         
   6  -6  14         26.29         24.37         4.71 o                         
   7  -6  14        227.83        215.33        10.60 o                         
   8  -6  14         19.13         20.99         5.85 o                         
  -5  -5  14         17.17         13.90         3.79 o                         
  -4  -5  14         64.76         83.17         8.34 o                         
  -3  -5  14        107.92        118.35         6.36 o                         
  -2  -5  14         41.60         43.16         3.96 o                         
  -1  -5  14          1.43          0.27         0.48 o                         
   0  -5  14        142.33        162.58         9.18 o                         
   1  -5  14         13.93         18.59         1.56 o                         
   2  -5  14       1224.63       1139.52        29.77 o                         
   3  -5  14         58.08         51.86         3.85 o                         
   4  -5  14        312.82        307.28        10.32 o                         
   5  -5  14          0.00          0.84         3.19 o                         
   6  -5  14         58.41         58.20         5.99 o                         
   7  -5  14         20.91         16.76         5.39 o                         
   8  -5  14          0.04         -0.67         6.51 o                         
  -5  -4  14         20.13         22.05         6.53 o                         
  -4  -4  14         23.63         26.82         3.74 o                         
  -3  -4  14          1.74          3.33         4.62 o                         
  -2  -4  14        139.11        127.63         6.26 o                         
  -1  -4  14          0.01          0.04         0.19 o                         
   0  -4  14        648.06        593.01        11.69 o                         
   1  -4  14        554.05        604.69        16.75 o                         
   2  -4  14          5.85         20.74        13.29 o                         
   3  -4  14         39.07         36.94         3.13 o                         
   4  -4  14          2.75          1.17         3.03 o                         
   5  -4  14        216.56        217.51         9.50 o                         
   6  -4  14          7.67         12.44         4.49 o                         
   7  -4  14         16.33         16.32         5.20 o                         
   8  -4  14          2.95          3.14         4.20 o                         
  -6  -3  14          0.00          0.15         2.64 o                         
  -5  -3  14        322.16        315.69        16.54 o                         
  -4  -3  14          0.33          0.07         2.20 o                         
  -3  -3  14          1.95          2.89         4.31 o                         
  -2  -3  14         38.43         34.82         5.82 o                         
  -1  -3  14        279.23        234.66        15.92 o                         
   0  -3  14         76.35         82.47        14.91 o                         
   1  -3  14         11.40          8.77         2.62 o                         
   2  -3  14       1265.18       1228.03        33.96 o                         
   3  -3  14        343.26        353.87        13.60 o                         
   4  -3  14        200.07        194.95         8.23 o                         
   5  -3  14         53.08         48.08         4.40 o                         
   6  -3  14         53.53         55.74         5.00 o                         
   7  -3  14          8.42          4.72         7.16 o                         
   8  -3  14         48.22         52.77         7.99 o                         
  -7  -2  14          3.89          3.89         3.57 o                         
  -6  -2  14        175.42        171.70         8.86 o                         
  -5  -2  14          0.69          1.81         4.89 o                         
  -4  -2  14        253.23        247.35        10.35 o                         
  -3  -2  14          0.15         -0.37         3.77 o                         
  -2  -2  14        112.63        110.48         7.90 o                         
  -1  -2  14          2.39          4.19         0.92 o                         
   0  -2  14        405.07        397.99        11.19 o                         
   1  -2  14         41.49         44.75         4.93 o                         
   2  -2  14       1080.84       1052.29        28.06 o                         
   3  -2  14        772.60        741.87        19.90 o                         
   4  -2  14          0.32          1.30         2.47 o                         
   5  -2  14         16.91         10.05         6.12 o                         
   6  -2  14         20.65         24.49         4.12 o                         
   7  -2  14          2.23          2.93         5.14 o                         
   8  -2  14          1.49          1.46         7.12 o                         
  -7  -1  14         42.60         42.02         4.37 o                         
  -6  -1  14        218.80        216.88         8.36 o                         
  -5  -1  14        142.65        143.97         5.34 o                         
  -4  -1  14         48.56         50.01         6.21 o                         
  -3  -1  14          2.99          2.99         2.23 o                         
  -2  -1  14          0.95          1.27         1.88 o                         
  -1  -1  14          7.90          5.60         0.69 o                         
   0  -1  14         20.72         15.85         2.17 o                         
   1  -1  14         14.91         90.40        53.94 o                         
   2  -1  14         80.56         78.22         5.13 o                         
   3  -1  14         25.96         27.63         4.09 o                         
   4  -1  14          0.01         -1.12         4.42 o                         
   5  -1  14         41.24         33.78         5.35 o                         
   6  -1  14          2.70          3.79         3.35 o                         
   7  -1  14         46.07         45.18         7.33 o                         
   8  -1  14         31.20         37.23         5.61 o                         
  -7   0  14         54.08         56.27         4.91 o                         
  -6   0  14        259.41        262.93        10.80 o                         
  -5   0  14         98.25        104.95         5.05 o                         
  -4   0  14         52.44         55.86         6.17 o                         
  -3   0  14         20.08         17.27         2.59 o                         
  -2   0  14        125.87        126.33         2.73 o                         
  -1   0  14          0.06          0.23         1.65 o                         
   0   0  14         22.99         16.90         1.70 o                         
   1   0  14         14.02         11.01         2.30 o                         
   2   0  14         30.07         62.40        27.09 o                         
   3   0  14        461.69        452.72        12.67 o                         
   4   0  14        111.02         82.56         5.81 o                         
   5   0  14         27.39         16.07         6.37 o                         
   6   0  14         83.54         79.46         6.29 o                         
   7   0  14        199.76        231.29        12.68 o                         
  -8   1  14          0.34          0.44         3.43 o                         
  -7   1  14         15.04         13.32         2.79 o                         
  -6   1  14          2.06          1.21         0.55 o                         
  -5   1  14         22.57         29.19         2.81 o                         
  -4   1  14         36.91         36.84         1.49 o                         
  -3   1  14          2.12          3.06         0.70 o                         
  -2   1  14         21.01         23.78         1.14 o                         
  -1   1  14          6.92          8.20         1.43 o                         
   0   1  14          9.59          9.18         4.51 o                         
   1   1  14         99.75        100.63         3.72 o                         
   2   1  14       1711.04       1752.09        49.28 o                         
   3   1  14        121.02        120.18         6.31 o                         
   4   1  14        139.19        117.73         6.71 o                         
   5   1  14         59.87         58.83         4.53 o                         
   6   1  14          9.96         10.88         3.80 o                         
   7   1  14          4.06          4.65         1.80 o                         
  -8   2  14        161.01        178.20        10.06 o                         
  -7   2  14          0.01          0.14         0.77 o                         
  -6   2  14          1.19          0.71         1.68 o                         
  -5   2  14        129.18        118.56         2.98 o                         
  -4   2  14        219.32        212.53         4.13 o                         
  -3   2  14         74.86         70.16         2.14 o                         
  -2   2  14        211.52        225.19         4.90 o                         
  -1   2  14         90.40         86.99         2.69 o                         
   0   2  14        674.89        677.58        16.13 o                         
   1   2  14        818.32        811.10        20.66 o                         
   2   2  14        232.93        254.62        10.57 o                         
   3   2  14       1611.59       1652.32        48.15 o                         
   4   2  14          6.42          7.88         3.72 o                         
   5   2  14          0.02          1.14         3.22 o                         
   6   2  14         83.40         92.64         4.05 o                         
  -8   3  14         91.40         94.23        10.64 o                         
  -7   3  14         22.56         19.41         2.88 o                         
  -6   3  14         71.27         67.13         3.66 o                         
  -5   3  14        256.88        251.45         6.22 o                         
  -4   3  14        297.24        292.80         5.51 o                         
  -3   3  14        196.29        185.80         4.37 o                         
  -2   3  14         70.38         69.17         2.09 o                         
  -1   3  14        163.70        175.99         4.48 o                         
   0   3  14         87.96         80.78         2.83 o                         
   1   3  14        640.00        693.99        55.27 o                         
   2   3  14        967.09       1021.81        28.16 o                         
   3   3  14        220.45        280.67        16.11 o                         
   4   3  14         88.72         95.63         3.40 o                         
   5   3  14         57.51         56.81         3.01 o                         
   6   3  14        163.68        180.78         8.28 o                         
  -8   4  14          4.16          4.26         3.30 o                         
  -7   4  14         95.11         92.94         5.38 o                         
  -6   4  14          7.33          7.93         3.10 o                         
  -5   4  14          1.09          7.92         5.81 o                         
  -4   4  14        567.38        531.74         9.73 o                         
  -3   4  14        179.46        173.69         3.98 o                         
  -2   4  14         18.47         12.99         1.42 o                         
  -1   4  14        106.55        104.18         3.17 o                         
   0   4  14        385.91        381.60         9.08 o                         
   1   4  14          3.95          3.15         0.58 o                         
   2   4  14         13.82         12.17         0.72 o                         
   3   4  14         95.76         93.96         6.14 o                         
   4   4  14        172.34        164.40         7.16 o                         
   5   4  14          3.94          5.44         3.61 o                         
  -8   5  14          0.28         -0.27         2.17 o                         
  -7   5  14        163.93        156.07         5.81 o                         
  -6   5  14        141.17        134.95         4.46 o                         
  -5   5  14        152.32        152.68         4.65 o                         
  -4   5  14          1.91          0.16         1.06 o                         
  -3   5  14         31.96         26.31         2.40 o                         
  -2   5  14         17.70         15.22         2.24 o                         
  -1   5  14         70.96         64.96         3.67 o                         
   0   5  14        105.26        108.62        10.55 o                         
   1   5  14        322.81        378.89        20.99 o                         
   2   5  14        102.81        101.86        12.60 o                         
   3   5  14         50.31         58.80        12.89 o                         
   4   5  14        570.56        638.02        36.19 o                         
  -8   6  14         19.90         19.03         2.68 o                         
  -7   6  14          6.91          5.25         1.81 o                         
  -6   6  14         24.60         24.21         2.33 o                         
  -5   6  14        133.49        132.73         5.64 o                         
  -4   6  14         52.50         49.23         2.48 o                         
  -3   6  14         99.28         76.83         3.91 o                         
  -2   6  14         89.04         88.69         5.72 o                         
  -1   6  14          7.30          6.68         2.15 o                         
   0   6  14        309.55        307.25        18.30 o                         
   1   6  14         68.25         70.42        11.62 o                         
   2   6  14         82.98         84.88         8.17 o                         
   3   6  14          0.16          2.42         5.19 o                         
  -7   7  14          4.90          6.18         1.79 o                         
  -6   7  14          0.01         -0.28         1.18 o                         
  -5   7  14          9.88          5.20         2.77 o                         
  -4   7  14        278.42        289.10         6.33 o                         
  -3   7  14        100.29         92.69         6.16 o                         
  -2   7  14        119.17        113.17         5.48 o                         
  -1   7  14        266.34        274.18        11.35 o                         
   0   7  14          1.40          1.72         2.31 o                         
   1   7  14         81.67        104.26         8.98 o                         
   2   7  14          7.43          5.53         5.36 o                         
  -6   8  14          2.80          2.29         2.03 o                         
  -5   8  14         39.53         34.02         4.03 o                         
  -4   8  14          0.07          0.54         2.45 o                         
  -3   8  14          0.86         -0.01         1.87 o                         
  -2   8  14         15.69         14.34         2.90 o                         
  -1   8  14          2.96          1.73         4.55 o                         
   0   8  14        108.05         99.13         6.14 o                         
   1   8  14         29.50         27.30         4.37 o                         
  -5   9  14          1.81          1.74         4.63 o                         
  -4   9  14         20.79         25.08         4.30 o                         
  -3   9  14         51.17         58.80         8.44 o                         
  -2   9  14        118.15        121.55         5.86 o                         
  -1   9  14        115.35        113.30         7.27 o                         
   2  -9  15         28.89         33.69         3.91 o                         
   3  -9  15         18.83         18.38         2.23 o                         
   4  -9  15          3.28          2.50         3.13 o                         
   5  -9  15          1.84          0.51         2.75 o                         
  -1  -8  15         11.49         14.88         6.02 o                         
   1  -8  15          5.44          3.92         3.22 o                         
   2  -8  15         41.13         41.00         2.73 o                         
   3  -8  15          0.15          0.40         1.34 o                         
   4  -8  15          0.18         -0.16         1.57 o                         
   5  -8  15         23.53         20.58         3.00 o                         
   6  -8  15          0.25          0.05         3.05 o                         
  -2  -7  15          1.81          1.91         4.80 o                         
  -1  -7  15          1.02          0.69         2.64 o                         
   0  -7  15         51.68         58.98         3.28 o                         
   1  -7  15         26.61         25.16         1.85 o                         
   2  -7  15          6.07          5.92         1.80 o                         
   3  -7  15         19.96         24.15         2.39 o                         
   4  -7  15          0.00         -0.03         1.86 o                         
   5  -7  15          0.13          0.60         2.93 o                         
   6  -7  15          6.21         18.14         7.27 o                         
   7  -7  15         90.86         91.56         7.49 o                         
  -3  -6  15         32.15         44.41         7.17 o                         
  -2  -6  15          4.25          4.65         5.04 o                         
  -1  -6  15          0.01          0.86         2.54 o                         
   0  -6  15          5.07         10.00         2.48 o                         
   1  -6  15          0.13          0.26         0.84 o                         
   2  -6  15         25.21         21.24         2.87 o                         
   3  -6  15         16.29         18.59         2.14 o                         
   4  -6  15          9.21          9.42         2.46 o                         
   5  -6  15        139.95        132.97         8.78 o                         
   6  -6  15        167.55        166.70         8.40 o                         
   7  -6  15          0.05         -0.09         5.36 o                         
  -4  -5  15         33.69         41.33         7.22 o                         
  -3  -5  15         84.92         84.81         5.60 o                         
  -2  -5  15          0.94          0.88         2.42 o                         
  -1  -5  15         45.65         30.49         1.36 o                         
   0  -5  15        146.95        159.10         5.12 o                         
   1  -5  15          0.00         -0.03         1.08 o                         
   2  -5  15        161.60        135.74         4.80 o                         
   3  -5  15         24.67         26.84         3.62 o                         
   4  -5  15         19.77         15.32         3.26 o                         
   5  -5  15         17.71         16.08         3.34 o                         
   6  -5  15         72.35         65.81         6.16 o                         
   7  -5  15        160.70        149.08         9.02 o                         
   8  -5  15          9.16          5.77         4.96 o                         
  -5  -4  15          0.03         -1.05         5.19 o                         
  -4  -4  15          1.79          2.67         2.84 o                         
  -3  -4  15          5.98          4.04         4.80 o                         
  -2  -4  15          2.33          1.49         2.35 o                         
  -1  -4  15       1249.60       1117.40        40.69 o                         
   0  -4  15         13.92         11.59         1.21 o                         
   1  -4  15        942.28        913.69        22.71 o                         
   2  -4  15        186.72        171.54         5.78 o                         
   3  -4  15         35.59         38.84         3.01 o                         
   4  -4  15          9.81         10.00         3.54 o                         
   5  -4  15        293.82        273.62        10.65 o                         
   6  -4  15          0.00         -0.10         2.78 o                         
   7  -4  15         14.56         15.75         8.01 o                         
   8  -4  15          0.00          0.33         4.96 o                         
  -6  -3  15         14.51         21.80         7.29 o                         
  -5  -3  15         43.54         45.54         7.81 o                         
  -4  -3  15         24.34         22.27         3.60 o                         
  -3  -3  15          0.19         -0.51         4.11 o                         
  -2  -3  15        175.37        184.98        10.57 o                         
  -1  -3  15          2.05          6.26         2.79 o                         
   0  -3  15       1024.71        990.06        27.65 o                         
   1  -3  15        919.49        917.93        24.01 o                         
   2  -3  15        240.16        234.65         9.22 o                         
   3  -3  15         88.91         88.94         6.68 o                         
   4  -3  15        400.63        346.51        11.83 o                         
   5  -3  15         18.67         22.07         3.69 o                         
   6  -3  15         21.39         18.08         5.34 o                         
   7  -3  15         74.34         67.40         6.92 o                         
   8  -3  15          8.78         11.47         4.85 o                         
  -6  -2  15         23.19         21.78         7.22 o                         
  -5  -2  15         61.85         61.42         7.90 o                         
  -4  -2  15        146.89        146.66         7.41 o                         
  -3  -2  15        210.73        210.36        11.52 o                         
  -2  -2  15        179.79        167.19         7.34 o                         
  -1  -2  15       1103.04       1116.44        21.67 o                         
   0  -2  15        273.53        265.85         7.42 o                         
   1  -2  15       1147.68       1125.86        32.78 o                         
   2  -2  15          8.41         10.76         3.62 o                         
   3  -2  15        690.06        698.90        18.92 o                         
   4  -2  15        437.21        398.56        11.63 o                         
   5  -2  15        203.23        173.42         9.36 o                         
   6  -2  15         58.76         54.96         6.50 o                         
   7  -2  15          4.67          6.05         4.05 o                         
  -7  -1  15          2.76          3.25         2.68 o                         
  -6  -1  15        128.74        134.75         7.61 o                         
  -5  -1  15         53.64         55.91         4.82 o                         
  -4  -1  15        103.37        110.38         8.34 o                         
  -3  -1  15         83.35         90.48         5.11 o                         
  -2  -1  15        756.48        750.38        26.45 o                         
  -1  -1  15        137.77        134.97         4.30 o                         
   0  -1  15        885.93        897.94        21.91 o                         
   1  -1  15        979.35        970.77        25.99 o                         
   2  -1  15        273.67        279.68         9.08 o                         
   3  -1  15        555.38        518.65        14.19 o                         
   4  -1  15        147.53        128.02         6.47 o                         
   5  -1  15         19.44         23.76         4.38 o                         
   6  -1  15        172.28        172.14         9.41 o                         
   7  -1  15        103.08        109.05         7.22 o                         
  -7   0  15          6.52          6.44         3.51 o                         
  -6   0  15         25.41         23.56         5.33 o                         
  -5   0  15          2.73          2.85         2.65 o                         
  -4   0  15         16.93         16.88         2.91 o                         
  -3   0  15         99.73        103.33         7.27 o                         
  -2   0  15        616.83        627.25        12.09 o                         
  -1   0  15        154.99        150.31         5.33 o                         
   0   0  15        124.14        121.33         3.27 o                         
   1   0  15        518.87        492.88        13.59 o                         
   2   0  15          3.16          0.85         3.47 o                         
   3   0  15         16.75          5.87         5.41 o                         
   4   0  15          5.63          5.65         3.24 o                         
   5   0  15         33.36         29.02         4.53 o                         
   6   0  15          0.07         -0.53         5.49 o                         
   7   0  15        144.78        168.28         8.70 o                         
  -7   1  15        212.91        232.94         8.08 o                         
  -6   1  15          4.35          4.51         2.57 o                         
  -5   1  15         24.92         23.55         1.44 o                         
  -4   1  15          0.05         -0.03         0.61 o                         
  -3   1  15         10.30         10.34         1.11 o                         
  -2   1  15        104.34         99.29         2.41 o                         
  -1   1  15        679.79        718.39        25.20 o                         
   0   1  15         68.91         67.22         2.40 o                         
   1   1  15        113.09        106.12         5.95 o                         
   2   1  15        145.36        147.45         5.50 o                         
   3   1  15         56.42         50.15         4.29 o                         
   4   1  15          1.41         55.58        47.90 o                         
   5   1  15         30.59         21.18         3.71 o                         
   6   1  15          1.03         14.64        17.13 o                         
   7   1  15        100.91        119.82         6.10 o                         
  -8   2  15          0.77          1.05         3.45 o                         
  -7   2  15         22.53         25.32         4.23 o                         
  -6   2  15        122.99        120.44         3.57 o                         
  -5   2  15         69.95         71.22         2.41 o                         
  -4   2  15          9.41          8.03         1.33 o                         
  -3   2  15          0.19          0.46         1.11 o                         
  -2   2  15          0.07         -0.05         0.78 o                         
  -1   2  15        150.62        146.65         3.98 o                         
   0   2  15        207.44        203.04         6.55 o                         
   1   2  15          2.53          2.56         3.54 o                         
   2   2  15         36.88         27.81         3.03 o                         
   3   2  15         22.62         22.15         3.81 o                         
   4   2  15        144.86        133.14         7.46 o                         
   5   2  15        167.85        191.23         7.98 o                         
   6   2  15         25.00         28.43         2.96 o                         
  -8   3  15        172.09        171.38        13.43 o                         
  -7   3  15        120.12        116.74         9.60 o                         
  -6   3  15         85.72         79.47         3.78 o                         
  -5   3  15        139.30        137.75         3.04 o                         
  -4   3  15         29.10         26.15         1.90 o                         
  -3   3  15         23.01         18.15         1.50 o                         
  -2   3  15         45.55         49.30         1.82 o                         
  -1   3  15         18.15         17.16         1.78 o                         
   0   3  15        157.42        153.22         4.48 o                         
   1   3  15        925.10        915.84        18.88 o                         
   2   3  15         54.51         62.59         4.63 o                         
   3   3  15        284.94        272.68        10.18 o                         
   4   3  15        134.00        136.10         4.07 o                         
   5   3  15        116.42        106.94         4.13 o                         
  -8   4  15          1.94          2.99         5.60 o                         
  -7   4  15        107.72        103.35         4.88 o                         
  -6   4  15         84.14         80.42         3.78 o                         
  -5   4  15          6.99          9.35         1.52 o                         
  -4   4  15         41.37         38.99         1.79 o                         
  -3   4  15        128.23        108.80         2.87 o                         
  -2   4  15         65.90         58.26         2.00 o                         
  -1   4  15         58.90         56.86         2.28 o                         
   0   4  15        158.89        159.82         4.24 o                         
   1   4  15         34.68         33.42         2.02 o                         
   2   4  15        848.10        791.93        37.52 o                         
   3   4  15        166.36        157.62         9.29 o                         
   4   4  15        114.65        120.61        10.20 o                         
   5   4  15        138.28        138.64         7.11 o                         
  -8   5  15         72.14         70.35         5.26 o                         
  -7   5  15         10.33          8.26         2.19 o                         
  -6   5  15        139.71        134.56         4.49 o                         
  -5   5  15        296.20        269.30         6.26 o                         
  -4   5  15        100.05        108.26         3.95 o                         
  -3   5  15         70.50         63.26         3.23 o                         
  -2   5  15        114.03         95.50         4.17 o                         
  -1   5  15        102.61         97.95         3.98 o                         
   0   5  15         30.47         30.71         4.62 o                         
   1   5  15         74.44         72.55         6.78 o                         
   2   5  15          3.30          5.92         4.65 o                         
   3   5  15        155.78        180.41        12.26 o                         
   4   5  15          3.25          2.64         5.90 o                         
  -7   6  15         35.64         32.20         3.08 o                         
  -6   6  15         43.92         43.93         2.91 o                         
  -5   6  15        160.37        152.07         4.25 o                         
  -4   6  15        403.08        373.19        11.12 o                         
  -3   6  15         53.21         50.33         3.34 o                         
  -2   6  15        101.14         87.66         4.67 o                         
  -1   6  15        145.08        153.87         5.57 o                         
   0   6  15         75.62         76.61         6.78 o                         
   1   6  15         59.68         61.32         6.92 o                         
   2   6  15          6.28         -3.01         9.62 o                         
   3   6  15          1.46          3.35        10.18 o                         
  -7   7  15          2.93          4.61         3.13 o                         
  -6   7  15         16.59         14.50         3.14 o                         
  -5   7  15         38.80         41.17         3.00 o                         
  -4   7  15         44.85         37.35         2.95 o                         
  -3   7  15          0.21         -0.17         3.05 o                         
  -2   7  15          1.52          0.55         1.94 o                         
  -1   7  15        248.63        238.45         7.98 o                         
   0   7  15         89.38         91.64         4.88 o                         
   1   7  15          0.00         -1.61         8.56 o                         
   2   7  15          0.01          1.20         9.03 o                         
  -6   8  15          3.65          4.76         1.41 o                         
  -5   8  15         15.72         11.68         3.20 o                         
  -4   8  15         34.19         34.27         3.27 o                         
  -3   8  15         75.89         76.70         4.29 o                         
  -2   8  15         76.48         74.42         5.14 o                         
  -1   8  15          6.44          9.12         3.97 o                         
   0   8  15          0.66          0.44         2.52 o                         
  -4   9  15          1.30          1.25         3.19 o                         
  -3   9  15          6.16          5.27         3.76 o                         
   3  -9  16        129.01        132.38         4.54 o                         
   2  -8  16          9.04         10.20         2.37 o                         
   3  -8  16          0.38          0.82         1.45 o                         
   4  -8  16         49.33         54.96         4.94 o                         
   5  -8  16         11.52         15.02         2.79 o                         
   6  -8  16         22.05         22.61         4.68 o                         
  -2  -7  16        120.28        139.10        10.72 o                         
  -1  -7  16         17.90         19.77         3.96 o                         
   0  -7  16          5.62         10.69         6.29 o                         
   1  -7  16         41.26         45.13         2.27 o                         
   2  -7  16         61.40         64.45         2.76 o                         
   3  -7  16         44.67         46.24         2.58 o                         
   4  -7  16         22.59         23.86         3.03 o                         
   5  -7  16          4.95          4.56         2.65 o                         
   6  -7  16          4.88          5.62         3.25 o                         
  -3  -6  16          6.22          7.98         3.38 o                         
  -2  -6  16          0.82          0.32         2.42 o                         
  -1  -6  16         18.14         14.90         3.52 o                         
   0  -6  16          0.65          0.54         1.62 o                         
   1  -6  16         23.87         24.55         1.47 o                         
   2  -6  16         87.74         81.76         4.15 o                         
   3  -6  16         24.22         26.04         4.00 o                         
   4  -6  16          2.41          2.36         2.10 o                         
   5  -6  16        102.99         97.76         7.88 o                         
   6  -6  16          3.99          4.63         3.86 o                         
   7  -6  16         35.05         41.98         6.00 o                         
  -4  -5  16          0.02          0.07         2.62 o                         
  -3  -5  16         37.92         43.09         4.40 o                         
  -2  -5  16          1.20         -0.37         2.42 o                         
  -1  -5  16         69.44         67.36         7.73 o                         
   0  -5  16          0.49          2.54         1.62 o                         
   1  -5  16          0.05          0.09         1.34 o                         
   2  -5  16         35.61         26.85         3.38 o                         
   3  -5  16         19.48         21.66         2.93 o                         
   4  -5  16          1.97          2.57         2.68 o                         
   5  -5  16        132.88        117.09         5.54 o                         
   6  -5  16          1.00          2.99         3.88 o                         
   7  -5  16          7.65          5.64         6.97 o                         
  -5  -4  16         13.80         15.71         3.91 o                         
  -4  -4  16          0.83          0.29         2.62 o                         
  -3  -4  16          0.29          0.76         4.45 o                         
  -2  -4  16         29.92         22.19         3.45 o                         
  -1  -4  16         26.51         25.40         3.67 o                         
   0  -4  16        341.97        313.39         6.34 o                         
   1  -4  16        177.46        164.11         5.48 o                         
   2  -4  16        162.95        159.04         6.25 o                         
   3  -4  16         42.68         30.59         3.26 o                         
   4  -4  16        136.94        114.45         6.18 o                         
   5  -4  16        137.61        138.87         7.28 o                         
   6  -4  16          1.66          1.38         4.36 o                         
   7  -4  16         27.29         27.41         5.69 o                         
  -5  -3  16        101.64        115.27         7.07 o                         
  -4  -3  16          0.75          0.56         2.57 o                         
  -3  -3  16          5.42          4.38         4.87 o                         
  -2  -3  16        174.55        167.39         7.63 o                         
  -1  -3  16        349.73        371.06        14.12 o                         
   0  -3  16        785.13        741.14        14.94 o                         
   1  -3  16        303.16        312.53         9.01 o                         
   2  -3  16        278.14        237.39         7.57 o                         
   3  -3  16         82.14         82.77        10.37 o                         
   4  -3  16          5.99          1.89         3.22 o                         
   5  -3  16          1.52          1.16         3.64 o                         
   6  -3  16          1.21          0.18         2.76 o                         
   7  -3  16         98.89        100.60         7.83 o                         
  -6  -2  16         34.78         35.06         8.03 o                         
  -5  -2  16          0.19          1.25         2.91 o                         
  -4  -2  16        415.55        433.58        16.83 o                         
  -3  -2  16        542.61        542.78        22.95 o                         
  -2  -2  16         31.84         28.73         3.52 o                         
  -1  -2  16        435.56        379.85         9.18 o                         
   0  -2  16         35.97         37.45         1.80 o                         
   1  -2  16        112.55        152.04        21.97 o                         
   2  -2  16         45.20        104.17        56.42 o                         
   3  -2  16         84.96         75.36         5.13 o                         
   4  -2  16         30.91         40.89         7.85 o                         
   5  -2  16         62.99         51.80         7.57 o                         
   6  -2  16        101.97        102.02         6.19 o                         
   7  -2  16         22.09         19.42         6.43 o                         
  -6  -1  16          0.11          0.93         5.31 o                         
  -5  -1  16         15.93         15.88         6.29 o                         
  -4  -1  16          4.23          2.20         4.53 o                         
  -3  -1  16        294.03        301.50        11.92 o                         
  -2  -1  16        360.56        360.45        13.73 o                         
  -1  -1  16         25.24         37.28        10.91 o                         
   0  -1  16         89.51         79.54         3.89 o                         
   1  -1  16        489.54        477.99        13.97 o                         
   2  -1  16        431.52        428.57        12.75 o                         
   3  -1  16         35.26         43.64         3.45 o                         
   4  -1  16          3.67          1.55         4.77 o                         
   5  -1  16         28.09         35.38         7.28 o                         
   6  -1  16         45.36         47.54         5.74 o                         
   7  -1  16        126.90        156.05        10.51 o                         
  -7   0  16          8.31          9.90         3.45 o                         
  -6   0  16        271.30        277.11         9.09 o                         
  -5   0  16         25.00         26.13         3.74 o                         
  -4   0  16         25.61         28.55         3.69 o                         
  -3   0  16         31.40         33.01         5.26 o                         
  -2   0  16         89.05         78.21         2.19 o                         
  -1   0  16        345.13        325.23         8.73 o                         
   0   0  16       1756.13       1801.00        39.28 o                         
   1   0  16        688.16        660.79        17.21 o                         
   2   0  16        100.24         88.93         4.79 o                         
   3   0  16         67.67         77.23         4.71 o                         
   4   0  16          1.24         -0.41         4.27 o                         
   5   0  16        112.98        114.77         9.38 o                         
   6   0  16          4.26          4.94         3.74 o                         
   7   0  16         22.30         17.26         4.71 o                         
  -7   1  16        191.22        208.99         7.57 o                         
  -6   1  16         10.72         12.60         2.48 o                         
  -5   1  16         25.59         24.81         2.57 o                         
  -4   1  16          3.24          2.77         0.82 o                         
  -3   1  16        167.16        165.60         3.89 o                         
  -2   1  16        326.66        320.17         6.38 o                         
  -1   1  16         84.96         95.37         3.88 o                         
   0   1  16       1143.73       1172.55        24.48 o                         
   1   1  16        342.70        329.53         9.11 o                         
   2   1  16          8.54          9.54         2.66 o                         
   3   1  16        178.60        151.20         6.82 o                         
   4   1  16        207.35        226.90         8.07 o                         
   5   1  16          1.91          2.07         4.06 o                         
   6   1  16        161.39        167.50        12.52 o                         
  -7   2  16        124.72        106.16        59.83 o                         
  -6   2  16          1.84          1.07         0.81 o                         
  -5   2  16          1.35          1.43         0.68 o                         
  -4   2  16         33.67         35.27         1.94 o                         
  -3   2  16          4.71          2.55         1.09 o                         
  -2   2  16        254.66        250.55         5.47 o                         
  -1   2  16          2.58          2.75         1.24 o                         
   0   2  16        919.50        875.22        23.07 o                         
   1   2  16       1394.86       1462.20        30.61 o                         
   2   2  16        245.41        220.73         8.03 o                         
   3   2  16          0.00          1.39         2.40 o                         
   4   2  16         10.79         17.97         8.31 o                         
   5   2  16          7.70          5.40         4.92 o                         
   6   2  16         69.81         85.12         4.73 o                         
  -7   3  16         79.96         75.29         8.83 o                         
  -6   3  16         74.40         72.64         3.14 o                         
  -5   3  16          9.83         10.01         1.19 o                         
  -4   3  16          1.69          1.98         1.18 o                         
  -3   3  16          4.49          3.55         0.96 o                         
  -2   3  16        115.84        110.29         2.62 o                         
  -1   3  16        830.69        848.28        21.13 o                         
   0   3  16          6.13          5.74         1.60 o                         
   1   3  16       2270.14       2263.34        61.82 o                         
   2   3  16        372.18        353.70        10.47 o                         
   3   3  16        131.54        122.37         5.68 o                         
   4   3  16         11.56          4.28         7.94 o                         
   5   3  16          4.91          3.54         5.03 o                         
  -7   4  16          2.11          2.51         1.84 o                         
  -6   4  16        198.87        175.70         4.39 o                         
  -5   4  16        135.00        134.20         4.34 o                         
  -4   4  16         15.71         13.41         1.35 o                         
  -3   4  16         79.01         75.78         2.31 o                         
  -2   4  16        167.43        178.76         4.09 o                         
  -1   4  16        241.31        237.71         6.72 o                         
   0   4  16        942.53       1009.95        25.92 o                         
   1   4  16          1.21          1.04         0.63 o                         
   2   4  16        444.41        448.82        19.81 o                         
   3   4  16        154.26        171.63         7.15 o                         
   4   4  16        335.85        364.62        16.40 o                         
  -7   5  16          6.08          4.43         2.77 o                         
  -6   5  16         45.60         41.01         2.13 o                         
  -5   5  16         82.56         72.01         2.64 o                         
  -4   5  16         59.94         48.73         2.93 o                         
  -3   5  16         19.26         24.01         3.32 o                         
  -2   5  16         85.93        100.56        17.38 o                         
  -1   5  16        410.62        416.56        11.29 o                         
   0   5  16          7.22         11.99         4.26 o                         
   1   5  16         15.40         15.19         4.82 o                         
   2   5  16         98.98        100.00        13.63 o                         
   3   5  16         19.25         21.90        12.48 o                         
   4   5  16         23.24         23.86         7.41 o                         
  -7   6  16         12.55         11.27         2.31 o                         
  -6   6  16         71.91         71.79         3.25 o                         
  -5   6  16         12.01         15.55         1.47 o                         
  -4   6  16         11.81         11.44         2.42 o                         
  -3   6  16         33.66         28.37         2.42 o                         
  -2   6  16        141.06        134.31         5.89 o                         
  -1   6  16        427.65        449.48        13.76 o                         
   0   6  16          0.66          1.42         6.90 o                         
   1   6  16         12.87         19.31         9.69 o                         
   2   6  16        215.40        234.11        13.36 o                         
   3   6  16         27.60         27.85         7.37 o                         
  -6   7  16          3.13          2.17         1.83 o                         
  -5   7  16         11.97         17.29         2.51 o                         
  -4   7  16         57.57         61.63         4.11 o                         
  -3   7  16         66.43         61.90         4.39 o                         
  -2   7  16          2.94          6.07         2.42 o                         
  -1   7  16         71.25         67.10         4.79 o                         
   0   7  16        170.08        173.77         7.76 o                         
   1   7  16          0.98          0.59         4.55 o                         
  -5   8  16          0.22          0.02         3.23 o                         
  -4   8  16          0.41          0.74         2.11 o                         
  -3   8  16         18.12         19.60         3.47 o                         
  -2   8  16          4.34          5.91         2.78 o                         
  -1   8  16          1.61          3.53         3.78 o                         
   0   8  16         14.03         12.19         3.75 o                         
   2  -8  17          4.41          4.06         1.65 o                         
   3  -8  17          1.01         -0.51         1.21 o                         
   4  -8  17         13.63          8.18         3.46 o                         
   5  -8  17         10.52         12.09         2.66 o                         
  -1  -7  17         19.60         24.47         4.16 o                         
   0  -7  17          2.64          1.57         5.53 o                         
   1  -7  17         17.14         18.82         1.74 o                         
   2  -7  17         24.88         20.42         1.55 o                         
   3  -7  17        112.63        117.40         4.12 o                         
   4  -7  17         48.94         42.89         5.06 o                         
   5  -7  17         38.92         43.31         3.71 o                         
   6  -7  17          1.94          2.88         3.01 o                         
  -3  -6  17          0.39          1.15         3.08 o                         
  -2  -6  17         78.12         88.18         5.95 o                         
  -1  -6  17         22.30         26.06         3.99 o                         
   0  -6  17         79.24         83.36         5.95 o                         
   1  -6  17         21.18         24.54         1.96 o                         
   2  -6  17          0.29          0.78         1.99 o                         
   3  -6  17          1.63          9.03         8.28 o                         
   4  -6  17         59.30         54.67         4.34 o                         
   5  -6  17          6.65          5.27         5.01 o                         
   6  -6  17         49.63         56.70         4.71 o                         
   7  -6  17          3.15          3.66         4.35 o                         
  -4  -5  17         51.51         59.68         5.48 o                         
  -3  -5  17         30.28         37.07         4.33 o                         
  -2  -5  17         48.86         51.33         4.70 o                         
  -1  -5  17        141.29        144.66         7.51 o                         
   0  -5  17          2.89          3.19         0.81 o                         
   1  -5  17          0.01          0.26         1.37 o                         
   2  -5  17          8.74         12.42         2.76 o                         
   3  -5  17         18.50         13.56         2.47 o                         
   4  -5  17         85.89         84.18         6.51 o                         
   5  -5  17         54.88         54.02         4.12 o                         
   6  -5  17         81.95         79.56         8.97 o                         
   7  -5  17         59.26         59.82         9.28 o                         
  -4  -4  17         26.49         20.46         3.91 o                         
  -3  -4  17          4.50          3.28         5.06 o                         
  -2  -4  17         24.70         25.89         3.72 o                         
  -1  -4  17          2.25          2.20         4.70 o                         
   0  -4  17         64.76         48.59         1.86 o                         
   1  -4  17        149.46        167.89         4.88 o                         
   2  -4  17         53.43         42.88         3.78 o                         
   3  -4  17         63.19         62.65         9.02 o                         
   4  -4  17          1.15          1.40         4.21 o                         
   5  -4  17         96.07         80.84         8.18 o                         
   6  -4  17          0.12         -0.69         3.13 o                         
   7  -4  17          2.07          1.22         4.09 o                         
  -5  -3  17        340.50        351.56        15.17 o                         
  -4  -3  17         91.27        100.30         6.21 o                         
  -3  -3  17          5.57          2.74         4.84 o                         
  -2  -3  17         15.46         20.68         3.30 o                         
  -1  -3  17        147.02        141.04         6.92 o                         
   0  -3  17          3.90          2.21         1.20 o                         
   1  -3  17          0.09          1.26         1.99 o                         
   2  -3  17          3.34         10.61         2.14 o                         
   3  -3  17         20.38         20.52         4.94 o                         
   4  -3  17         62.32         50.37         3.93 o                         
   5  -3  17         25.82         23.86         4.92 o                         
   6  -3  17          5.51          3.41         3.64 o                         
   7  -3  17          0.19         -0.88         6.54 o                         
  -6  -2  17         64.88         67.39         5.87 o                         
  -5  -2  17        294.97        301.72        13.02 o                         
  -4  -2  17          0.11          0.69         2.74 o                         
  -3  -2  17        699.29        684.29        28.46 o                         
  -2  -2  17        559.48        527.88        19.35 o                         
  -1  -2  17        372.54        360.89         8.69 o                         
   0  -2  17        129.76        107.12         3.66 o                         
   1  -2  17         42.22         51.57         2.76 o                         
   2  -2  17        203.91        152.42         7.02 o                         
   3  -2  17        560.66        471.01        14.01 o                         
   4  -2  17         24.30         16.23         3.21 o                         
   5  -2  17          0.21         64.28        41.02 o                         
   6  -2  17         19.64         15.36         5.66 o                         
   7  -2  17         30.48         39.71         5.42 o                         
  -6  -1  17         47.07         49.72         8.54 o                         
  -5  -1  17        489.89        505.45        23.39 o                         
  -4  -1  17        112.55        113.53         6.41 o                         
  -3  -1  17        870.53        924.84        33.99 o                         
  -2  -1  17       1395.01       1344.05        49.06 o                         
  -1  -1  17        292.93        288.56         8.55 o                         
   0  -1  17        344.57        352.04         8.33 o                         
   1  -1  17         66.45         88.39         4.03 o                         
   2  -1  17        192.60        176.94         6.69 o                         
   3  -1  17        203.15        154.53         8.34 o                         
   4  -1  17         78.63         65.00         4.43 o                         
   5  -1  17          9.20          7.58         3.91 o                         
   6  -1  17          3.17          4.56         6.67 o                         
   7  -1  17          0.48          0.09         4.02 o                         
  -7   0  17          6.01          6.09         3.65 o                         
  -6   0  17         12.88         11.70         3.67 o                         
  -5   0  17         95.49         97.38         6.02 o                         
  -4   0  17       1855.29       1923.74        73.97 o                         
  -3   0  17         11.31         15.12         4.97 o                         
  -2   0  17       2283.52       2360.40        62.29 o                         
  -1   0  17         55.67         54.72         2.44 o                         
   0   0  17        507.52        510.75        10.34 o                         
   1   0  17        234.90        227.15         8.41 o                         
   2   0  17        448.83        456.49        13.27 o                         
   3   0  17          8.97          6.06         3.38 o                         
   4   0  17        160.50        136.11         6.06 o                         
   5   0  17         52.29         53.38         4.79 o                         
   6   0  17         42.19         41.65         5.08 o                         
  -7   1  17          0.26          0.49         4.20 o                         
  -6   1  17          0.00         -0.07         1.82 o                         
  -5   1  17          3.45          7.05         2.79 o                         
  -4   1  17        459.16        439.19        13.53 o                         
  -3   1  17        826.19        848.11        17.13 o                         
  -2   1  17         18.73         17.22         1.13 o                         
  -1   1  17       2768.86       2807.61        78.09 o                         
   0   1  17        197.30        203.42         5.04 o                         
   1   1  17        512.35        473.19        14.53 o                         
   2   1  17         79.13         66.75         4.63 o                         
   3   1  17          6.20          3.70         3.34 o                         
   4   1  17         10.65         10.91         3.23 o                         
   5   1  17         89.27         85.11         6.54 o                         
   6   1  17         13.37         14.68         5.02 o                         
  -7   2  17         12.30         11.63         2.77 o                         
  -6   2  17         35.13         32.96         3.44 o                         
  -5   2  17          2.98          2.51         1.03 o                         
  -4   2  17         17.48         14.83         1.12 o                         
  -3   2  17        336.60        328.14         6.83 o                         
  -2   2  17         33.84         35.11         2.17 o                         
  -1   2  17        166.31        157.47         4.90 o                         
   0   2  17        639.58        617.20        15.32 o                         
   1   2  17          0.66         -0.54         1.45 o                         
   2   2  17        202.83        189.77         7.59 o                         
   3   2  17         94.47         93.59         7.59 o                         
   4   2  17          1.32         -0.45         2.61 o                         
   5   2  17        141.94        174.37         7.98 o                         
  -7   3  17          3.77          1.57         3.13 o                         
  -6   3  17         48.92         44.36         1.85 o                         
  -5   3  17          0.18          0.36         1.09 o                         
  -4   3  17          0.60          0.64         1.10 o                         
  -3   3  17        123.88        115.92         2.95 o                         
  -2   3  17        111.36        108.00         2.63 o                         
  -1   3  17        156.87        149.57         5.19 o                         
   0   3  17        153.12        139.44         4.74 o                         
   1   3  17         27.58         21.39         1.93 o                         
   2   3  17        342.76        338.43        12.82 o                         
   3   3  17         52.86         66.47         5.71 o                         
   4   3  17         47.44         41.08         4.51 o                         
   5   3  17         89.02         96.72         8.18 o                         
  -7   4  17         30.00         29.69         4.92 o                         
  -6   4  17         15.40         15.61         1.71 o                         
  -5   4  17          3.94          3.23         0.99 o                         
  -4   4  17         14.38         18.40         1.59 o                         
  -3   4  17         34.58         33.00         1.94 o                         
  -2   4  17        123.03        126.73         3.55 o                         
  -1   4  17        469.80        472.86        12.67 o                         
   0   4  17         32.24         33.20         1.71 o                         
   1   4  17        131.88        118.44         3.36 o                         
   2   4  17         27.11         25.36         2.15 o                         
   3   4  17         93.36         85.09         6.13 o                         
   4   4  17         49.25         60.61         6.95 o                         
  -7   5  17         17.55         20.82         1.87 o                         
  -6   5  17          3.16          2.54         1.45 o                         
  -5   5  17          5.12          3.02         1.52 o                         
  -4   5  17         36.27         31.30         2.10 o                         
  -3   5  17         15.40         15.39         3.06 o                         
  -2   5  17        265.47        265.71         7.62 o                         
  -1   5  17         32.78         33.62         3.69 o                         
   0   5  17        897.82        908.17        40.20 o                         
   1   5  17          7.52         12.36         4.62 o                         
   2   5  17         67.82         66.24         7.63 o                         
   3   5  17         35.24         34.50        12.82 o                         
  -7   6  17         14.20          8.45         1.54 o                         
  -6   6  17         40.67         42.63         2.64 o                         
  -5   6  17         62.99         61.70         3.20 o                         
  -4   6  17         13.78         20.67         3.69 o                         
  -3   6  17          0.29         -0.63         1.59 o                         
  -2   6  17        246.76        248.38         9.88 o                         
  -1   6  17         58.61         62.99         5.94 o                         
   0   6  17         45.48         48.28         6.21 o                         
   1   6  17          9.36          5.51         4.97 o                         
   2   6  17         36.92         33.74        12.45 o                         
  -6   7  17         60.26         50.38         2.47 o                         
  -5   7  17         16.32         69.95        51.22 o                         
  -4   7  17         12.19         11.84         2.85 o                         
  -3   7  17        229.20        247.45         7.90 o                         
  -2   7  17          8.55          6.98         2.87 o                         
  -1   7  17         23.03         24.77         5.48 o                         
   0   7  17         36.76         38.85         5.69 o                         
   1   7  17          0.02         -1.05         8.52 o                         
  -5   8  17          1.49          0.33         3.64 o                         
  -4   8  17         19.22         17.43         2.91 o                         
  -3   8  17          0.10          0.66         2.21 o                         
  -2   8  17        201.24        218.02         7.95 o                         
  -1   8  17         81.00         95.74         8.09 o                         
   2  -8  18          3.51          2.55         1.88 o                         
   3  -8  18         54.96         55.92         2.99 o                         
   4  -8  18         96.49         94.04         4.51 o                         
  -1  -7  18         18.61         25.47         4.40 o                         
   0  -7  18         24.59         30.10         4.58 o                         
   1  -7  18          1.54          2.72         6.34 o                         
   2  -7  18         19.84         15.77         1.56 o                         
   3  -7  18          0.89          0.50         1.52 o                         
   4  -7  18         12.23         11.48         4.28 o                         
   5  -7  18        121.78        126.43         5.59 o                         
  -2  -6  18         11.33          8.78         3.40 o                         
  -1  -6  18         15.64         25.84         7.29 o                         
   0  -6  18          1.93          1.61         3.18 o                         
   1  -6  18         29.80         28.64         2.01 o                         
   2  -6  18         21.08         19.82         2.65 o                         
   3  -6  18         16.72         19.61         2.70 o                         
   4  -6  18         15.54         13.89         3.21 o                         
   5  -6  18         32.09         36.35         6.19 o                         
   6  -6  18        132.77        148.21         6.76 o                         
  -3  -5  18         70.31         79.91         5.95 o                         
  -2  -5  18         12.58         12.94         6.17 o                         
  -1  -5  18         14.42         20.28         3.77 o                         
   0  -5  18         19.09         16.05         1.53 o                         
   1  -5  18          4.90          3.64         1.55 o                         
   2  -5  18         20.41         21.91         2.20 o                         
   3  -5  18          0.12          0.15         1.78 o                         
   4  -5  18         16.25         20.56         4.73 o                         
   5  -5  18         20.88         20.82         3.32 o                         
   6  -5  18         12.87         19.99         7.05 o                         
  -4  -4  18          0.19          0.59         2.91 o                         
  -3  -4  18         21.30         14.95         6.26 o                         
  -2  -4  18        132.09        134.28         7.10 o                         
  -1  -4  18         36.19         35.60         7.07 o                         
   0  -4  18        181.09        156.63         3.54 o                         
   1  -4  18         21.09         17.10         2.21 o                         
   2  -4  18        144.33        143.14         4.92 o                         
   3  -4  18        272.88        239.30         9.33 o                         
   4  -4  18         16.87         15.28         2.86 o                         
   5  -4  18          9.66         19.28         8.10 o                         
   6  -4  18          4.87          7.51         3.71 o                         
   7  -4  18         23.62         27.95         8.55 o                         
  -5  -3  18         14.01         15.44         4.18 o                         
  -4  -3  18          3.40          0.93         2.86 o                         
  -3  -3  18         53.90         46.47         7.19 o                         
  -2  -3  18         29.66         28.87         3.69 o                         
  -1  -3  18        147.65        135.92         9.69 o                         
   0  -3  18          3.12          5.03         1.79 o
[truncated: 60,348 more chars]
