# Supplementary material for: Crystal structures of 4-meth­oxy­benzoic acid–1,3-bis­(pyridin-4-yl)propane (2/1) and biphenyl-4,4′-di­carb­oxy­lic acid–4-meth­oxy­pyridine (1/2)
Source: Acta Crystallogr E Crystallogr Commun. 2017 Jul 17;73(Pt 8):1192–6. doi: 10.1107/S2056989017010167 (PMC5598847; doi:10.1107/S2056989017010167)
Supplement: Supplementary file 3 [file e-73-01192-IIsup3.hkl]

data_II                                                                         
_shelx_title ' 05052612'                                                        
_shelx_refln_list_code          4                                               
_shelx_F_calc_maximum      323.08                                               
_exptl_crystal_F_000       968.00                                               
_reflns_d_resolution_high  0.7700                                               
                                                                                
loop_                                                                           
 _space_group_symop_operation_xyz                                               
 'x, y, z'                                                                      
 '-x, y+1/2, -z+1/2'                                                            
 '-x, -y, -z'                                                                   
 'x, -y-1/2, z-1/2'                                                             
                                                                                
_cell_length_a    18.3539                                                       
_cell_length_b     7.4166                                                       
_cell_length_c    16.6738                                                       
_cell_angle_alpha  90.000                                                       
_cell_angle_beta  104.943                                                       
_cell_angle_gamma  90.000                                                       
                                                                                
_shelx_F_squared_multiplier     1.000                                           
                                                                                
loop_                                                                           
 _refln_index_h                                                                 
 _refln_index_k                                                                 
 _refln_index_l                                                                 
 _refln_F_squared_calc                                                          
 _refln_F_squared_meas                                                          
 _refln_F_squared_sigma                                                         
 _refln_observed_status                                                         
   3   0   0        357.93        317.71         4.58 o                         
   4   0   0      22812.03      19324.11       538.43 o                         
   5   0   0       1202.92       1137.43        20.40 o                         
   6   0   0        495.42        468.92         9.28 o                         
   7   0   0       2920.95       2994.43        55.42 o                         
   8   0   0        592.09        653.16        29.32 o                         
   9   0   0         10.40         30.46        17.53 o                         
  10   0   0        630.18        683.92        12.47 o                         
  11   0   0       1951.93       2087.48        40.65 o                         
  12   0   0         60.26         46.62         6.01 o                         
  13   0   0        843.16        854.76        17.09 o                         
  14   0   0          0.51          2.99         3.84 o                         
  15   0   0        560.64        543.44        14.16 o                         
  16   0   0          2.28          2.20         3.88 o                         
  17   0   0         50.77         58.11         4.23 o                         
  18   0   0          0.90          1.41         4.05 o                         
  19   0   0        155.22        157.84         8.55 o                         
  20   0   0         36.58         40.65         4.88 o                         
  21   0   0        302.43        323.09        12.18 o                         
  22   0   0         22.33         23.44         6.38 o                         
  23   0   0         20.69         22.93         6.69 o                         
   2   1   0        167.08        177.03         2.92 o                         
   3   1   0       3509.08       3130.11        45.43 o                         
   4   1   0       1521.83       1486.26        19.22 o                         
   5   1   0       3036.19       2813.13        36.20 o                         
   6   1   0         10.60         13.73         4.14 o                         
   7   1   0      14785.86      14607.58       272.71 o                         
   8   1   0        363.68        333.06         7.22 o                         
   9   1   0        164.94        156.06         3.87 o                         
  10   1   0        208.16        194.76         4.29 o                         
  11   1   0       2419.86       2582.69        36.15 o                         
  12   1   0        130.89        112.66         4.27 o                         
  13   1   0        875.02        896.78        13.00 o                         
  14   1   0         11.98         13.89         2.67 o                         
  15   1   0        593.09        551.70         9.92 o                         
  16   1   0          0.02         -0.23         2.44 o                         
  17   1   0         32.41         28.25         3.72 o                         
  18   1   0          6.19          2.47         2.92 o                         
  19   1   0        168.07        157.29         5.42 o                         
  20   1   0        171.35        160.78         6.28 o                         
  21   1   0        132.08        131.45         6.15 o                         
  22   1   0         70.71         72.06         5.48 o                         
   0   2   0      20599.74      18844.03       427.94 o                         
   1   2   0          4.26          4.64         1.24 o                         
   2   2   0        465.01        417.84         5.06 o                         
   3   2   0        206.73        186.85         2.66 o                         
   4   2   0         54.91         51.30         1.84 o                         
   5   2   0        232.41        243.39         3.46 o                         
   6   2   0         69.69         71.84         5.92 o                         
   7   2   0       4134.23       4573.40        66.48 o                         
   8   2   0        367.91        405.91         6.89 o                         
   9   2   0         28.50         35.57         2.47 o                         
  10   2   0         37.81         52.84         4.38 o                         
  11   2   0          3.45          4.75         2.21 o                         
  12   2   0          0.97          1.13         2.05 o                         
  13   2   0          9.17         10.66         2.24 o                         
  14   2   0        265.73        219.81         5.65 o                         
  15   2   0         78.99         83.94         4.14 o                         
  16   2   0        196.47        177.67         5.00 o                         
  17   2   0        219.68        218.83         6.20 o                         
  18   2   0         39.36         40.63         3.93 o                         
  19   2   0         57.67         56.31         4.73 o                         
  20   2   0         63.02         75.19         4.99 o                         
  21   2   0          4.58          3.20         3.02 o                         
  22   2   0         10.37         26.24         4.42 o                         
   1   3   0         68.84         78.94         1.65 o                         
   2   3   0         73.83         91.59         2.04 o                         
   3   3   0        202.32        193.99         3.45 o                         
   4   3   0        531.72        621.85        12.39 o                         
   5   3   0         16.67         18.19         1.44 o                         
   6   3   0        466.53        453.02         6.95 o                         
   7   3   0        451.00        472.66         8.02 o                         
   8   3   0       3712.16       3820.88        99.90 o                         
   9   3   0         13.27         12.17         1.29 o                         
  10   3   0        362.31        365.34         5.66 o                         
  11   3   0         18.01         17.36         2.06 o                         
  12   3   0          5.27         10.00         2.39 o                         
  13   3   0          0.02          1.36         1.91 o                         
  14   3   0        401.64        315.96         7.37 o                         
  15   3   0         69.36         50.48         3.04 o                         
  16   3   0         54.06         57.61         3.15 o                         
  17   3   0        183.70        180.07         5.30 o                         
  18   3   0         15.19         16.30         3.07 o                         
  19   3   0        648.71        608.64        11.84 o                         
  20   3   0         38.08         40.22         4.33 o                         
  21   3   0        272.08        236.72         7.19 o                         
   0   4   0        670.54        607.82        10.70 o                         
   1   4   0          3.10          1.03         0.97 o                         
   2   4   0        120.37        118.49         2.13 o                         
   3   4   0         30.75         25.85         1.18 o                         
   4   4   0         57.17         49.62         1.70 o                         
   5   4   0        269.61        286.66         4.42 o                         
   6   4   0          1.43          3.26         1.06 o                         
   7   4   0        559.51        657.50         8.38 o                         
   8   4   0        198.04        189.53         3.03 o                         
   9   4   0         30.02         30.92         1.75 o                         
  10   4   0        206.34        208.68         6.26 o                         
  11   4   0          1.85          1.24         1.23 o                         
  12   4   0        350.83        326.51        10.37 o                         
  13   4   0        178.38        176.94         5.02 o                         
  14   4   0          0.01          0.22         1.29 o                         
  15   4   0        326.56        244.67        10.50 o                         
  16   4   0          2.11          3.37         1.72 o                         
  17   4   0        260.50        223.45         7.54 o                         
  18   4   0         11.06         15.40         2.30 o                         
  19   4   0         95.86        106.56         6.03 o                         
  20   4   0        183.47        174.33         9.01 o                         
   1   5   0        645.93        654.34         7.70 o                         
   2   5   0         31.54         40.80         2.13 o                         
   3   5   0         53.84         63.88         2.26 o                         
   4   5   0         14.10         14.77         1.34 o                         
   5   5   0        105.98        104.83         2.52 o                         
   6   5   0         31.51         32.88         3.31 o                         
   7   5   0         30.81         38.02         2.27 o                         
   8   5   0         28.10         23.16         2.20 o                         
   9   5   0         35.49         37.76         1.58 o                         
  10   5   0        116.68        115.20         2.50 o                         
  11   5   0         54.47         53.06         1.90 o                         
  12   5   0          5.30          3.83         1.15 o                         
  13   5   0        318.70        295.15         7.34 o                         
  14   5   0        402.62        333.76         8.05 o                         
  15   5   0        246.31        221.66         4.84 o                         
  16   5   0         36.25         39.60         1.96 o                         
  17   5   0         27.92         23.69         6.00 o                         
  18   5   0         20.22         21.02         5.88 o                         
  19   5   0         66.73         44.94         7.64 o                         
   0   6   0        164.36        212.59         5.14 o                         
   1   6   0          3.96          3.77         1.25 o                         
   2   6   0        726.25        756.76         9.14 o                         
   3   6   0         64.45         61.02         1.93 o                         
   4   6   0        161.21        164.75         3.36 o                         
   5   6   0        699.11        739.00         8.93 o                         
   6   6   0         62.76         56.69         2.23 o                         
   7   6   0         38.96         39.53         2.36 o                         
   8   6   0          9.67          7.56         1.11 o                         
   9   6   0          4.66          4.82         1.28 o                         
  10   6   0          8.34          7.24         1.26 o                         
  11   6   0          1.57          1.23         0.86 o                         
  12   6   0          0.09         -0.46         0.90 o                         
  13   6   0        355.12        346.49         7.22 o                         
  14   6   0         25.87         20.91         2.23 o                         
  15   6   0        101.58         95.76        11.08 o                         
  16   6   0        137.52        146.44        10.12 o                         
  17   6   0          6.69          6.49         5.61 o                         
  18   6   0          1.20          3.36         4.30 o                         
   1   7   0        237.62        237.58         4.01 o                         
   2   7   0        123.07        142.06         3.00 o                         
   3   7   0         25.52         25.49         2.11 o                         
   4   7   0        108.28        118.57         2.94 o                         
   5   7   0        508.01        511.22         6.91 o                         
   6   7   0         45.06         51.27         2.08 o                         
   7   7   0         16.01         14.87         1.20 o                         
   8   7   0         16.63         19.13         5.20 o                         
   9   7   0         76.83         79.05         7.11 o                         
  10   7   0         31.60         33.19         6.39 o                         
  11   7   0         12.92          9.11         5.75 o                         
  12   7   0        189.42        177.61        10.70 o                         
  13   7   0         42.12         42.92         5.11 o                         
  14   7   0         12.10         12.94         7.17 o                         
  15   7   0          3.20         -1.23         6.08 o                         
   0   8   0         36.71         41.40         3.33 o                         
   1   8   0          0.02          0.69         1.51 o                         
   2   8   0          0.53         -0.22         1.41 o                         
   3   8   0        249.73        263.82         4.52 o                         
   4   8   0        830.74        866.38        10.27 o                         
   5   8   0        197.02        186.93         6.03 o                         
   6   8   0        206.89        207.50         8.94 o                         
   7   8   0         68.00         65.70         6.58 o                         
   8   8   0         19.82         21.23         5.66 o                         
   9   8   0        113.13        116.88         8.53 o                         
  10   8   0          4.96          2.84         5.14 o                         
  11   8   0         17.28         17.64         6.69 o                         
  12   8   0        236.99        253.09        14.90 o                         
   1   9   0        304.76        318.09        10.68 o                         
   2   9   0       1726.25       1816.89        43.12 o                         
   3   9   0        391.59        404.17         8.20 o                         
   4   9   0        199.71        220.55         6.89 o                         
   5   9   0         12.47         12.80         4.10 o                         
   6   9   0          3.73          3.28         3.34 o                         
   7   9   0         24.44         23.15         4.40 o                         
   8   9   0         13.77         11.20         5.62 o                         
 -23   1   1         71.34         92.49         6.15 o                         
 -22   1   1          4.14          2.89         3.70 o                         
 -21   1   1         69.16         72.33         4.45 o                         
 -20   1   1         59.33         59.67         4.37 o                         
 -19   1   1         26.74         32.07         4.20 o                         
 -18   1   1         63.10         61.07         4.57 o                         
 -17   1   1          3.90          5.34         3.14 o                         
 -16   1   1         18.35         26.20         3.73 o                         
 -15   1   1         37.74         36.70         3.86 o                         
 -14   1   1        350.40        342.26         7.54 o                         
 -13   1   1         64.36         65.80         4.00 o                         
 -12   1   1        697.48        706.47        10.55 o                         
 -11   1   1         61.47         67.94         5.46 o                         
 -10   1   1       1597.92       1711.40        22.84 o                         
  -9   1   1         71.73         78.17         9.22 o                         
  -8   1   1          1.50         -2.21         2.21 o                         
  -7   1   1       3633.72       3651.75        50.21 o                         
  -6   1   1       5776.67       5634.50        84.50 o                         
  -5   1   1        209.24        188.92         3.62 o                         
  -4   1   1       1532.06       1427.56        19.80 o                         
  -3   1   1        489.14        452.87        13.62 o                         
  -2   1   1        296.43        257.42         2.47 o                         
  -1   1   1        291.37        303.07         2.32 o                         
   0   1   1        788.36        836.16         8.14 o                         
   1   1   1      23134.25      20608.62       472.88 o                         
   2   1   1       1130.16       1166.27        17.51 o                         
   3   1   1          9.64         27.98         5.16 o                         
   4   1   1       2139.35       1997.54        24.87 o                         
   5   1   1          0.00          0.80         0.92 o                         
   6   1   1        965.70        912.41        11.29 o                         
   7   1   1        341.86        353.85         5.39 o                         
   8   1   1          5.39          0.44         1.53 o                         
   9   1   1       1976.00       2138.98        27.78 o                         
  10   1   1        524.80        525.56         8.11 o                         
  11   1   1         79.76         90.22         3.10 o                         
  12   1   1        108.85        101.97         4.23 o                         
  13   1   1          6.36          6.41         2.60 o                         
  14   1   1        298.95        281.13         5.77 o                         
  15   1   1         25.05         19.65         3.15 o                         
  16   1   1         54.85         41.59         3.71 o                         
  17   1   1         46.73         49.54         3.99 o                         
  18   1   1         34.04         32.76         3.43 o                         
  19   1   1          0.81          0.97         2.78 o                         
  20   1   1         48.26         41.11         4.45 o                         
  21   1   1         34.92         34.52         5.10 o                         
  22   1   1        112.94        123.69         7.18 o                         
 -22   2   1          1.54          2.24         3.45 o                         
 -21   2   1         30.03         37.62         5.14 o                         
 -20   2   1         58.84         60.72         5.61 o                         
 -19   2   1        955.57        932.39        15.65 o                         
 -18   2   1         30.46         22.85         3.81 o                         
 -17   2   1          4.42          6.18         3.16 o                         
 -16   2   1        226.83        225.79         6.31 o                         
 -15   2   1         60.37         56.82         3.92 o                         
 -14   2   1         10.56         13.56         2.64 o                         
 -13   2   1         22.17         27.18         3.15 o                         
 -12   2   1        100.18         91.30         3.97 o                         
 -11   2   1         65.91         77.29         3.16 o                         
 -10   2   1        101.04         98.62         3.40 o                         
  -9   2   1        504.02        561.55         8.73 o                         
  -8   2   1        239.35        247.02         4.97 o                         
  -7   2   1         33.36         59.71         8.98 o                         
  -6   2   1        125.38        142.04        12.65 o                         
  -5   2   1        491.41        479.62         7.78 o                         
  -4   2   1        157.26        174.58         9.60 o                         
  -3   2   1       1000.67       1013.86        12.32 o                         
  -2   2   1          4.26          0.27         1.33 o                         
  -1   2   1        124.85        167.68         3.27 o                         
   0   2   1        140.83        140.91         2.58 o                         
   1   2   1      71091.04      62883.88      1570.89 o                         
   2   2   1       1431.08       1403.11        14.33 o                         
   3   2   1       2928.19       2873.46        48.45 o                         
   4   2   1        464.95        483.46         8.47 o                         
   5   2   1       2027.88       2101.07        23.12 o                         
   6   2   1         38.72         35.49         5.45 o                         
   7   2   1        142.67        158.45         3.73 o                         
   8   2   1       4832.49       5421.94        80.69 o                         
   9   2   1        247.10        231.62         3.85 o                         
  10   2   1        116.99        123.13         3.27 o                         
  11   2   1        119.97        111.06         3.39 o                         
  12   2   1        696.83        737.96        10.81 o                         
  13   2   1         14.34         10.08         2.82 o                         
  14   2   1         56.12         66.42         3.57 o                         
  15   2   1         31.04         23.47         3.04 o                         
  16   2   1        723.67        633.78        10.89 o                         
  17   2   1         97.07        103.36         4.58 o                         
  18   2   1          6.36         10.15         2.73 o                         
  19   2   1          1.44          2.09         2.83 o                         
  20   2   1          4.23          5.30         3.19 o                         
  21   2   1         99.58         94.28        13.07 o                         
  22   2   1          0.45         -0.65         2.70 o                         
 -22   3   1        420.76        466.61        10.79 o                         
 -21   3   1        137.43        143.72         5.63 o                         
 -20   3   1         92.41         86.71         5.61 o                         
 -19   3   1        524.51        534.49        13.25 o                         
 -18   3   1        254.09        289.39         7.20 o                         
 -17   3   1         29.78         32.17         3.13 o                         
 -16   3   1         22.10         16.93         3.13 o                         
 -15   3   1         17.04         20.39         2.94 o                         
 -14   3   1       1057.36        962.91        14.55 o                         
 -13   3   1         10.33          5.85         2.15 o                         
 -12   3   1         86.85         84.73         5.27 o                         
 -11   3   1          0.73          1.25         2.41 o                         
 -10   3   1        457.70        518.17         7.95 o                         
  -9   3   1         74.16         82.07         2.72 o                         
  -8   3   1       1062.32       1076.67        23.84 o                         
  -7   3   1        109.92        121.32         2.53 o                         
  -6   3   1       2145.89       2508.92        35.45 o                         
  -5   3   1         17.85         23.68         5.48 o                         
  -4   3   1          0.16          1.75         1.19 o                         
  -3   3   1        627.95        632.03         6.37 o                         
  -2   3   1        414.66        399.00         5.34 o                         
  -1   3   1        227.36        274.92         3.48 o                         
   0   3   1         41.91         38.61         1.58 o                         
   1   3   1       6218.91       6543.59        88.64 o                         
   2   3   1       1949.08       2023.88        23.26 o                         
   3   3   1       1088.82       1092.24        11.01 o                         
   4   3   1        405.85        435.19         5.01 o                         
   5   3   1         65.43         77.43         2.28 o                         
   6   3   1          2.28          2.23         0.80 o                         
   7   3   1         77.93         65.13         2.23 o                         
   8   3   1        374.55        414.76         7.76 o                         
   9   3   1        232.06        202.27         3.50 o                         
  10   3   1          3.67          3.98         1.16 o                         
  11   3   1         76.00         72.13         2.71 o                         
  12   3   1         14.12         14.82         2.40 o                         
  13   3   1        129.34        142.46         4.48 o                         
  14   3   1         13.97         13.69         2.55 o                         
  15   3   1        290.33        219.35         5.65 o                         
  16   3   1          1.31          0.22         2.32 o                         
  17   3   1         55.74         53.05         3.50 o                         
  18   3   1          5.51          4.89         2.28 o                         
  19   3   1          0.69          2.03         2.37 o                         
  20   3   1         85.27         87.73         5.30 o                         
  21   3   1        427.00        468.50        10.79 o                         
 -21   4   1        574.81        674.21        24.11 o                         
 -20   4   1         72.04         55.35         4.07 o                         
 -19   4   1        123.34        113.22         4.97 o                         
 -18   4   1        430.66        392.56        20.22 o                         
 -17   4   1         33.47         26.98         2.24 o                         
 -16   4   1          0.63          1.13         1.65 o                         
 -15   4   1        848.54        814.41        31.85 o                         
 -14   4   1         69.51         50.40         2.70 o                         
 -13   4   1         38.17         22.74         2.41 o                         
 -12   4   1         88.14         86.93         3.80 o                         
 -11   4   1       1113.31       1063.47        25.63 o                         
 -10   4   1         14.76         10.79         1.74 o                         
  -9   4   1        358.71        350.96         5.23 o                         
  -8   4   1        215.03        236.63         3.47 o                         
  -7   4   1        205.23        212.43         3.82 o                         
  -6   4   1       1829.79       2105.97        24.77 o                         
  -5   4   1        266.22        258.08         4.06 o                         
  -4   4   1        308.29        316.67         4.03 o                         
  -3   4   1        269.14        269.58         3.43 o                         
  -2   4   1          8.94          4.69         1.26 o                         
  -1   4   1        669.90        699.27         7.32 o                         
   0   4   1         54.83         48.73         1.66 o                         
   1   4   1       1027.15       1096.31        11.83 o                         
   2   4   1         11.73          9.84         1.27 o                         
   3   4   1          0.66          3.09         0.92 o                         
   4   4   1         18.71         24.63         1.39 o                         
   5   4   1         91.73         89.80         2.40 o                         
   6   4   1        105.32        103.76         2.19 o                         
   7   4   1          0.10         -0.23         0.74 o                         
   8   4   1         51.37         42.15         1.33 o                         
   9   4   1          5.76          7.17         1.12 o                         
  10   4   1         99.04         96.62         2.22 o                         
  11   4   1        150.26        151.47         2.57 o                         
  12   4   1         41.95         37.41         2.13 o                         
  13   4   1        206.70        204.27         6.20 o                         
  14   4   1        303.62        278.25        10.24 o                         
  15   4   1        378.12        315.98        11.15 o                         
  16   4   1        376.77        305.27        16.31 o                         
  17   4   1          7.44         10.64         1.68 o                         
  18   4   1         83.85         95.35         3.71 o                         
  19   4   1         39.04         46.20         4.04 o                         
  20   4   1          0.01         -1.33         3.98 o                         
 -19   5   1         69.70         54.46        18.57 o                         
 -18   5   1          6.08          2.38         2.40 o                         
 -17   5   1         38.28         29.51         2.40 o                         
 -16   5   1          0.71         -0.36         1.46 o                         
 -15   5   1         33.44         26.83         1.73 o                         
 -14   5   1         52.08         50.70         1.94 o                         
 -13   5   1        421.89        347.08         8.71 o                         
 -12   5   1         22.91         17.16         1.68 o                         
 -11   5   1       1293.00       1256.88        17.37 o                         
 -10   5   1         51.13         49.65         2.41 o                         
  -9   5   1        325.10        332.13         6.05 o                         
  -8   5   1          1.48          0.80         1.16 o                         
  -7   5   1        180.05        189.08         3.78 o                         
  -6   5   1          1.46          2.73         1.64 o                         
  -5   5   1        195.57        204.75         3.42 o                         
  -4   5   1        283.31        291.27         5.07 o                         
  -3   5   1         53.84         47.11         2.05 o                         
  -2   5   1        127.82        132.94         2.69 o                         
  -1   5   1         98.29        104.27         2.72 o                         
   0   5   1        217.40        206.79         3.73 o                         
   1   5   1         13.77          8.56         1.40 o                         
   2   5   1        618.40        626.71         7.51 o                         
   3   5   1         53.12         57.64         1.93 o                         
   4   5   1        418.05        441.04         5.09 o                         
   5   5   1        112.04        111.35         3.13 o                         
   6   5   1          8.36          6.47         0.83 o                         
   7   5   1          4.22          4.10         0.82 o                         
   8   5   1          1.82          1.81         0.63 o                         
   9   5   1        130.66        131.26         2.36 o                         
  10   5   1        162.13        178.52         2.68 o                         
  11   5   1         55.31         56.47         1.40 o                         
  12   5   1        135.63        128.83         3.46 o                         
  13   5   1         27.87         30.67         3.58 o                         
  14   5   1          3.12          2.02         1.02 o                         
  15   5   1          6.60          4.39         1.15 o                         
  16   5   1          1.58          0.33         3.15 o                         
  17   5   1         35.50         29.38         6.18 o                         
  18   5   1         20.69         10.18         6.46 o                         
  19   5   1         26.64         20.53         6.82 o                         
 -18   6   1          2.57          1.12         5.09 o                         
 -17   6   1          0.02          0.10         3.63 o                         
 -16   6   1          0.10         -0.60         4.42 o                         
 -15   6   1         12.02          5.64         1.87 o                         
 -14   6   1         10.36          4.80         2.20 o                         
 -13   6   1        374.08        333.55         5.77 o                         
 -12   6   1          5.91          8.81         1.61 o                         
 -11   6   1          0.02          1.00         1.30 o                         
 -10   6   1        132.04        133.84         3.46 o                         
  -9   6   1         60.43         62.14         2.75 o                         
  -8   6   1        188.81        186.95         4.07 o                         
  -7   6   1         14.86         13.43         2.60 o                         
  -6   6   1        457.25        440.41         8.34 o                         
  -5   6   1        282.82        279.17         4.97 o                         
  -4   6   1        729.17        752.20         9.50 o                         
  -3   6   1         54.67         50.28         2.14 o                         
  -2   6   1         45.51         52.18         2.42 o                         
  -1   6   1         75.54         95.49         2.84 o                         
   0   6   1          7.48         13.90         1.55 o                         
   1   6   1        388.98        388.41         5.16 o                         
   2   6   1         46.95         42.77         1.82 o                         
   3   6   1         65.55         63.54         2.62 o                         
   4   6   1        258.01        274.40         3.99 o                         
   5   6   1        738.71        784.38         9.21 o                         
   6   6   1          2.29          3.68         0.81 o                         
   7   6   1          1.10          0.77         3.80 o                         
   8   6   1         10.78          7.56         4.61 o                         
   9   6   1         33.00         32.67         5.79 o                         
  10   6   1         58.30         60.23         4.97 o                         
  11   6   1        271.94        271.31        11.40 o                         
  12   6   1         19.20         17.60         2.20 o                         
  13   6   1       1036.77       1014.37        26.42 o                         
  14   6   1         92.11         77.16         8.86 o                         
  15   6   1        163.81        161.24         8.31 o                         
  16   6   1          4.86          3.38         2.98 o                         
  17   6   1        115.96        101.41        16.61 o                         
 -16   7   1          0.04          0.23         3.59 o                         
 -15   7   1         29.99         10.17         7.78 o                         
 -14   7   1         37.18         12.78         9.38 o                         
 -13   7   1         39.92         26.41        14.63 o                         
 -12   7   1        355.25        332.63         8.53 o                         
 -11   7   1        305.34        310.72         8.13 o                         
 -10   7   1         13.86         17.04         2.80 o                         
  -9   7   1        131.57        135.39         3.15 o                         
  -8   7   1         53.03         58.30         2.22 o                         
  -7   7   1         26.63         28.33         2.10 o                         
  -6   7   1         26.04         26.80         2.22 o                         
  -5   7   1         58.63         53.11         2.45 o                         
  -4   7   1        208.39        217.75         4.34 o                         
  -3   7   1         62.86         63.24         2.72 o                         
  -2   7   1        133.31        142.97         2.93 o                         
  -1   7   1          0.08          1.24         1.47 o                         
   0   7   1        148.58        149.76         3.14 o                         
   1   7   1        421.93        428.77         5.74 o                         
   2   7   1        297.19        320.38         4.66 o                         
   3   7   1       1378.23       1512.77        16.75 o                         
   4   7   1          4.73          3.51         1.33 o                         
   5   7   1        544.02        591.56         7.22 o                         
   6   7   1          1.23         -0.40         3.70 o                         
   7   7   1         41.27         48.95         6.04 o                         
   8   7   1          7.10         15.29         6.28 o                         
   9   7   1          7.42          6.83         5.02 o                         
  10   7   1          4.27          2.67         2.84 o                         
  11   7   1          8.47         14.16         6.06 o                         
  12   7   1        162.45        178.08        10.78 o                         
  13   7   1         92.28         93.76         9.51 o                         
  14   7   1          1.72          2.36         3.51 o                         
  15   7   1         30.14         27.18         5.96 o                         
 -13   8   1         29.70         25.50         7.74 o                         
 -12   8   1         15.89         15.97         6.95 o                         
 -11   8   1         58.10         66.23         8.01 o                         
 -10   8   1          7.89          6.00         5.43 o                         
  -9   8   1         17.55         13.65         5.53 o                         
  -8   8   1        255.89        259.24        10.44 o                         
  -7   8   1          0.05          3.05         4.13 o                         
  -6   8   1          5.35          5.93         4.07 o                         
  -5   8   1         23.83         22.16         1.73 o                         
  -4   8   1         66.00         69.07         2.37 o                         
  -3   8   1        227.34        254.34         4.91 o                         
  -2   8   1         85.71         94.64         2.71 o                         
  -1   8   1        421.30        450.10         6.48 o                         
   0   8   1         37.94         39.77         2.08 o                         
   1   8   1        254.94        263.60         4.25 o                         
   2   8   1        341.35        360.53         5.27 o                         
   3   8   1        545.69        613.07         9.50 o                         
   4   8   1        225.07        238.39         6.26 o                         
   5   8   1          9.09          6.82         2.70 o                         
   6   8   1       1015.20        990.52        23.97 o                         
   7   8   1        111.56        105.89         7.81 o                         
   8   8   1         89.31        103.99         8.00 o                         
   9   8   1         33.95         36.47         6.69 o                         
  10   8   1         30.25         22.85         6.65 o                         
  11   8   1         20.83         17.22         6.87 o                         
  12   8   1         99.17        112.13        10.32 o                         
  -8   9   1         40.69         44.81         6.63 o                         
  -7   9   1          0.21         -0.31         4.03 o                         
  -6   9   1         47.98         59.75         4.04 o                         
  -5   9   1        182.46        185.86         7.81 o                         
  -4   9   1        463.75        461.90         9.15 o                         
  -3   9   1        137.34        142.65         5.75 o                         
  -2   9   1         33.20         38.40         3.47 o                         
  -1   9   1        432.59        476.80         9.97 o                         
   0   9   1        470.75        502.88         9.19 o                         
   1   9   1        256.28        262.77         6.18 o                         
   2   9   1        118.96        122.79         4.68 o                         
   3   9   1         29.10         34.83         3.38 o                         
   4   9   1        114.73        120.78         4.77 o                         
   5   9   1        597.93        641.98        14.05 o                         
   6   9   1          0.87         -0.80         3.25 o                         
   7   9   1         34.90         38.29         4.25 o                         
 -23   0   2         27.16         30.34         4.91 o                         
 -22   0   2          3.23          2.58         5.19 o                         
 -21   0   2          3.53          7.80         5.45 o                         
 -20   0   2          0.02         -1.79         4.68 o                         
 -19   0   2         93.16        102.21         8.07 o                         
 -18   0   2       1781.32       1781.19        39.82 o                         
 -17   0   2        103.39         96.96         7.63 o                         
 -16   0   2          6.02          7.44         4.82 o                         
 -15   0   2        569.39        576.51        13.16 o                         
 -14   0   2          7.15          6.40         4.37 o                         
 -13   0   2       1966.15       2008.20        41.56 o                         
 -12   0   2        388.01        361.51         9.67 o                         
 -11   0   2        679.88        741.66        15.52 o                         
 -10   0   2        144.20        112.42         5.32 o                         
  -9   0   2        750.00        799.96        16.71 o                         
  -8   0   2        110.62        156.78         5.14 o                         
  -7   0   2        511.44        555.47        10.46 o                         
  -6   0   2       1200.66       1161.34        21.89 o                         
  -5   0   2        436.39        357.99        12.64 o                         
  -4   0   2         10.68          6.07        11.81 o                         
  -3   0   2       1693.22       1737.08        27.61 o                         
   1   0   2        479.67        493.97         5.33 o                         
   2   0   2       4579.26       4137.33       126.22 o                         
   3   0   2       4127.57       3912.53        78.84 o                         
   4   0   2         49.74         40.85         2.81 o                         
   5   0   2       1791.06       1907.97        33.49 o                         
   6   0   2          0.05         -0.02         1.57 o                         
   7   0   2        249.74        251.22         5.88 o                         
   8   0   2         76.39         64.44         3.60 o                         
   9   0   2      13656.41      14602.23       391.10 o                         
  10   0   2       2555.49       2879.44        56.53 o                         
  11   0   2         92.43        108.35         5.35 o                         
  12   0   2        128.37        144.26         6.27 o                         
  13   0   2        981.80       1028.01        21.33 o                         
  14   0   2          4.18          3.69         3.59 o                         
  15   0   2        213.48        227.05         8.36 o                         
  16   0   2        331.20        355.71        10.85 o                         
  17   0   2        265.95        259.13        11.57 o                         
  18   0   2        198.58        214.06         9.35 o                         
  19   0   2         73.52         75.74        10.91 o                         
  20   0   2          2.92          1.71         4.02 o                         
  21   0   2         57.07         30.63        26.19 o                         
  22   0   2        168.34        170.92         8.06 o                         
 -23   1   2         37.73         49.28         5.49 o                         
 -22   1   2         13.23         14.39         4.41 o                         
 -21   1   2         85.45         84.02         5.69 o                         
 -20   1   2         70.75         70.12         5.32 o                         
 -19   1   2        262.83        254.99         7.65 o                         
 -18   1   2         44.62         39.08         3.39 o                         
 -17   1   2        726.65        725.33        13.11 o                         
 -16   1   2         49.39         47.23         4.20 o                         
 -15   1   2        208.25        213.92         6.35 o                         
 -14   1   2          0.19          0.17         1.96 o                         
 -13   1   2        419.13        405.88         8.25 o                         
 -12   1   2        126.23         93.85         4.35 o                         
 -11   1   2         50.57         44.57         3.25 o                         
 -10   1   2        187.32        131.60         3.55 o                         
  -9   1   2          4.66          4.67         1.92 o                         
  -8   1   2        713.04        716.91        15.64 o                         
  -7   1   2        526.82        510.80         7.97 o                         
  -6   1   2       7266.93       6648.55       118.64 o                         
  -5   1   2       1546.12       1504.42        19.34 o                         
  -4   1   2          4.18         33.72         9.60 o                         
  -3   1   2        302.15        250.19         3.51 o                         
  -2   1   2       3328.78       3137.84        46.08 o                         
  -1   1   2        201.69        180.60         1.69 o                         
   0   1   2         17.72         12.74         0.60 o                         
   1   1   2        234.41        248.74         3.17 o                         
   2   1   2      86485.00      72971.52      2128.28 o                         
   3   1   2       1449.97       1475.02        30.77 o                         
   4   1   2       3110.11       2867.32        34.27 o                         
   5   1   2       1073.09       1048.04        19.62 o                         
   6   1   2        252.88        250.87         5.00 o                         
   7   1   2       1065.14       1082.73        13.40 o                         
   8   1   2        571.86        552.02         7.40 o                         
   9   1   2       2630.62       2855.26        38.84 o                         
  10   1   2       1837.36       1996.19        26.66 o                         
  11   1   2        110.23        119.91         3.84 o                         
  12   1   2         39.53         46.41         3.11 o                         
  13   1   2        616.06        640.06         9.69 o                         
  14   1   2         14.74         12.86         2.83 o                         
  15   1   2        186.97        197.36         6.57 o                         
  16   1   2        131.28        121.59         4.17 o                         
  17   1   2        699.13        676.04        11.77 o                         
  18   1   2        108.05        118.16         5.80 o                         
  19   1   2          7.49          6.67         3.19 o                         
  20   1   2         28.58         14.54         8.73 o                         
  21   1   2        229.81        220.28         8.97 o                         
  22   1   2         68.31         62.08        11.99 o                         
 -22   2   2         65.22         66.65         4.96 o                         
 -21   2   2        120.98        128.75         6.30 o                         
 -20   2   2        284.07        283.94         7.52 o                         
 -19   2   2        997.45        995.95        17.62 o                         
 -18   2   2        483.31        476.92        10.34 o                         
 -17   2   2        845.38        832.31        13.75 o                         
 -16   2   2          0.40          0.44         2.65 o                         
 -15   2   2          7.82         10.37         3.21 o                         
 -14   2   2         94.48        100.82         4.70 o                         
 -13   2   2        329.59        312.40         7.21 o                         
 -12   2   2         28.79         21.81         3.66 o                         
 -11   2   2        829.11        857.39        12.50 o                         
 -10   2   2       1357.29       1292.90        17.24 o                         
  -9   2   2        857.08        921.81        12.16 o                         
  -8   2   2        698.74        646.97        17.02 o                         
  -7   2   2          6.79         27.28         9.29 o                         
  -6   2   2       3578.54       3668.32        52.19 o                         
  -5   2   2       3450.18       3545.63        43.26 o                         
  -4   2   2        362.90        356.22         6.27 o                         
  -3   2   2        159.55        141.22         2.67 o                         
  -2   2   2       1915.65       1870.96        18.82 o                         
  -1   2   2         85.40         74.41         2.39 o                         
   0   2   2       2484.46       2380.54        35.62 o                         
   1   2   2        970.39        947.24        10.67 o                         
   2   2   2     104380.13      90890.84      2850.99 o                         
   3   2   2        702.06        708.55        21.52 o                         
   4   2   2       1451.15       1461.14        20.47 o                         
   5   2   2         57.76         63.05         3.32 o                         
   6   2   2       4098.23       4200.18        52.99 o                         
   7   2   2        147.92        160.75         2.87 o                         
   8   2   2        106.63        108.25         2.49 o                         
   9   2   2        805.26        913.48        11.58 o                         
  10   2   2         33.11         35.42         2.49 o                         
  11   2   2          3.45          4.35         1.91 o                         
  12   2   2        216.11        223.31         4.55 o                         
  13   2   2         79.05         78.58         3.66 o                         
  14   2   2          4.64          3.60         2.39 o                         
  15   2   2        406.42        389.45         7.79 o                         
  16   2   2         17.06         12.37         2.85 o                         
  17   2   2        275.74        228.19         7.19 o                         
  18   2   2          7.39          6.71         2.71 o                         
  19   2   2         73.24         70.74         3.92 o                         
  20   2   2          4.20          3.54         2.51 o                         
  21   2   2          9.55          2.62         2.52 o                         
 -22   3   2        186.42        213.44         7.42 o                         
 -21   3   2        170.27        161.33         6.00 o                         
 -20   3   2        569.34        543.69        17.22 o                         
 -19   3   2         15.97         15.32         3.23 o                         
 -18   3   2        633.99        674.62        12.32 o                         
 -17   3   2        342.29        313.46         6.87 o                         
 -16   3   2         70.86         61.53         3.97 o                         
 -15   3   2        191.73        170.68         4.43 o                         
 -14   3   2          0.37          1.09         2.56 o                         
 -13   3   2         56.07         42.71         3.32 o                         
 -12   3   2          5.56          9.83         2.19 o                         
 -11   3   2        836.42        826.44        13.16 o                         
 -10   3   2       1009.89       1011.97        17.19 o                         
  -9   3   2       1555.65       1673.62        21.49 o                         
  -8   3   2         31.50         25.02         1.90 o                         
  -7   3   2          2.18          0.11         1.20 o                         
  -6   3   2         31.75         33.91         2.17 o                         
  -5   3   2       9325.16       9611.80       145.96 o                         
  -4   3   2        268.63        273.01         4.39 o                         
  -3   3   2         39.84         50.54         1.80 o                         
  -2   3   2        118.84        115.32         2.63 o                         
  -1   3   2         87.63         88.89         2.37 o                         
   0   3   2        105.31        106.02         1.99 o                         
   1   3   2          1.43          3.11         1.01 o                         
   2   3   2       2918.45       2992.65        31.45 o                         
   3   3   2       3058.65       3256.28        50.68 o                         
   4   3   2         32.01         33.57         3.60 o                         
   5   3   2        559.97        565.96         8.39 o                         
   6   3   2        282.00        292.54         3.71 o                         
   7   3   2        215.30        212.71         5.97 o                         
   8   3   2         12.37         17.79         1.13 o                         
   9   3   2          4.19          0.92         1.01 o                         
  10   3   2         30.90         33.01         1.57 o                         
  11   3   2        194.66        191.71         4.02 o                         
  12   3   2        184.70        179.21         3.61 o                         
  13   3   2        245.11        254.34         5.11 o                         
  14   3   2         55.52         56.26         3.15 o                         
  15   3   2        531.09        524.51         7.68 o                         
  16   3   2        173.50        159.63         4.21 o                         
  17   3   2         10.00          5.19         2.42 o                         
  18   3   2         13.82         20.52         3.84 o                         
  19   3   2          4.45          2.47         1.94 o                         
  20   3   2          2.10          0.58         2.10 o                         
  21   3   2          1.36          2.29         2.37 o                         
 -21   4   2        298.31        296.58         7.81 o                         
 -20   4   2         41.86         53.79         4.37 o                         
 -19   4   2          9.64          8.21         2.13 o                         
 -18   4   2        230.36        198.32        11.06 o                         
 -17   4   2        278.74        258.85         7.74 o                         
 -16   4   2         37.23         30.16         2.31 o                         
 -15   4   2          3.68          3.30         1.85 o                         
 -14   4   2          8.59          4.12         1.79 o                         
 -13   4   2        216.11        204.24         6.29 o                         
 -12   4   2        553.45        428.75         9.96 o                         
 -11   4   2        424.10        403.13         7.98 o                         
 -10   4   2        116.91        128.73         3.31 o                         
  -9   4   2         68.03         67.41         2.54 o                         
  -8   4   2        103.66         96.90         2.89 o                         
  -7   4   2        202.58        212.00         4.01 o                         
  -6   4   2        463.72        459.24        13.24 o                         
  -5   4   2       2141.59       2358.64        31.11 o                         
  -4   4   2         50.36         54.75         2.62 o                         
  -3   4   2        692.69        724.69         9.75 o                         
  -2   4   2          0.31          2.23         1.11 o                         
  -1   4   2        327.26        323.08         4.28 o                         
   0   4   2        288.90        279.79         3.46 o                         
   1   4   2          5.36          9.37         1.32 o                         
   2   4   2       3807.88       4321.81        55.10 o                         
   3   4   2         98.73        105.70         1.64 o                         
   4   4   2       1431.28       1508.42        22.82 o                         
   5   4   2        242.39        240.81         7.83 o                         
   6   4   2         76.17         67.65         5.47 o                         
   7   4   2          0.77          1.34         1.17 o                         
   8   4   2        105.22        111.53         2.59 o                         
   9   4   2         63.01         58.54         2.53 o                         
  10   4   2         31.74         34.28         1.51 o                         
  11   4   2          5.95          6.35         1.13 o                         
  12   4   2        341.72        328.38        11.27 o                         
  13   4   2         47.96         49.87         2.78 o                         
  14   4   2        195.06        172.25        10.60 o                         
  15   4   2         47.86         48.97         3.72 o                         
  16   4   2        187.33        140.12         9.40 o                         
  17   4   2         15.67          9.49         3.19 o                         
  18   4   2          2.01          3.13         1.88 o                         
  19   4   2         74.17         48.05        16.59 o                         
  20   4   2         29.89         28.76         9.60 o                         
 -20   5   2        288.51        299.88        16.05 o                         
 -19   5   2          1.27          2.77         2.96 o                         
 -18   5   2          6.71          6.55         2.16 o                         
 -17   5   2          6.23          7.15         2.06 o                         
 -16   5   2         10.57         13.34         2.00 o                         
 -15   5   2        235.73        211.35         9.08 o                         
 -14   5   2        431.32        426.80        14.91 o                         
 -13   5   2        207.96        179.42         5.36 o                         
 -12   5   2        222.72        187.88         3.63 o                         
 -11   5   2        288.18        286.64         6.37 o                         
 -10   5   2        877.35        891.84        11.42 o                         
  -9   5   2          5.91          8.56         1.94 o                         
  -8   5   2         43.84         45.52         2.23 o                         
  -7   5   2         62.83         65.71         2.73 o                         
  -6   5   2        293.78        305.13         9.07 o                         
  -5   5   2        137.47        164.96         3.17 o                         
  -4   5   2          0.09          0.99         1.44 o                         
  -3   5   2         48.16         48.64         2.06 o                         
  -2   5   2        238.31        269.12         4.09 o                         
  -1   5   2        164.48        159.09         2.98 o                         
   0   5   2        367.59        395.42         5.08 o                         
   1   5   2          1.58          1.43         1.07 o                         
   2   5   2        448.77        504.54         6.05 o                         
   3   5   2         12.96          8.51         1.03 o                         
   4   5   2        124.23        113.19         4.29 o                         
   5   5   2         21.36         22.36         2.34 o                         
   6   5   2        660.26        696.63        16.67 o                         
   7   5   2        248.11        233.62         9.31 o                         
   8   5   2         36.75         32.00         5.71 o                         
   9   5   2        125.95        130.62        10.01 o                         
  10   5   2        426.86        431.36        13.30 o                         
  11   5   2          9.91          9.79         1.80 o                         
  12   5   2         76.37         79.39         2.22 o                         
  13   5   2         33.85         38.91         3.67 o                         
  14   5   2          1.92          1.17         0.89 o                         
  15   5   2         54.57         21.07        15.28 o                         
  16   5   2         10.42          4.10         3.58 o                         
  17   5   2          0.31          0.19         3.30 o                         
  18   5   2         10.80          6.14         5.18 o                         
  19   5   2          4.30          2.58         3.47 o                         
 -18   6   2         41.55         32.57        10.31 o                         
 -17   6   2          2.38          3.92         3.79 o                         
 -16   6   2          7.28          4.99         2.96 o                         
 -15   6   2        117.50        101.40         5.92 o                         
 -14   6   2        390.39        366.50        14.59 o                         
 -13   6   2        506.17        452.84        11.22 o                         
 -12   6   2         24.75         23.82         2.07 o                         
 -11   6   2         13.54         13.30         1.64 o                         
 -10   6   2        173.81        190.97         6.71 o                         
  -9   6   2         82.86         87.09         3.10 o                         
  -8   6   2          2.83          3.88         2.19 o                         
  -7   6   2         85.65         93.61         3.28 o                         
  -6   6   2         37.93         39.04         2.31 o                         
  -5   6   2        983.62       1026.68        11.57 o                         
  -4   6   2        116.31        111.61         3.16 o                         
  -3   6   2        428.20        443.86         5.63 o                         
  -2   6   2        105.37        112.06         3.05 o                         
  -1   6   2        105.30        113.93         2.89 o                         
   0   6   2        137.97        146.62         3.04 o                         
   1   6   2        157.07        147.68         2.97 o                         
   2   6   2          6.89          6.40         1.28 o                         
   3   6   2        157.73        161.07         2.82 o                         
   4   6   2         79.80         85.41         1.67 o                         
   5   6   2        692.67        738.78        13.55 o                         
   6   6   2        260.65        268.75        10.21 o                         
   7   6   2        449.24        470.66        18.88 o                         
   8   6   2          3.26          4.14         4.59 o                         
   9   6   2         55.69         52.53         6.61 o                         
  10   6   2          9.09         12.91         5.53 o                         
  11   6   2          5.36         13.03         5.22 o                         
  12   6   2         24.71         38.47         7.07 o                         
  13   6   2          0.96          2.78         5.50 o                         
  14   6   2          4.82          1.61         5.49 o                         
  15   6   2          2.36          4.29         4.50 o                         
  16   6   2          9.70          9.01         5.16 o                         
  17   6   2          5.99          7.95         7.29 o                         
 -16   7   2          0.13         -1.67         3.99 o                         
 -15   7   2          1.79          0.29         4.28 o                         
 -14   7   2          6.34          7.99         5.03 o                         
 -13   7   2          3.83          3.36         2.33 o                         
 -12   7   2        183.57        161.21         5.70 o                         
 -11   7   2         15.69         13.19         2.72 o                         
 -10   7   2         88.84         97.88         3.75 o                         
  -9   7   2          4.37          1.60         1.46 o                         
  -8   7   2         66.39         67.86         3.30 o                         
  -7   7   2        109.70        112.84         3.93 o                         
  -6   7   2          4.58          5.72         2.24 o                         
  -5   7   2        176.91        175.16         4.69 o                         
  -4   7   2        151.55        146.82         3.51 o                         
  -3   7   2        629.92        669.70         8.67 o                         
  -2   7   2         14.11         15.21         1.91 o                         
  -1   7   2          0.01          0.94         1.28 o                         
   0   7   2          0.25          0.26         1.37 o                         
   1   7   2         34.88         36.92         1.92 o                         
   2   7   2        322.59        337.22         4.60 o                         
   3   7   2        397.48        419.32         5.61 o                         
   4   7   2       1586.71       1711.69        25.46 o                         
   5   7   2        688.92        742.26        13.61 o                         
   6   7   2       1449.53       1526.52        34.18 o                         
   7   7   2        216.17        214.18         9.70 o                         
   8   7   2         77.13         78.37         7.52 o                         
   9   7   2          2.05          2.97         4.83 o                         
  10   7   2         20.46         20.53         6.21 o                         
  11   7   2          0.01          3.33         3.89 o                         
  12   7   2         92.19        119.82         9.83 o                         
  13   7   2         21.34         21.49         7.43 o                         
  14   7   2         84.81         74.95         9.74 o                         
  15   7   2         34.23         37.14        10.08 o                         
 -13   8   2         42.86         42.10         8.38 o                         
 -12   8   2         71.34         76.17         8.78 o                         
 -11   8   2          0.05          1.87         5.14 o                         
 -10   8   2          4.93          4.61         5.12 o                         
  -9   8   2          9.43          6.55         4.97 o                         
  -8   8   2         51.68         60.05         7.35 o                         
  -7   8   2          3.93          6.73         4.28 o                         
  -6   8   2          0.25          1.20         1.67 o                         
  -5   8   2         21.87         23.24         1.93 o                         
  -4   8   2          5.69          5.92         1.80 o                         
  -3   8   2        194.58        203.28         4.18 o                         
  -2   8   2         88.46         88.69         2.59 o                         
  -1   8   2        108.54        112.22         3.29 o                         
   0   8   2        375.63        390.57         6.00 o                         
   1   8   2         76.03         79.64         2.50 o                         
   2   8   2        457.82        495.13         6.31 o                         
   3   8   2        245.02        257.40         6.11 o                         
   4   8   2       1280.69       1364.44        20.78 o                         
   5   8   2          0.04          0.26         1.46 o                         
   6   8   2         71.68         81.10         5.77 o                         
   7   8   2          7.85          4.38         4.95 o                         
   8   8   2          1.06          1.32         4.62 o                         
   9   8   2          6.66          6.38         5.59 o                         
  10   8   2          2.14          6.08         5.81 o                         
  11   8   2         19.21         26.14         6.19 o                         
  12   8   2         14.12         17.43         7.56 o                         
  -8   9   2          4.37          8.79         5.12 o                         
  -7   9   2          2.97          3.45         4.32 o                         
  -6   9   2          0.01         -0.11         3.57 o                         
  -5   9   2          9.63          9.88         3.11 o                         
  -4   9   2          0.56          0.95         2.35 o                         
  -3   9   2         25.28         27.94         3.18 o                         
  -2   9   2          1.51          1.07         1.78 o                         
  -1   9   2          2.46          1.68         2.30 o                         
   0   9   2         51.73         59.78         4.51 o                         
   1   9   2         28.68         29.82         3.16 o                         
   2   9   2         75.52         76.48         3.93 o                         
   3   9   2          0.00         -0.21         2.38 o                         
   4   9   2        184.90        197.12         8.46 o                         
   5   9   2        153.63        158.99         7.15 o                         
   6   9   2        155.29        137.49         7.13 o                         
   7   9   2         57.37         46.58         5.63 o                         
 -23   1   3         17.45         14.50         4.80 o                         
 -22   1   3         21.74         15.22         4.54 o                         
 -21   1   3          7.79          7.62         3.57 o                         
 -20   1   3        423.51        439.59        10.68 o                         
 -19   1   3        306.82        295.93         7.00 o                         
 -18   1   3          0.26         -0.05         3.09 o                         
 -17   1   3       1554.42       1536.27        23.84 o                         
 -16   1   3        441.84        449.89         9.99 o                         
 -15   1   3          1.65          0.98         2.94 o                         
 -14   1   3          2.58          1.58         2.91 o                         
 -13   1   3          4.06          5.99         3.07 o                         
 -12   1   3          0.34          2.34         1.89 o                         
 -11   1   3        139.40        114.95         3.71 o                         
 -10   1   3       1002.09       1012.16        13.72 o                         
  -9   1   3          1.02         58.13        17.36 o                         
  -8   1   3        344.03        309.35        19.20 o                         
  -7   1   3        116.29        118.03        16.18 o                         
  -6   1   3        776.84        733.26        15.66 o                         
  -5   1   3       3683.14       3519.22        49.02 o                         
  -4   1   3       2758.21       2678.15        36.30 o                         
  -3   1   3          0.31         41.06        12.80 o                         
  -2   1   3        152.93        162.07        10.25 o                         
  -1   1   3       1839.40       1849.79        17.99 o                         
   0   1   3        338.72        276.16        10.39 o                         
   1   1   3        229.77        217.53        10.01 o                         
   2   1   3        406.28        419.21        17.14 o                         
   3   1   3      39129.45      32061.57      2821.52 o                         
   4   1   3        575.13        565.76         8.65 o                         
   5   1   3        662.94        610.10        19.19 o                         
   6   1   3        108.73        123.05         2.50 o                         
   7   1   3        634.17        665.98         7.54 o                         
   8   1   3         64.19         64.78         2.07 o                         
   9   1   3          2.99          4.08         1.60 o                         
  10   1   3       1618.52       1820.73        34.79 o                         
  11   1   3        523.58        512.34         8.79 o                         
  12   1   3         24.48         21.04         2.88 o                         
  13   1   3         99.07        104.42         3.50 o                         
  14   1   3         47.28         52.79         3.42 o                         
  15   1   3        180.48        181.42         6.00 o                         
  16   1   3         17.12         10.89         2.46 o                         
  17   1   3        141.03        117.72         5.54 o                         
  18   1   3        258.48        232.85        16.19 o                         
  19   1   3          0.40          1.20         1.74 o                         
  20   1   3          3.69          1.85         1.96 o                         
  21   1   3          0.21         -0.42         2.12 o                         
 -23   2   3         21.96         28.26         4.97 o                         
 -22   2   3        155.68        151.19         6.40 o                         
 -21   2   3         23.70         24.30         4.61 o                         
 -20   2   3        716.53        747.18        14.62 o                         
 -19   2   3        126.70        128.12         6.22 o                         
 -18   2   3        139.13        136.97         5.23 o                         
 -17   2   3         64.74         64.29         4.76 o                         
 -16   2   3       1228.60       1262.65        20.29 o                         
 -15   2   3          4.36          4.85         2.39 o                         
 -14   2   3          0.61          1.76         2.82 o                         
 -13   2   3        258.09        272.70         6.99 o                         
 -12   2   3       1466.34       1469.08        21.06 o                         
 -11   2   3          0.00          0.10         2.41 o                         
 -10   2   3         94.31        102.06         4.02 o                         
  -9   2   3       2721.58       2770.47        39.00 o                         
  -8   2   3       1547.17       1723.56        23.66 o                         
  -7   2   3        973.76        984.37        22.42 o                         
  -6   2   3        349.17        378.13        31.45 o                         
  -5   2   3        555.51        513.39        10.72 o                         
  -4   2   3       2685.48       2692.22        56.75 o                         
  -3   2   3         14.46         22.40         5.27 o                         
  -2   2   3        786.60        742.06         9.78 o                         
  -1   2   3        369.90        332.30         3.59 o                         
   0   2   3        422.17        402.77         4.70 o                         
   1   2   3       2093.10       2190.80        30.57 o                         
   2   2   3        485.69        438.28         6.41 o                         
   3   2   3       5902.48       5753.64        99.50 o                         
   4   2   3        458.75        494.42         5.59 o                         
   5   2   3        205.13        181.45         3.78 o                         
   6   2   3        802.99        814.46        13.04 o                         
   7   2   3        160.97        161.01         2.79 o                         
   8   2   3         18.27         18.16         1.73 o                         
   9   2   3         66.14         48.67         1.86 o                         
  10   2   3        328.82        336.38         5.23 o                         
  11   2   3        751.87        839.29        10.31 o                         
  12   2   3        257.12        259.87         4.81 o                         
  13   2   3          2.10          1.12         1.90 o                         
  14   2   3         72.63         75.44         3.91 o                         
  15   2   3         55.64         59.37         3.00 o                         
  16   2   3        402.33        407.47         7.79 o                         
  17   2   3        456.34        425.78         8.89 o                         
  18   2   3         64.18         47.75         7.49 o                         
  19   2   3         62.10         71.58         3.62 o                         
  20   2   3         10.57          8.92         3.12 o                         
  21   2   3          4.84          3.33         2.82 o                         
 -22   3   3          1.48          2.92         3.58 o                         
 -21   3   3         14.17         20.73         4.14 o                         
 -20   3   3         75.98         84.97         5.22 o                         
 -19   3   3        344.28        361.98         8.14 o                         
 -18   3   3        112.08        117.15         4.66 o                         
 -17   3   3        405.53        359.58         8.83 o                         
 -16   3   3         36.89         34.16         3.71 o                         
 -15   3   3         54.16         51.96         3.83 o                         
 -14   3   3         31.52         32.54         3.47 o                         
 -13   3   3        810.14        794.59        13.17 o                         
 -12   3   3         58.12         62.09         4.36 o                         
 -11   3   3         32.41         47.40         3.60 o                         
 -10   3   3        434.59        438.36         7.23 o                         
  -9   3   3       3923.63       4125.37        55.59 o                         
  -8   3   3        238.20        247.18         4.37 o                         
  -7   3   3        827.06        860.76        10.98 o                         
  -6   3   3        221.88        210.27         4.00 o                         
  -5   3   3        472.73        420.28         6.07 o                         
  -4   3   3       3287.94       3403.00        55.14 o                         
  -3   3   3          0.04         10.82         5.91 o                         
  -2   3   3        512.51        498.08         6.29 o                         
  -1   3   3          0.12          6.83         2.93 o                         
   0   3   3        850.54        847.60        10.45 o                         
   1   3   3        973.83       1034.78         9.98 o                         
   2   3   3        375.07        413.31         5.34 o                         
   3   3   3       2841.62       2868.81        67.77 o                         
   4   3   3        253.20        279.29         7.77 o                         
   5   3   3       1257.58       1275.89        23.11 o                         
   6   3   3       2681.29       2631.26        38.10 o                         
   7   3   3        498.94        501.81        13.81 o                         
   8   3   3        612.15        555.82        11.43 o                         
   9   3   3         29.54         32.08         1.82 o                         
  10   3   3        121.99        134.41         2.23 o                         
  11   3   3         96.38         88.61         4.23 o                         
  12   3   3        500.43        514.55        10.54 o                         
  13   3   3          0.26          0.07         1.35 o                         
  14   3   3         47.46         47.50         3.26 o                         
  15   3   3          0.01          0.35         1.64 o                         
  16   3   3          4.69          4.13         1.87 o                         
  17   3   3          0.62          0.81         1.15 o                         
  18   3   3        241.49        187.18         7.05 o                         
  19   3   3          0.04          0.31         2.05 o                         
  20   3   3          4.80          3.44         2.76 o                         
 -21   4   3         73.44         67.88         6.17 o                         
 -20   4   3        420.43        417.66        18.26 o                         
 -19   4   3        273.30        251.18         8.18 o                         
 -18   4   3        491.06        441.64        14.68 o                         
 -17   4   3        110.82        115.22         3.65 o                         
 -16   4   3          7.57          8.20         2.07 o                         
 -15   4   3         10.63          6.10         2.13 o                         
 -14   4   3        439.12        383.71        12.61 o                         
 -13   4   3          2.93          4.06         1.85 o                         
 -12   4   3        335.40        311.07        10.32 o                         
 -11   4   3          0.66          3.55         1.80 o                         
 -10   4   3         36.55         38.74         3.18 o                         
  -9   4   3        285.29        281.06         7.29 o                         
  -8   4   3        372.61        390.00         5.98 o                         
  -7   4   3          0.48          1.86         1.81 o                         
  -6   4   3         83.00         92.62         2.90 o                         
  -5   4   3        528.95        545.39        10.13 o                         
  -4   4   3       3515.55       3726.48        43.17 o                         
  -3   4   3        831.62        825.85        12.75 o                         
  -2   4   3        800.13        873.50        10.02 o                         
  -1   4   3          0.07          1.03         1.15 o                         
   0   4   3        848.24        929.89        10.58 o                         
   1   4   3       1256.29       1403.89        14.57 o                         
   2   4   3        589.98        614.23         9.36 o                         
   3   4   3      13643.10      13970.42       303.11 o                         
   4   4   3       2067.60       2194.53        59.05 o                         
   5   4   3       1594.53       1624.15        32.88 o                         
   6   4   3        665.63        654.81        15.50 o                         
   7   4   3       2378.67       2410.02        49.92 o                         
   8   4   3         23.83         27.24         4.53 o                         
   9   4   3        209.68        216.35         9.15 o                         
  10   4   3         60.37         60.27         2.12 o                         
  11   4   3         17.85         14.56         2.84 o                         
  12   4   3         77.70         51.11        13.42 o                         
  13   4   3         35.46         24.93         4.88 o                         
  14   4   3         87.22         53.89         8.30 o                         
  15   4   3        159.41        121.91        25.11 o                         
  16   4   3         92.85         75.24        20.99 o                         
  17   4   3        144.86        120.73        17.75 o                         
  18   4   3          3.21          2.28         1.36 o                         
  19   4   3          3.78          1.38         2.96 o                         
 -20   5   3         37.60         27.40         3.78 o                         
 -19   5   3         87.57         82.30         7.82 o                         
 -18   5   3         44.15         35.77         2.92 o                         
 -17   5   3          0.19          0.69         1.73 o                         
 -16   5   3         24.37         35.68         3.07 o                         
 -15   5   3          5.07          6.64         1.92 o                         
 -14   5   3         86.90         71.05         2.68 o                         
 -13   5   3        242.48        221.11         6.89 o                         
 -12   5   3         70.52         58.93         2.62 o                         
 -11   5   3         43.80         39.06         2.53 o                         
 -10   5   3        462.99        429.64         7.29 o                         
  -9   5   3        189.12        195.55         4.20 o                         
  -8   5   3        242.26        255.84         4.70 o                         
  -7   5   3         42.84         46.80         2.45 o                         
  -6   5   3        611.65        634.90         9.33 o                         
  -5   5   3        199.51        200.77         3.93 o                         
  -4   5   3        382.37        443.41        13.42 o                         
  -3   5   3        287.84        297.72         4.37 o                         
  -2   5   3       1285.56       1374.90        14.84 o                         
  -1   5   3        214.30        195.67         3.64 o                         
   0   5   3         84.11         90.24         2.84 o                         
   1   5   3        187.73        168.92         3.00 o                         
   2   5   3         13.39         13.81         1.34 o                         
   3   5   3          6.16         22.47         2.91 o                         
   4   5   3        343.78        342.02         7.06 o                         
   5   5   3       2343.16       2464.25        51.77 o                         
   6   5   3         88.03         87.84         7.00 o                         
   7   5   3       1414.47       1407.26        29.72 o                         
   8   5   3        216.42        219.28         9.87 o                         
   9   5   3          3.35          3.84         4.78 o                         
  10   5   3          1.07          1.75         4.50 o                         
  11   5   3         63.35         62.41         7.10 o                         
  12   5   3         52.71         56.62         7.14 o                         
  13   5   3         81.31         83.42         8.01 o                         
  14   5   3         18.87         22.35         4.56 o                         
  15   5   3        107.99        104.92         6.60 o                         
  16   5   3          1.55          3.22         3.91 o                         
  17   5   3         35.79         43.83         8.28 o                         
  18   5   3          3.97          4.45         6.58 o                         
 -18   6   3          0.10         -0.93         3.41 o                         
 -17   6   3         24.03         22.73         5.86 o                         
 -16   6   3         14.02         11.72         2.51 o                         
 -15   6   3        265.80        243.48         5.30 o                         
 -14   6   3          6.91          6.21         1.99 o                         
 -13   6   3          7.88          7.05         2.06 o                         
 -12   6   3         49.58         43.00         2.08 o                         
 -11   6   3        328.64        299.35         6.10 o                         
 -10   6   3        107.88        112.20         3.86 o                         
  -9   6   3          0.91          0.28         1.77 o                         
  -8   6   3          1.18          1.34         1.76 o                         
  -7   6   3          8.81          9.88         2.08 o                         
  -6   6   3        387.45        395.61         6.16 o                         
  -5   6   3         23.79         22.63         2.18 o                         
  -4   6   3        165.26        191.16         4.61 o                         
  -3   6   3        222.53        230.45         3.68 o                         
  -2   6   3        413.02        425.37         6.23 o                         
  -1   6   3         15.09         11.98         1.57 o                         
   0   6   3         87.60         91.00         2.30 o                         
   1   6   3          0.98          4.78         1.93 o                         
   2   6   3        125.92        129.49         2.44 o                         
   3   6   3        499.69        511.03         8.19 o                         
   4   6   3        280.44        298.95         6.60 o                         
   5   6   3       1585.97       1681.19        25.64 o                         
   6   6   3        594.88        612.16        14.42 o                         
   7   6   3        261.05        274.79        10.94 o                         
   8   6   3        218.22        207.02        11.38 o                         
   9   6   3          2.10          1.79         4.66 o                         
  10   6   3          0.35          2.20         4.84 o                         
  11   6   3         18.89         24.28         6.31 o                         
  12   6   3         29.14         26.53         4.87 o                         
  13   6   3          0.47          1.11         5.17 o                         
  14   6   3        101.39        104.25         9.68 o                         
  15   6   3         44.13         52.46         6.40 o                         
  16   6   3         36.28         53.93        11.31 o                         
 -16   7   3         22.09         11.44         6.13 o                         
 -15   7   3          6.96          5.09         2.50 o                         
 -14   7   3         10.63          7.41         3.30 o                         
 -13   7   3         20.49         19.58         4.36 o                         
 -12   7   3          0.03         -0.72         2.62 o                         
 -11   7   3        342.38        303.15        11.29 o                         
 -10   7   3         60.91         55.91         3.11 o                         
  -9   7   3         10.35         11.02         2.62 o                         
  -8   7   3          1.10          0.27         1.44 o                         
  -7   7   3         65.77         53.17         7.13 o                         
  -6   7   3        201.87        180.22        11.28 o                         
  -5   7   3         73.35         70.53         2.80 o                         
  -4   7   3        482.82        475.03         7.07 o                         
  -3   7   3        144.07        152.45         4.79 o                         
  -2   7   3        255.41        269.43         4.66 o                         
  -1   7   3         58.48         59.08         2.10 o                         
   0   7   3         35.95         35.32         2.04 o                         
   1   7   3          0.33          0.38         0.94 o                         
   2   7   3        314.53        321.91         6.83 o                         
   3   7   3         84.62         82.91         3.55 o                         
   4   7   3        220.18        245.89         6.03 o                         
   5   7   3         14.26         11.79         2.29 o                         
   6   7   3        438.63        454.55        14.72 o                         
   7   7   3        757.33        775.02        20.81 o                         
   8   7   3         83.36         90.20         7.98 o                         
   9   7   3          3.92          1.83         3.63 o                         
  10   7   3         15.53         18.20         6.32 o                         
  11   7   3         95.41        103.09         9.03 o                         
  12   7   3         76.26         97.67         9.50 o                         
  13   7   3          0.07          1.44         3.98 o                         
  14   7   3         68.18         77.90         8.07 o                         
 -13   8   3         37.49         30.81         7.78 o                         
 -12   8   3         12.27         16.23         4.59 o                         
 -11   8   3         44.88         42.28         4.13 o                         
 -10   8   3         83.07         91.54         4.99 o                         
  -9   8   3         26.01         30.17         4.52 o                         
  -8   8   3        157.47        161.09         7.18 o                         
  -7   8   3          1.31          1.51         2.09 o                         
  -6   8   3         11.84         14.88         2.39 o                         
  -5   8   3          2.08          3.46         1.64 o                         
  -4   8   3          2.42          2.57         1.75 o                         
  -3   8   3         44.37         51.27         2.29 o                         
  -2   8   3          4.52          7.81         1.80 o                         
  -1   8   3          2.77          2.10         1.75 o                         
   0   8   3          3.01          3.44         1.62 o                         
   1   8   3         95.28         98.02         2.52 o                         
   2   8   3          0.61         -0.21         2.28 o                         
   3   8   3         83.21         89.48         3.90 o                         
   4   8   3        348.49        347.71         7.29 o                         
   5   8   3        780.58        815.56        16.95 o                         
   6   8   3         39.63         38.41         5.19 o                         
   7   8   3        165.48        188.92         6.80 o                         
   8   8   3          5.28          8.33         5.62 o                         
   9   8   3          1.42          5.68         5.66 o                         
  10   8   3          0.40          0.07         4.96 o                         
  11   8   3          1.56          3.15         4.51 o                         
  -8   9   3         16.93         14.75         5.29 o                         
  -7   9   3         93.17        108.04         7.25 o                         
  -6   9   3          2.00          1.80         3.79 o                         
  -5   9   3         14.70         10.77         2.92 o                         
  -4   9   3          3.60          1.38         2.32 o                         
  -3   9   3          9.49         11.10         1.92 o                         
  -2   9   3         15.92         16.33         2.66 o                         
  -1   9   3          1.08          0.10         2.13 o                         
   0   9   3         27.56         28.98         3.32 o                         
   1   9   3          1.56          1.90         2.78 o                         
   2   9   3         85.07         96.50         4.07 o                         
   3   9   3          7.18          5.62         2.62 o                         
   4   9   3         44.10         38.59         4.95 o                         
   5   9   3        309.26        322.95         9.85 o                         
   6   9   3          9.45         10.22         4.51 o                         
 -23   0   4        232.42        252.51        13.06 o                         
 -22   0   4         20.60         33.84         7.43 o                         
 -21   0   4        203.67        203.40        11.36 o                         
 -20   0   4         87.32         89.44         8.82 o                         
 -19   0   4       1547.77       1593.86        37.38 o                         
 -18   0   4        903.74        896.57        23.49 o                         
 -17   0   4       2441.17       2460.63        55.59 o                         
 -16   0   4       2054.75       2024.79        45.57 o                         
 -15   0   4       4510.14       4510.74       102.87 o                         
 -14   0   4         69.75         60.15         6.77 o                         
 -13   0   4         33.15         32.22         5.79 o                         
 -12   0   4        342.82        326.64        11.06 o                         
 -11   0   4        497.90        485.66         9.48 o                         
 -10   0   4        125.63        103.65         5.90 o                         
  -9   0   4        343.23        348.12        12.16 o                         
  -8   0   4       7868.89       7955.34       191.60 o                         
  -7   0   4         66.78         58.60         7.41 o                         
  -6   0   4       4545.13       4407.06        93.23 o                         
  -5   0   4        224.21        221.70         7.47 o                         
  -4   0   4      18713.25      16049.42       436.02 o                         
  -3   0   4        130.68        157.69        10.67 o                         
  -2   0   4       2596.60       2408.12        46.35 o                         
  -1   0   4         13.93         21.77         4.46 o                         
   0   0   4       1115.23       1137.03        31.90 o                         
   1   0   4        193.49        202.13        10.64 o                         
   2   0   4        705.92        573.11         8.31 o                         
   3   0   4         31.40         33.87         2.37 o                         
   4   0   4       3264.56       3182.80        60.10 o                         
   5   0   4        561.48        528.75         8.81 o                         
   6   0   4        188.60        169.67         4.57 o                         
   7   0   4          1.82          2.92         1.22 o                         
   8   0   4        512.58        509.57        11.13 o                         
   9   0   4          0.22          0.29         1.78 o                         
  10   0   4        497.57        468.15         7.99 o                         
  11   0   4       1670.06       1839.50        29.18 o                         
  12   0   4        399.14        461.63         8.47 o                         
  13   0   4         11.41         13.18         2.14 o                         
  14   0   4          0.86          0.33         1.73 o                         
  15   0   4          3.96          2.09         2.68 o                         
  16   0   4         25.40         19.94         3.04 o                         
  17   0   4        598.22        590.64        12.75 o                         
  18   0   4         98.54        100.08         5.52 o                         
  19   0   4       1005.50        919.40        20.71 o                         
  20   0   4        118.69        129.28         9.72 o                         
  21   0   4          0.01          1.94         2.42 o                         
 -23   1   4         15.09         15.73         4.28 o                         
 -22   1   4         15.59         17.28         3.90 o                         
 -21   1   4         37.43         41.10         5.34 o                         
 -20   1   4          0.28          1.81         3.68 o                         
 -19   1   4        308.17        320.06         9.26 o                         
 -18   1   4       1534.22       1527.23        24.36 o                         
 -17   1   4        383.15        378.05         8.66 o                         
 -16   1   4       1765.54       1750.48        28.21 o                         
 -15   1   4       1678.41       1608.78        24.55 o                         
 -14   1   4          4.34          5.82         3.52 o                         
 -13   1   4        512.69        484.47         9.86 o                         
 -12   1   4        262.21        254.19         7.00 o                         
 -11   1   4       1381.13       1365.32        20.26 o                         
 -10   1   4         75.24         83.51         3.98 o                         
  -9   1   4        130.17        124.44         8.67 o                         
  -8   1   4       4635.36       4944.52        76.89 o                         
  -7   1   4        261.44        274.82        20.13 o                         
  -6   1   4        631.14        586.06         8.52 o                         
  -5   1   4       2484.08       2470.35        34.36 o                         
  -4   1   4         21.07         24.19         2.08 o                         
  -3   1   4       2772.35       2881.81        39.24 o                         
  -2   1   4         34.27         50.44         8.09 o                         
  -1   1   4         11.79         17.58         4.84 o                         
   0   1   4        561.37        551.14         9.79 o                         
   1   1   4        630.22        553.46         9.26 o                         
   2   1   4         72.63         71.43         1.80 o                         
   3   1   4        150.34        157.09         6.41 o                         
   4   1   4       3510.13       3807.01        45.66 o                         
   5   1   4        741.76        721.18         8.31 o                         
   6   1   4        336.62        314.89         4.24 o                         
   7   1   4        309.34        300.89         4.44 o                         
   8   1   4          0.05          0.75         0.86 o                         
   9   1   4         52.36         59.62         2.09 o                         
  10   1   4         31.87         29.47         1.73 o                         
  11   1   4        291.82        322.96         4.58 o                         
  12   1   4        792.63        853.46         9.89 o                         
  13   1   4          3.19          3.94         1.67 o                         
  14   1   4          0.55          0.35         1.37 o                         
  15   1   4         12.78         13.11         2.08 o                         
  16   1   4          7.81          6.67         2.01 o                         
  17   1   4        149.14        140.80         3.37 o                         
  18   1   4        306.56        295.69         8.87 o                         
  19   1   4          9.38          3.77         1.97 o                         
  20   1   4         19.96         28.19         5.04 o                         
  21   1   4          0.60          0.88         1.71 o                         
 -23   2   4          9.24         11.09         4.65 o                         
 -22   2   4        335.47        365.12        10.25 o                         
 -21   2   4        325.59        337.28         9.42 o                         
 -20   2   4          2.10          1.96         3.54 o                         
 -19   2   4       1384.17       1421.59        23.83 o                         
 -18   2   4        176.38        179.11         6.81 o                         
 -17   2   4          0.00          1.13         3.16 o                         
 -16   2   4         80.33         66.82         4.96 o                         
 -15   2   4        885.85        872.48        14.13 o                         
 -14   2   4         30.45         28.21         3.93 o                         
 -13   2   4        290.91        289.08         7.39 o                         
 -12   2   4          5.87          8.80         2.76 o                         
 -11   2   4         21.91         20.32         2.13 o                         
 -10   2   4        293.77        257.02         5.25 o                         
  -9   2   4       1492.50       1585.60        21.68 o                         
  -8   2   4         24.72         22.46         3.33 o                         
  -7   2   4         24.84         33.45         4.30 o                         
  -6   2   4        136.07        165.20        14.20 o                         
  -5   2   4         84.24         86.26         6.69 o                         
  -4   2   4       1807.23       1790.25        23.88 o                         
  -3   2   4        117.21        148.25         3.32 o                         
  -2   2   4        116.07        124.70         2.51 o                         
  -1   2   4        525.92        508.37         8.79 o                         
   0   2   4         25.69         33.63         6.64 o                         
   1   2   4        136.75        136.70         2.50 o                         
   2   2   4        265.99        272.07         8.86 o                         
   3   2   4         23.01         25.83         1.02 o                         
   4   2   4         29.81         30.59         1.80 o                         
   5   2   4       2794.47       2948.10        38.51 o                         
   6   2   4         33.81         34.14         1.94 o                         
   7   2   4        105.22        114.99         2.73 o                         
   8   2   4        497.01        482.11         9.19 o                         
   9   2   4         29.94         41.58         1.59 o                         
  10   2   4         35.62         39.75         1.50 o                         
  11   2   4       1373.17       1450.53        16.17 o                         
  12   2   4        303.20        311.25         4.22 o                         
  13   2   4        111.01        121.75         2.97 o                         
  14   2   4        101.49        100.25         2.52 o                         
  15   2   4        140.07        135.51         3.21 o                         
  16   2   4        207.63        193.78         6.73 o                         
  17   2   4         71.63         68.19         3.36 o                         
  18   2   4         72.17         54.28         3.60 o                         
  19   2   4         89.94         82.79         5.39 o                         
  20   2   4          1.33         -1.12         1.72 o                         
 -22   3   4         55.73         61.06         4.32 o                         
 -21   3   4        147.24        150.37         6.41 o                         
 -20   3   4          8.70         10.18         4.13 o                         
 -19   3   4        877.39        885.06        15.50 o                         
 -18   3   4        471.79        471.72        11.03 o                         
 -17   3   4         55.18         58.08         4.31 o                         
 -16   3   4        220.97        201.00         6.11 o                         
 -15   3   4        132.20        130.40         5.12 o                         
 -14   3   4         49.78         46.76         3.11 o                         
 -13   3   4         85.07         88.88         4.97 o                         
 -12   3   4        625.73        669.34        11.71 o                         
 -11   3   4          9.72         11.66         2.77 o                         
 -10   3   4         83.59         74.36         3.93 o                         
  -9   3   4        810.71        834.48        11.18 o                         
  -8   3   4       4189.21       4219.91        68.38 o                         
  -7   3   4          7.78          8.83         1.99 o                         
  -6   3   4        459.33        398.97         5.63 o                         
  -5   3   4          1.23          5.27         1.62 o                         
  -4   3   4        591.91        572.67         7.32 o                         
  -3   3   4         22.37         30.73         1.56 o                         
  -2   3   4          1.03          0.37         1.90 o                         
  -1   3   4        242.20        243.06         9.01 o                         
   0   3   4        660.08        765.27        10.60 o                         
   1   3   4         32.52         34.45         1.35 o                         
   2   3   4        453.19        496.22         5.70 o                         
   3   3   4       1103.80       1136.38        28.06 o                         
   4   3   4      16829.00      16983.99       673.48 o                         
   5   3   4       1194.57       1253.60        24.88 o                         
   6   3   4       4048.32       4052.42        85.73 o                         
   7   3   4         50.32         55.37         1.84 o                         
   8   3   4         92.18         76.96         4.26 o                         
   9   3   4         33.12         33.15         2.56 o                         
  10   3   4         33.31         30.53         3.22 o                         
  11   3   4        582.20        582.77        10.18 o                         
  12   3   4        231.24        229.06         6.30 o                         
  13   3   4          0.09          0.47         0.49 o                         
  14   3   4        125.07        116.76         2.83 o                         
  15   3   4         62.44         56.27         2.32 o                         
  16   3   4        248.91        232.31         8.90 o                         
  17   3   4        186.10        174.76         6.35 o                         
  18   3   4         84.50         84.14         7.33 o                         
  19   3   4        157.72        186.72         7.12 o                         
  20   3   4          0.40          0.18         3.19 o                         
 -21   4   4         31.87         25.88         5.76 o                         
 -20   4   4          4.07          3.14         1.72 o                         
 -19   4   4          0.01          0.15         1.53 o                         
 -18   4   4        218.80        215.11         5.93 o                         
 -17   4   4        243.95        235.78         7.80 o                         
 -16   4   4         24.36         24.24         2.44 o                         
 -15   4   4         76.84         70.24         3.41 o                         
 -14   4   4          2.86          2.24         1.96 o                         
 -13   4   4          3.77          0.84         1.89 o                         
 -12   4   4        464.85        455.33        11.25 o                         
 -11   4   4        119.77        106.73         4.65 o                         
 -10   4   4         15.94         24.96         3.24 o                         
  -9   4   4        255.21        235.37         6.09 o                         
  -8   4   4        698.33        730.68        17.45 o                         
  -7   4   4        993.89       1017.34        17.21 o                         
  -6   4   4         12.25         18.25         2.16 o                         
  -5   4   4        602.81        611.77        10.46 o                         
  -4   4   4         44.93         51.82         2.21 o                         
  -3   4   4        239.20        241.44         3.90 o                         
  -2   4   4        267.38        287.79         4.59 o                         
  -1   4   4       1452.00       1607.46        19.94 o                         
   0   4   4        179.39        193.74         2.96 o                         
   1   4   4        129.12        163.13         2.86 o                         
   2   4   4       2092.66       2220.27        27.18 o                         
   3   4   4        123.35        126.76         3.40 o                         
   4   4   4      12501.73      13038.77       277.60 o                         
   5   4   4          9.42         13.60         4.68 o                         
   6   4   4        232.12        251.49         9.35 o                         
   7   4   4        620.06        610.10        15.47 o                         
   8   4   4        544.44        533.47        12.52 o                         
   9   4   4        400.73        383.81        12.47 o                         
  10   4   4        139.42        133.62         5.93 o                         
  11   4   4        320.63        297.94        10.26 o                         
  12   4   4         91.39         78.83         7.67 o                         
  13   4   4          1.15          1.80         1.97 o                         
  14   4   4         31.98         22.98         8.14 o                         
  15   4   4         35.16         32.21         3.74 o                         
  16   4   4         61.24         44.54         5.66 o                         
  17   4   4          0.25          0.11         4.29 o                         
  18   4   4          1.62          1.58         5.48 o                         
  19   4   4         44.41         51.86         8.37 o                         
 -20   5   4        140.81        151.98        14.72 o                         
 -19   5   4         20.66         20.15         2.34 o                         
 -18   5   4          0.05          0.91         1.86 o                         
 -17   5   4         73.68         69.62         3.11 o                         
 -16   5   4          2.78          7.49         2.22 o                         
 -15   5   4        174.80        165.47         8.04 o                         
 -14   5   4        130.09        121.20         4.07 o                         
 -13   5   4        126.08        118.88         5.38 o                         
 -12   5   4        176.79        161.05         5.23 o                         
 -11   5   4        361.15        343.90         7.56 o                         
 -10   5   4         61.04         52.45         2.82 o                         
  -9   5   4          3.26          3.11         1.92 o                         
  -8   5   4         14.06         16.44         2.19 o                         
  -7   5   4        142.73        163.54         3.74 o                         
  -6   5   4         15.08         13.11         1.98 o                         
  -5   5   4         11.12         11.45         2.37 o                         
  -4   5   4         44.70         43.71         2.86 o                         
  -3   5   4       8200.94       8936.34       137.44 o                         
  -2   5   4         29.23         33.14         1.83 o                         
  -1   5   4        714.48        839.36        11.04 o                         
   0   5   4          6.51          9.51         1.70 o                         
   1   5   4        792.25        826.59         8.02 o                         
   2   5   4         94.01         98.07         4.18 o                         
   3   5   4         13.79         13.80         2.00 o                         
   4   5   4        840.71        840.70        12.97 o                         
   5   5   4       1698.94       1735.99        34.96 o                         
   6   5   4       1161.59       1173.25        24.43 o                         
   7   5   4       2925.15       2941.81        65.29 o                         
   8   5   4       2075.18       2074.49        43.58 o                         
   9   5   4         16.31         18.37         4.15 o                         
  10   5   4          9.91          8.76         5.27 o                         
  11   5   4         13.60          7.84         5.35 o                         
  12   5   4        239.18        252.38        11.17 o                         
  13   5   4         83.66         73.14         9.75 o                         
  14   5   4         49.71         60.72         7.80 o                         
  15   5   4         13.70         15.82         6.62 o                         
  16   5   4          4.39          2.78         5.74 o                         
  17   5   4         74.25         83.51         9.41 o                         
  18   5   4          9.92         15.63         7.49 o                         
 -18   6   4         15.20         29.26         6.06 o                         
 -17   6   4         31.18         26.30         2.38 o                         
 -16   6   4          1.17          1.45         1.84 o                         
 -15   6   4          3.51          3.37         2.04 o                         
 -14   6   4         20.78         16.79         2.32 o                         
 -13   6   4        115.95        106.64         3.19 o                         
 -12   6   4         65.65         65.94         2.92 o                         
 -11   6   4         55.96         54.54         3.34 o                         
 -10   6   4        335.77        320.13         5.83 o                         
  -9   6   4          1.98          1.93         2.12 o                         
  -8   6   4         24.65         29.58         2.84 o                         
  -7   6   4          6.25          6.86         2.14 o                         
  -6   6   4          3.93          3.46         1.91 o                         
  -5   6   4        166.46        167.08         3.53 o                         
  -4   6   4         19.63         18.05         2.01 o                         
  -3   6   4          0.21          1.38         0.98 o                         
  -2   6   4        139.55        145.81         3.32 o                         
  -1   6   4          4.93          7.36         1.67 o                         
   0   6   4        228.48        236.24         4.55 o                         
   1   6   4         85.49         79.30         2.37 o                         
   2   6   4         18.01         27.79         2.99 o                         
   3   6   4          3.65          3.60         2.01 o                         
   4   6   4       3185.31       3464.45        52.15 o                         
   5   6   4          4.31          1.16         4.42 o                         
   6   6   4        688.63        729.02        19.22 o                         
   7   6   4          0.90          0.34         3.09 o                         
   8   6   4       1271.36       1315.44        28.82 o                         
   9   6   4         21.73         23.12         6.37 o                         
  10   6   4        134.33        127.12         8.86 o                         
  11   6   4         39.00         43.66         7.18 o                         
  12   6   4          0.86          3.46         5.39 o                         
  13   6   4          0.38          2.68         5.54 o                         
  14   6   4        356.47        416.78        16.16 o                         
  15   6   4        167.38        197.06         9.45 o                         
  16   6   4          5.60          3.17         4.56 o                         
 -16   7   4          0.00         -1.04         2.66 o                         
 -15   7   4          0.00          1.89         3.24 o                         
 -14   7   4         24.54         21.73         4.62 o                         
 -13   7   4         79.10         62.17         6.10 o                         
 -12   7   4         55.91         50.14         7.76 o                         
 -11   7   4         66.93         62.22         3.52 o                         
 -10   7   4        136.90        133.54         7.53 o                         
  -9   7   4         13.49         14.43         2.42 o                         
  -8   7   4         11.81         11.96         2.30 o                         
  -7   7   4         37.60         32.77         3.10 o                         
  -6   7   4          0.00          0.04         1.22 o                         
  -5   7   4          1.12          1.39         1.62 o                         
  -4   7   4        150.39        155.20         3.76 o                         
  -3   7   4        179.62        188.67         4.62 o                         
  -2   7   4         45.44         47.87         2.19 o                         
  -1   7   4          5.05          4.80         1.42 o                         
   0   7   4         18.37         17.55         1.79 o                         
   1   7   4         25.52         25.94         1.52 o                         
   2   7   4          5.36          6.15         2.27 o                         
   3   7   4         99.70        116.00         3.89 o                         
   4   7   4         49.01         42.64         3.27 o                         
   5   7   4         15.49         13.23         4.40 o                         
   6   7   4        981.22       1043.90        19.58 o                         
   7   7   4        880.87        910.32        23.96 o                         
   8   7   4         18.15         20.47         6.42 o                         
   9   7   4         12.32         12.41         6.03 o                         
  10   7   4          6.98          6.52         5.84 o                         
  11   7   4         50.59         64.29         8.43 o                         
  12   7   4        110.44        120.80        10.16 o                         
  13   7   4         86.46        105.99         6.44 o                         
  14   7   4         26.27         23.68         5.98 o                         
 -13   8   4          1.28          0.11         2.72 o                         
 -12   8   4         83.68         85.06         7.12 o                         
 -11   8   4        285.76        265.60        12.54 o                         
 -10   8   4         60.39         60.60         5.53 o                         
  -9   8   4         28.62         21.76         6.84 o                         
  -8   8   4          0.09          0.28         1.59 o                         
  -7   8   4         10.39          5.29         1.73 o                         
  -6   8   4          0.63         -0.24         1.67 o                         
  -5   8   4         10.38         10.09         2.03 o                         
  -4   8   4         18.79         21.19         2.20 o                         
  -3   8   4         12.91         10.00         2.26 o                         
  -2   8   4         37.20         38.99         2.27 o                         
  -1   8   4          1.35          0.41         1.13 o                         
   0   8   4        185.61        188.16         3.89 o                         
   1   8   4          2.51          2.32         2.24 o                         
   2   8   4          5.94          7.67         2.45 o                         
   3   8   4         31.04         31.57         2.91 o                         
   4   8   4          1.64          1.18         2.48 o                         
   5   8   4        173.11        171.11         7.69 o                         
   6   8   4         54.10         55.88         5.92 o                         
   7   8   4         60.60         57.96         5.04 o                         
   8   8   4         22.47         20.87         5.28 o                         
   9   8   4         31.84         31.64         4.83 o                         
  10   8   4         30.76         42.90         8.18 o                         
  -8   9   4         63.32         68.96        11.49 o                         
  -7   9   4         28.95         24.32         6.08 o                         
  -6   9   4         11.89         11.12         4.15 o                         
  -5   9   4         13.13          9.56         3.77 o                         
  -4   9   4          2.05          1.81         1.57 o                         
  -3   9   4         30.85         36.45         3.11 o                         
  -2   9   4         75.62         86.93         3.94 o                         
  -1   9   4         74.44         80.05         4.15 o                         
   0   9   4         64.45         70.76         3.79 o                         
   1   9   4          1.72          3.96         2.49 o                         
   2   9   4         40.33         38.58         3.77 o                         
   3   9   4         25.59         23.83         4.54 o                         
   4   9   4          0.43          1.08         2.96 o                         
   5   9   4          4.03          3.56         4.07 o                         
 -23   1   5         78.34         84.72         6.78 o                         
 -22   1   5         14.24         11.13         4.14 o                         
 -21   1   5        277.60        291.73         7.97 o                         
 -20   1   5         43.07         49.21         5.77 o                         
 -19   1   5         16.63         19.16         3.99 o                         
 -18   1   5       1769.21       1814.07        30.20 o                         
 -17   1   5         41.78         44.72         4.18 o                         
 -16   1   5       1126.11       1109.05        18.37 o                         
 -15   1   5        561.67        531.43        10.73 o                         
 -14   1   5       2747.69       2655.30        41.52 o                         
 -13   1   5          4.34          6.05         3.62 o                         
 -12   1   5         21.74         21.17         3.97 o                         
 -11   1   5        538.32        562.74         9.84 o                         
 -10   1   5        499.47        490.12         8.79 o                         
  -9   1   5        612.28        619.95         9.62 o                         
  -8   1   5        648.55        654.73        24.65 o                         
  -7   1   5       8357.90       8584.17       147.13 o                         
  -6   1   5        133.47        137.44        34.25 o                         
  -5   1   5       1462.14       1409.49        21.96 o                         
  -4   1   5        896.52        870.41        19.88 o                         
  -3   1   5         32.63         56.43         9.32 o                         
  -2   1   5       2490.16       2544.92        46.60 o                         
  -1   1   5         70.61         65.89         2.28 o                         
   0   1   5        125.38        125.32         3.56 o                         
   1   1   5        210.92        214.85         8.13 o                         
   2   1   5         11.67         17.78         1.53 o                         
   3   1   5        706.87        780.73         8.34 o                         
   4   1   5         13.87         22.12         1.77 o                         
   5   1   5        992.32       1022.26        15.21 o                         
   6   1   5         20.60         29.39         1.68 o                         
   7   1   5         20.19         21.71         1.67 o                         
   8   1   5         47.78         48.88         2.06 o                         
   9   1   5         40.07         41.57         3.44 o                         
  10   1   5          6.19          4.42         1.69 o                         
  11   1   5         13.10         19.00         2.17 o                         
  12   1   5        385.24        396.31         6.53 o                         
  13   1   5         38.04         45.55         2.76 o                         
  14   1   5         23.38         17.23         4.92 o                         
  15   1   5         13.47         11.09         2.52 o                         
  16   1   5          7.16          8.50         2.35 o                         
  17   1   5        109.32        100.78         3.57 o                         
  18   1   5         39.92         35.07         2.79 o                         
  19   1   5        238.54        243.23         6.18 o                         
  20   1   5          0.47          2.86         2.16 o                         
 -23   2   5          2.00          0.63         3.48 o                         
 -22   2   5         20.79         27.22         4.22 o                         
 -21   2   5         14.20          7.82         3.76 o                         
 -20   2   5         69.12         70.67         5.63 o                         
 -19   2   5          0.22          2.91         3.22 o                         
 -18   2   5        140.41        158.26         9.04 o                         
 -17   2   5       1421.04       1417.81        22.27 o                         
 -16   2   5        154.85        152.32         5.89 o                         
 -15   2   5       1245.05       1202.62        20.01 o                         
 -14   2   5         33.55         34.19         4.43 o                         
 -13   2   5         97.77         96.94         5.46 o                         
 -12   2   5        227.77        231.13         7.33 o                         
 -11   2   5        504.01        531.44        10.02 o                         
 -10   2   5          0.69          2.89         2.74 o                         
  -9   2   5         14.53         26.52         3.10 o                         
  -8   2   5          1.20         -1.05         1.79 o                         
  -7   2   5       3681.04       3900.43        69.59 o                         
  -6   2   5         93.77        101.13        10.22 o                         
  -5   2   5        522.62        509.69        14.65 o                         
  -4   2   5          9.23         25.02         7.00 o                         
  -3   2   5       4047.80       4012.36        73.48 o                         
  -2   2   5       1676.38       1883.20        19.38 o                         
  -1   2   5       1202.88       1213.83        14.75 o                         
   0   2   5       1380.34       1478.69        16.61 o                         
   1   2   5          2.79        126.04        13.33 o                         
   2   2   5       2711.66       2821.85        45.84 o                         
   3   2   5          5.48          3.68         1.38 o                         
   4   2   5         45.99         52.70         2.69 o                         
   5   2   5        821.94        890.27        20.02 o                         
   6   2   5        185.81        175.66         3.24 o                         
   7   2   5        166.85        163.40         3.72 o                         
   8   2   5       1673.21       1615.09        40.12 o                         
   9   2   5         93.84         80.80         2.35 o                         
  10   2   5        240.86        241.39         4.63 o                         
  11   2   5         82.35         78.73         2.59 o                         
  12   2   5        133.87        135.68         2.72 o                         
  13   2   5         23.77         27.03         2.00 o                         
  14   2   5        101.16        103.93         3.48 o                         
  15   2   5         10.64         10.26         1.94 o                         
  16   2   5          6.33          6.11         1.93 o                         
  17   2   5         73.47         69.29         4.62 o                         
  18   2   5         39.82         42.29         4.35 o                         
  19   2   5        157.81        147.66         6.47 o                         
  20   2   5        166.98        156.66         6.74 o                         
 -22   3   5         32.44         42.03         5.03 o                         
 -21   3   5          0.32         -0.17         2.56 o                         
 -20   3   5        198.55        201.43         7.14 o                         
 -19   3   5         33.18         35.92         4.41 o                         
 -18   3   5        446.49        447.96         9.06 o                         
 -17   3   5          1.23          1.42         2.99 o                         
 -16   3   5         55.20         57.93         4.46 o                         
 -15   3   5         15.23         13.76         3.04 o                         
 -14   3   5         18.70         11.78         3.51 o                         
 -13   3   5         24.96         29.63         3.73 o                         
 -12   3   5         66.01         62.22         3.54 o                         
 -11   3   5         33.87         29.86         3.50 o                         
 -10   3   5       1358.80       1372.28        23.10 o                         
  -9   3   5        118.53        107.23         6.13 o                         
  -8   3   5         49.49         58.77         5.51 o                         
  -7   3   5        169.05        188.05         3.93 o                         
  -6   3   5          2.62          9.74         1.64 o                         
  -5   3   5         13.85         17.61         1.98 o                         
  -4   3   5         35.53         42.74         2.48 o                         
  -3   3   5        897.38        850.69         9.25 o                         
  -2   3   5       4470.29       4949.88        60.78 o                         
  -1   3   5         10.89         19.19         2.76 o                         
   0   3   5       1224.38       1420.12        15.90 o                         
   1   3   5          5.52          8.50         1.13 o                         
   2   3   5        713.87        749.33        19.77 o                         
   3   3   5       2775.09       3001.09        39.01 o                         
   4   3   5        685.78        694.04        11.51 o                         
   5   3   5      12395.88      12766.40       333.72 o                         
   6   3   5        225.89        190.93         7.72 o                         
   7   3   5         47.04         44.36         2.03 o                         
   8   3   5        224.72        214.76         3.70 o                         
   9   3   5       3725.24       3808.21        63.69 o                         
  10   3   5        151.11        155.83         4.39 o                         
  11   3   5        278.97        278.46         6.83 o                         
  12   3   5         59.01         57.26         2.90 o                         
  13   3   5        874.17        904.20        16.14 o                         
  14   3   5         10.18          6.19         3.13 o                         
  15   3   5          2.94          2.22         2.19 o                         
  16   3   5         14.12         16.52         3.15 o                         
  17   3   5          0.29          0.24         2.98 o                         
  18   3   5          4.37          4.57         3.11 o                         
  19   3   5        118.48        130.16         5.98 o                         
 -21   4   5         10.36          3.85         2.21 o                         
 -20   4   5         18.42         10.36         2.56 o                         
 -19   4   5         63.62         57.13        10.30 o                         
 -18   4   5         42.12         41.65         3.24 o                         
 -17   4   5         10.71          8.21         2.37 o                         
 -16   4   5          1.68          1.17         2.04 o                         
 -15   4   5          1.51         -1.15         2.09 o                         
 -14   4   5         87.96         94.77         3.80 o                         
 -13   4   5          0.63          1.07         2.09 o                         
 -12   4   5          1.58          3.70         2.26 o                         
 -11   4   5        251.48        252.50         5.87 o                         
 -10   4   5        392.38        377.54         8.51 o                         
  -9   4   5         28.37         26.08         2.50 o                         
  -8   4   5        995.82       1010.41        19.47 o                         
  -7   4   5          4.32          2.41         2.01 o                         
  -6   4   5        639.32        676.56         9.31 o                         
  -5   4   5         58.92         53.27         2.59 o                         
  -4   4   5        191.40        184.67         3.95 o                         
  -3   4   5        669.48        667.77         9.61 o                         
  -2   4   5       1339.11       1420.91        16.70 o                         
  -1   4   5        259.49        253.91         4.32 o                         
   0   4   5          3.03          4.76         1.29 o                         
   1   4   5         72.93         96.20         2.88 o                         
   2   4   5       1341.20       1368.22        16.28 o                         
   3   4   5          1.54          0.53         1.06 o                         
   4   4   5        302.00        286.30        14.37 o                         
   5   4   5          0.91          4.36         4.17 o                         
   6   4   5        814.88        849.17        19.51 o                         
   7   4   5       1315.64       1323.43        28.98 o                         
   8   4   5       2738.42       2739.80        57.04 o                         
   9   4   5       1118.91       1152.27        26.75 o                         
  10   4   5         89.50         86.54         7.58 o                         
  11   4   5         10.34          9.45         0.87 o                         
  12   4   5          3.61          2.79         1.03 o                         
  13   4   5        142.84        140.90         3.63 o                         
  14   4   5        368.79        269.73        49.25 o                         
  15   4   5          0.53         -0.42         2.14 o                         
  16   4   5         86.61        103.48        10.75 o                         
  17   4   5         14.59         10.89         3.57 o                         
  18   4   5        219.51        238.84        10.01 o                         
 -20   5   5         55.79         55.00         4.97 o                         
 -19   5   5         15.49         14.25         2.76 o                         
 -18   5   5          0.02         -0.02         1.81 o                         
 -17   5   5         69.92         63.38         3.23 o                         
 -16   5   5          0.22          0.03         1.66 o                         
 -15   5   5         83.24         70.47         3.22 o                         
 -14   5   5         32.00         33.24         2.71 o                         
 -13   5   5        242.08        220.89         7.92 o                         
 -12   5   5        112.76        109.18         3.93 o                         
 -11   5   5         34.79         38.40         2.85 o                         
 -10   5   5         13.28         13.34         2.45 o                         
  -9   5   5         17.82         14.58         2.38 o                         
  -8   5   5         37.15         38.10         2.73 o                         
  -7   5   5          3.41          3.44         1.91 o                         
  -6   5   5        163.42        153.66         3.72 o                         
  -5   5   5          3.09          1.98         1.59 o                         
  -4   5   5        737.69        757.27         9.88 o                         
  -3   5   5         71.47         68.28         2.92 o                         
  -2   5   5        297.79        303.57         4.70 o                         
  -1   5   5        121.52        125.75         3.26 o                         
   0   5   5        200.48        231.38         3.59 o                         
   1   5   5         12.84         28.22         3.86 o                         
   2   5   5        182.22        196.35         3.80 o                         
   3   5   5        119.15        128.97         3.84 o                         
   4   5   5       1453.85       1510.39        23.53 o                         
   5   5   5       1353.39       1398.52        31.05 o                         
   6   5   5        112.98        110.82         8.54 o                         
   7   5   5       2752.87       2732.25        61.11 o                         
   8   5   5        759.78        799.21        21.42 o                         
   9   5   5        672.38        677.03        16.22 o                         
  10   5   5         19.53         18.29         6.24 o                         
  11   5   5         82.17         74.82         7.85 o                         
  12   5   5          6.76          3.96         5.32 o                         
  13   5   5          2.88          5.19         5.49 o                         
  14   5   5        151.00        182.30        10.52 o                         
  15   5   5         96.38        108.77         9.66 o                         
  16   5   5         28.52         25.71         5.61 o                         
  17   5   5          9.41          9.59         5.12 o                         
 -18   6   5         84.30        100.32         5.63 o                         
 -17   6   5          0.09          1.23         2.07 o                         
 -16   6   5         82.71         74.09         7.86 o                         
 -15   6   5         34.66         32.34         2.88 o                         
 -14   6   5          0.69          1.66         1.85 o                         
 -13   6   5          7.74          9.84         2.56 o                         
 -12   6   5         91.35         79.45         3.19 o                         
 -11   6   5          9.04          9.22         2.16 o                         
 -10   6   5         36.76         33.89         2.84 o                         
  -9   6   5         62.53         58.63         2.84 o                         
  -8   6   5        492.93        480.97         8.36 o                         
  -7   6   5         22.20         19.34         2.69 o                         
  -6   6   5        832.99        871.65        17.23 o                         
  -5   6   5          3.37          1.99         1.44 o                         
  -4   6   5        152.06        152.60         3.92 o                         
  -3   6   5        382.94        380.65         5.49 o                         
  -2   6   5         73.42         73.86         2.49 o                         
  -1   6   5         74.65         87.64         2.48 o                         
   0   6   5        246.50        270.72         4.43 o                         
   1   6   5          5.38          6.04         1.02 o                         
   2   6   5         56.80         59.94         3.59 o                         
   3   6   5        438.51        468.73         7.97 o                         
   4   6   5        124.73        122.23         3.62 o                         
   5   6   5        781.62        774.97        16.29 o                         
   6   6   5       1349.98       1349.39        32.14 o                         
   7   6   5       2926.14       2994.99        68.79 o                         
   8   6   5         37.84         35.25         5.05 o                         
   9   6   5        158.52        166.67         6.55 o                         
  10   6   5          1.48         -0.80         4.93 o                         
  11   6   5        143.82        127.86         9.54 o                         
  12   6   5          7.00          8.33         4.32 o                         
  13   6   5         58.24         69.21        15.12 o                         
  14   6   5         95.62        116.62        10.44 o                         
  15   6   5        100.80        134.82        11.41 o                         
 -16   7   5         35.31         20.20         7.31 o                         
 -15   7   5         14.17         17.63         3.62 o                         
 -14   7   5        288.98        299.57         6.29 o                         
 -13   7   5         11.26          7.87         3.20 o                         
 -12   7   5        331.24        334.92         9.74 o                         
 -11   7   5         37.98         33.31         5.37 o                         
 -10   7   5         35.10         30.36         6.15 o                         
  -9   7   5         15.62         14.49         3.63 o                         
  -8   7   5         50.49         47.23         3.61 o                         
  -7   7   5         44.95         42.55         3.05 o                         
  -6   7   5         69.93         70.64         3.08 o                         
  -5   7   5         76.67         80.47         3.50 o                         
  -4   7   5         52.87         51.92         2.69 o                         
  -3   7   5        112.06        109.25         3.54 o                         
  -2   7   5        633.41        656.84         8.72 o                         
  -1   7   5          2.01          1.01         1.78 o                         
   0   7   5        217.61        215.55         3.49 o                         
   1   7   5        155.14        161.97         4.62 o                         
   2   7   5         40.09         41.68         3.04 o                         
   3   7   5         51.24         51.43         2.89 o                         
   4   7   5         35.76         33.85         3.04 o                         
   5   7   5        375.34        380.31         9.49 o                         
   6   7   5         59.96         66.37         6.17 o                         
   7   7   5        511.39        513.75        13.26 o                         
   8   7   5         25.33         24.07         3.58 o                         
   9   7   5         53.58         62.92         8.11 o                         
  10   7   5          4.27          8.59         4.57 o                         
  11   7   5          0.90          3.22         6.00 o                         
  12   7   5         30.83         35.59        10.82 o                         
  13   7   5         36.00         42.26         8.94 o                         
 -13   8   5          0.11          0.46         2.79 o                         
 -12   8   5         20.04         11.73         5.50 o                         
 -11   8   5          4.29          4.11         3.19 o                         
 -10   8   5          5.42          4.38         2.75 o                         
  -9   8   5        322.42        333.87        10.40 o                         
  -8   8   5        129.37        142.49         5.24 o                         
  -7   8   5          9.37          4.69         2.40 o                         
  -6   8   5         96.05         97.02         4.02 o                         
  -5   8   5         35.70         29.96         6.50 o                         
  -4   8   5        100.47        100.44         3.28 o                         
  -3   8   5         57.40         58.60         3.40 o                         
  -2   8   5         57.23         62.83         3.20 o                         
  -1   8   5         73.79         74.45         4.55 o                         
   0   8   5         50.77         55.98         3.42 o                         
   1   8   5         18.32         17.48         2.47 o                         
   2   8   5          0.46          0.22         1.89 o                         
   3   8   5         10.40         10.40         2.81 o                         
   4   8   5          0.61          3.57         3.86 o                         
   5   8   5          8.90         10.64         4.56 o                         
   6   8   5        137.37        151.66         8.06 o                         
   7   8   5          1.13          0.26         2.96 o                         
   8   8   5          9.78          9.21         5.12 o                         
   9   8   5          0.11         -1.96         3.71 o                         
  10   8   5          7.37          3.86         5.07 o                         
  -7   9   5          1.40          3.97         3.94 o                         
  -6   9   5         14.82         15.59         2.89 o                         
  -5   9   5          7.51          5.36         2.97 o                         
  -4   9   5          0.60          1.27         1.98 o                         
  -3   9   5        117.01        119.80         4.41 o                         
  -2   9   5         14.62         16.17         2.93 o                         
  -1   9   5          0.75          2.28         2.37 o                         
   0   9   5          8.62          7.78         2.69 o                         
   1   9   5         27.86         31.05         3.24 o                         
   2   9   5          1.88          3.03         3.52 o                         
   3   9   5         13.91         11.63         4.82 o                         
   4   9   5          1.00         -1.08         3.80 o                         
 -23   0   6         47.20         56.50         9.35 o                         
 -22   0   6        322.79        350.08        15.37 o                         
 -21   0   6          2.76          5.41         5.01 o                         
 -20   0   6        155.45        159.07        10.93 o                         
 -19   0   6        341.83        356.46        14.34 o                         
 -18   0   6        113.72        116.02        10.05 o                         
 -17   0   6       6508.44       6698.66       162.18 o                         
 -16   0   6       2721.87       2734.51        63.26 o                         
 -15   0   6       1333.95       1286.76        48.76 o                         
 -14   0   6        368.02        344.22        15.01 o                         
 -13   0   6       9120.04       8864.48       223.52 o                         
 -12   0   6         49.51         57.33         7.47 o                         
 -11   0   6        315.11        396.85        13.83 o                         
 -10   0   6        429.92        416.76        12.10 o                         
  -9   0   6        152.89        181.41         7.96 o                         
  -8   0   6        492.33        558.49        20.07 o                         
  -7   0   6       1387.61       1469.88        55.18 o                         
  -6   0   6       2637.89       2731.64        78.60 o                         
  -5   0   6        178.02        109.41         7.53 o                         
  -4   0   6        233.72        226.17         7.54 o                         
  -3   0   6         12.53         11.24        11.54 o                         
  -2   0   6         16.95         30.09         9.62 o                         
  -1   0   6        240.52        277.65        13.14 o                         
   0   0   6        256.64        283.72        26.07 o                         
   1   0   6       1075.81       1038.27        16.78 o                         
   2   0   6        170.09        168.43         3.64 o                         
   3   0   6       2297.77       2317.93        34.25 o                         
   4   0   6         98.11         99.39         2.78 o                         
   5   0   6        266.44        287.98         3.94 o                         
   6   0   6        834.79        920.66        35.81 o                         
   7   0   6       1429.82       1379.32        25.05 o                         
   8   0   6          4.90          8.83         2.25 o                         
   9   0   6        564.75        492.65         9.80 o                         
  10   0   6        357.37        336.98        12.25 o                         
  11   0   6         77.41         64.53         3.75 o                         
  12   0   6          0.67          3.71         3.01 o                         
  13   0   6         98.77         97.77         4.51 o                         
  14   0   6          1.55          3.42         2.54 o                         
  15   0   6          0.09          0.46         2.33 o                         
  16   0   6         93.47         85.01         4.64 o                         
  17   0   6         21.59         23.87         6.12 o                         
  18   0   6        261.11        257.16        11.81 o                         
  19   0   6         32.29         31.47         4.16 o                         
  20   0   6        601.19        563.32        17.51 o                         
 -23   1   6        178.56        210.77         8.54 o                         
 -22   1   6          0.21          0.75         4.00 o                         
 -21   1   6          0.80         -0.57         3.72 o                         
 -20   1   6          7.10          9.40         4.38 o                         
 -19   1   6        132.48        139.73         6.86 o                         
 -18   1   6         75.95         69.10         5.20 o                         
 -17   1   6       3223.50       3245.09        52.76 o                         
 -16   1   6       1895.75       1883.22        29.75 o                         
 -15   1   6        270.01        251.50         7.14 o                         
 -14   1   6        378.42        363.60         9.70 o                         
 -13   1   6        843.64        801.44        17.24 o                         
 -12   1   6         76.17         84.32         4.89 o                         
 -11   1   6        458.94        464.68         8.28 o                         
 -10   1   6       1442.15       1516.48        21.54 o                         
  -9   1   6          9.13         15.82         2.56 o                         
  -8   1   6       1212.83       1262.57        19.58 o                         
  -7   1   6         13.05          9.50         4.77 o                         
  -6   1   6      24251.75      23989.89       521.77 o                         
  -5   1   6         59.37         84.98        16.00 o                         
  -4   1   6       6484.32       6185.39        95.81 o                         
  -3   1   6        152.00        125.97         2.98 o                         
  -2   1   6       1102.80        977.49        21.75 o                         
  -1   1   6       1834.53       1905.53        21.27 o                         
   0   1   6        615.81        619.16         7.71 o                         
   1   1   6         81.90         94.87         3.75 o                         
   2   1   6       1753.52       1859.69        23.02 o                         
   3   1   6         36.24         35.84         6.98 o                         
   4   1   6       2248.42       2438.61        25.80 o                         
   5   1   6          2.30          2.49         1.14 o                         
   6   1   6        884.27       1003.64        10.93 o                         
   7   1   6        202.09        180.88         3.37 o                         
   8   1   6        126.03        119.70         2.76 o                         
   9   1   6         51.10         41.77         1.99 o                         
  10   1   6        694.91        675.32         9.73 o                         
  11   1   6         18.71         19.76         2.17 o                         
  12   1   6         72.58         76.34         3.40 o                         
  13   1   6         48.38         47.20         2.43 o                         
  14   1   6          2.63          2.98         2.05 o                         
  15   1   6         27.31         31.49         2.66 o                         
  16   1   6         26.00         27.72         2.86 o                         
  17   1   6          0.63          1.27         2.01 o                         
  18   1   6        122.11        121.51         4.79 o                         
  19   1   6        194.78        191.48         6.84 o                         
  20   1   6         28.68         36.77         4.87 o                         
 -23   2   6        208.47        238.40         8.37 o                         
 -22   2   6         15.67         16.69         4.14 o                         
 -21   2   6         69.93         78.68         6.19 o                         
 -20   2   6        195.57        198.20         6.73 o                         
 -19   2   6         12.13         10.43         4.19 o                         
 -18   2   6        107.67        110.95         6.22 o                         
 -17   2   6        246.03        241.22         7.15 o                         
 -16   2   6        158.91        157.62         5.61 o                         
 -15   2   6       1290.95       1253.74        21.10 o                         
 -14   2   6       1269.72       1224.91        20.37 o                         
 -13   2   6       2104.87       2020.65        31.23 o                         
 -12   2   6          0.93          2.54         3.23 o                         
 -11   2   6        126.90        107.65         5.38 o                         
 -10   2   6        951.07       1018.07        14.65 o                         
  -9   2   6        388.61        384.32         7.67 o                         
  -8   2   6        211.22        229.49         5.53 o                         
  -7   2   6         17.51         19.26         2.09 o                         
  -6   2   6        258.93        286.75         8.12 o                         
  -5   2   6        219.93        205.43        10.28 o                         
  -4   2   6        171.62        195.18         9.96 o                         
  -3   2   6          1.50         18.33        10.94 o                         
  -2   2   6       1035.71        998.23        28.51 o                         
  -1   2   6        652.85        769.80        13.41 o                         
   0   2   6          5.95          6.87         1.69 o                         
   1   2   6        500.61        527.74        21.85 o                         
   2   2   6        233.26        307.02         4.29 o                         
   3   2   6        767.48        854.50        13.79 o                         
   4   2   6       1118.51       1114.09        12.34 o                         
   5   2   6        137.27        146.72         2.90 o                         
   6   2   6        322.54        263.23        10.40 o                         
   7   2   6        417.74        379.81         5.40 o                         
   8   2   6        352.40        358.10         5.31 o                         
   9   2   6       1701.24       1665.86        56.53 o                         
  10   2   6        620.57        617.20        10.19 o                         
  11   2   6          3.02          2.35         1.14 o                         
  12   2   6        257.44        239.53         4.21 o                         
  13   2   6       1027.01       1037.11        18.51 o                         
  14   2   6        132.89        124.27         3.19 o                         
  15   2   6         46.44         46.30         2.76 o                         
  16   2   6          8.72          8.38         1.78 o                         
  17   2   6          0.29          1.56         3.15 o                         
  18   2   6          0.14         -0.94         2.73 o                         
  19   2   6         98.66        112.72         5.78 o                         
 -22   3   6        148.46        159.67         8.01 o                         
 -21   3   6         54.37         60.80         4.95 o                         
 -20   3   6        168.98        195.45         6.72 o                         
 -19   3   6          9.63          6.46         3.72 o                         
 -18   3   6         20.90         22.57         4.18 o                         
 -17   3   6          0.27          1.39         3.14 o                         
 -16   3   6          0.57          0.93         3.03 o                         
 -15   3   6        701.94        700.93        12.28 o                         
 -14   3   6        512.01        506.07        10.37 o                         
 -13   3   6       1478.95       1426.35        21.21 o                         
 -12   3   6         16.05         11.28         3.42 o                         
 -11   3   6        885.99        901.73        14.62 o                         
 -10   3   6        137.84        143.70         4.88 o                         
  -9   3   6        205.27        191.93         4.50 o                         
  -8   3   6          0.89          3.18         2.24 o                         
  -7   3   6        151.46        149.21         4.27 o                         
  -6   3   6         30.14         31.83         2.16 o                         
  -5   3   6          0.34          0.38         1.56 o                         
  -4   3   6          2.11          1.91         1.62 o                         
  -3   3   6       1483.63       1509.53        16.24 o                         
  -2   3   6          6.98          8.37         1.64 o                         
  -1   3   6       9393.43      10012.02       153.80 o                         
   0   3   6         37.84         46.18         1.85 o                         
   1   3   6        862.35        997.81        11.10 o                         
   2   3   6        153.54        160.94         3.36 o                         
   3   3   6       1158.57       1324.89        22.41 o                         
   4   3   6         26.35         23.10         1.97 o                         
   5   3   6          8.70         11.23         0.85 o                         
   6   3   6        139.72        184.98         6.70 o                         
   7   3   6        265.69        225.94         3.76 o                         
   8   3   6        261.76        250.92         6.53 o                         
   9   3   6       1572.64       1533.52        20.49 o                         
  10   3   6        895.82        880.61        12.25 o                         
  11   3   6         49.53         46.79         2.27 o                         
  12   3   6         28.68         29.29         3.36 o                         
  13   3   6        328.63        317.02         8.46 o                         
  14   3   6         55.93         55.14         4.19 o                         
  15   3   6         29.06         30.02         3.88 o                         
  16   3   6         12.42         17.91         3.82 o                         
  17   3   6         14.02         13.80         3.93 o                         
  18   3   6          0.80          0.85         2.59 o                         
  19   3   6          2.06          4.94         5.32 o                         
 -21   4   6          0.07          0.33         1.80 o                         
 -20   4   6        240.15        274.02         8.42 o                         
 -19   4   6         29.23         24.40         4.50 o                         
 -18   4   6          4.79          6.07         2.39 o                         
 -17   4   6          1.17          0.96         2.30 o                         
 -16   4   6          0.01         -0.34         2.08 o                         
 -15   4   6          0.23          0.47         2.03 o                         
 -14   4   6        414.61        383.36         9.09 o                         
 -13   4   6        109.84        112.54         4.24 o                         
 -12   4   6        120.37        103.96         4.07 o                         
 -11   4   6         20.15         20.67         2.83 o                         
 -10   4   6          6.63          6.71         2.51 o                         
  -9   4   6         23.71         25.29         2.98 o                         
  -8   4   6         32.21         31.67         3.01 o                         
  -7   4   6          0.01          0.25         1.88 o                         
  -6   4   6         29.16         31.17         2.67 o                         
  -5   4   6         99.30         84.22         3.14 o                         
  -4   4   6         24.65         27.28         3.10 o                         
  -3   4   6         32.62         39.80         2.36 o                         
  -2   4   6        204.70        196.05         3.54 o                         
  -1   4   6        586.56        658.98         8.54 o                         
   0   4   6        314.24        329.59         4.57 o                         
   1   4   6         84.07         94.67         3.15 o                         
   2   4   6        479.19        564.99         6.84 o                         
   3   4   6        156.87        157.05         6.62 o                         
   4   4   6         62.42         66.14         4.15 o                         
   5   4   6        105.19        112.94         5.49 o                         
   6   4   6        295.70        280.14        10.17 o                         
   7   4   6       1399.29       1448.35        32.22 o                         
   8   4   6       3552.71       3621.97        81.24 o                         
   9   4   6        314.64        332.77        12.97 o                         
  10   4   6       1312.43       1303.27        30.19 o                         
  11   4   6          0.01         -2.66         3.48 o                         
  12   4   6        297.52        281.52        16.31 o                         
  13   4   6        324.70        294.28        11.76 o                         
  14   4   6        322.46        283.54        29.13 o                         
  15   4   6         56.20         54.26         7.27 o                         
  16   4   6        108.94        131.01         7.34 o                         
  17   4   6          0.29         -1.18         5.12 o                         
  18   4   6          6.39          9.60         6.39 o                         
 -20   5   6         20.21         22.70         3.25 o                         
 -19   5   6         13.82         11.16         2.67 o                         
 -18   5   6         16.33         16.87         2.95 o                         
 -17   5   6         61.57         59.00         4.14 o                         
 -16   5   6         38.06         38.19         3.93 o                         
 -15   5   6         76.84         77.95         3.49 o                         
 -14   5   6         47.90         39.12         3.06 o                         
 -13   5   6          1.14         -0.29         1.85 o                         
 -12   5   6          0.76          0.30         1.96 o                         
 -11   5   6         40.23         38.79         2.68 o                         
 -10   5   6         41.92         43.48         3.15 o                         
  -9   5   6         59.32         56.12         3.22 o                         
  -8   5   6         12.50         15.10         2.49 o                         
  -7   5   6        240.02        233.06         4.89 o                         
  -6   5   6        188.17        184.57         4.18 o                         
  -5   5   6        152.83        147.73         4.41 o                         
  -4   5   6        202.39        192.56         3.89 o                         
  -3   5   6          3.37          2.74         1.73 o                         
  -2   5   6        258.95        254.03         6.34 o                         
  -1   5   6         32.34         30.38         2.43 o                         
   0   5   6         20.59         25.25         2.65 o                         
   1   5   6         80.08         73.72         3.25 o                         
   2   5   6         93.80         92.12         2.65 o                         
   3   5   6         13.87         17.31         1.93 o                         
   4   5   6        174.97        177.44         7.74 o                         
   5   5   6        247.50        225.59         7.50 o                         
   6   5   6       6790.19       6996.88       167.59 o                         
   7   5   6        553.34        543.23        18.67 o                         
   8   5   6         13.80          8.10         5.81 o                         
   9   5   6       1028.50       1029.82        23.23 o                         
  10   5   6        518.26        536.05        22.21 o                         
  11   5   6        118.43        129.80        12.53 o                         
  12   5   6        145.62        136.89         9.44 o                         
  13   5   6         52.95         48.59         7.56 o                         
  14   5   6        198.92        232.94        21.84 o                         
  15   5   6         68.01         82.99         6.81 o                         
  16   5   6         45.52         54.80         8.83 o                         
 -18   6   6        229.50        230.64        14.27 o                         
 -17   6   6         23.49         25.99         2.82 o                         
 -16   6   6          0.43          1.02         2.47 o                         
 -15   6   6        342.58        328.55        13.32 o                         
 -14   6   6         12.31         10.02         2.08 o                         
 -13   6   6         20.55         19.62         2.81 o                         
 -12   6   6        171.22        180.96         6.34 o                         
 -11   6   6        112.73        102.12         3.77 o                         
 -10   6   6          0.86          2.03         2.01 o                         
  -9   6   6         12.78         13.38         2.34 o                         
  -8   6   6          0.91          2.41         2.25 o                         
  -7   6   6          1.99          1.55         2.15 o                         
  -6   6   6         22.69         27.56         2.70 o                         
  -5   6   6          3.45          3.26         1.70 o                         
  -4   6   6         11.92          9.36         1.83 o                         
  -3   6   6        112.72        109.46         3.04 o                         
  -2   6   6         82.82         84.67         2.71 o                         
  -1   6   6       1032.79       1113.03        13.51 o                         
   0   6   6         11.40         12.89         1.68 o                         
   1   6   6        365.45        364.24         6.00 o                         
   2   6   6        181.57        182.15         4.64 o                         
   3   6   6        276.20        265.25         5.80 o                         
   4   6   6        362.83        358.97         7.57 o                         
   5   6   6        411.60        420.72        10.02 o                         
   6   6   6       1232.72       1219.09        23.87 o                         
   7   6   6        709.10        731.33        16.77 o                         
   8   6   6        111.12        113.12         8.55 o                         
   9   6   6        818.39        802.12        22.16 o                         
  10   6   6        151.00        135.49         7.50 o                         
  11   6   6         84.32         77.02         8.72 o                         
  12   6   6         63.25         56.25         8.37 o                         
  13   6   6         48.53         53.63         8.72 o                         
  14   6   6         68.17         74.05         9.58 o                         
  15   6   6         12.49         25.72         8.42 o                         
 -16   7   6          7.00          6.13         3.70 o                         
 -15   7   6         54.64         48.27         3.57 o                         
 -14   7   6         10.24         13.00         2.57 o                         
 -13   7   6       1022.99        986.77        22.51 o                         
 -12   7   6        949.33        940.60        19.59 o                         
 -11   7   6        256.86        251.75         7.90 o                         
 -10   7   6         51.23         49.39         3.86 o                         
  -9   7   6        322.38        325.03         8.08 o                         
  -8   7   6         97.72         83.26         9.12 o                         
  -7   7   6         45.55         51.05         3.54 o                         
  -6   7   6          9.69          5.27         2.00 o                         
  -5   7   6         56.68         51.77         4.61 o                         
  -4   7   6          7.90          3.87         1.73 o                         
  -3   7   6        161.20        160.16         3.66 o                         
  -2   7   6         10.20          9.63         1.87 o                         
  -1   7   6        413.71        413.52         9.48 o                         
   0   7   6        155.69        164.55         2.83 o                         
   1   7   6         18.55         25.71         3.70 o                         
   2   7   6        142.02        141.47         4.62 o                         
   3   7   6         57.81         58.09         2.85 o                         
   4   7   6         24.00         18.11         2.26 o                         
   5   7   6        184.39        179.50         7.97 o                         
   6   7   6          1.06          0.18         3.66 o                         
   7   7   6        177.12        168.33         8.35 o                         
   8   7   6        129.87        129.43         8.22 o                         
   9   7   6         93.53         93.84         7.62 o                         
  10   7   6          0.81          0.82         3.47 o                         
  11   7   6         35.18         26.06         5.69 o                         
  12   7   6          1.94         -0.36         5.73 o                         
 -12   8   6          3.61         -0.25         2.95 o                         
 -11   8   6         11.34          7.55         3.07 o                         
 -10   8   6          6.11          5.37         2.97 o                         
  -9   8   6        120.11        122.80         5.54 o                         
  -8   8   6        267.02        288.30         8.64 o                         
  -7   8   6         16.69         14.81         3.09 o                         
  -6   8   6        123.96        142.46         5.13 o                         
  -5   8   6         26.48         24.72         4.52 o                         
  -4   8   6         42.81         49.13         3.71 o                         
  -3   8   6          3.01          2.25         1.86 o                         
  -2   8   6         14.75         18.64         3.19 o                         
  -1   8   6         23.39         23.07         3.18 o                         
   0   8   6        187.67        178.04         7.19 o                         
   1   8   6         50.80         51.40         3.34 o                         
   2   8   6          0.00          0.12         1.73 o                         
   3   8   6          0.48          0.93         3.57 o                         
   4   8   6          1.94          1.69         3.79 o                         
   5   8   6         68.49         76.13         6.63 o                         
   6   8   6        185.44        197.37         9.26 o                         
   7   8   6         79.39         67.46         7.21 o                         
   8   8   6         78.98         76.31         5.08 o                         
   9   8   6         38.71         42.04         7.02 o                         
  -6   9   6         26.04         32.78         3.77 o                         
  -5   9   6         13.00         11.36         3.06 o                         
  -4   9   6         78.22         83.93         4.41 o                         
  -3   9   6          8.90          6.46         2.98 o                         
  -2   9   6         80.15         79.27         4.18 o                         
  -1   9   6         18.35         15.47         3.01 o                         
   0   9   6         34.55         36.77         3.62 o                         
   1   9   6         52.77         52.66         5.67 o                         
   2   9   6         12.63         11.40         4.37 o                         
   3   9   6          1.32          0.10         3.34 o                         
 -23   1   7         11.78         15.74         5.49 o                         
 -22   1   7         98.70        109.47         5.81 o                         
 -21   1   7        107.91        105.23         7.05 o                         
 -20   1   7         13.85         13.08         4.22 o                         
 -19   1   7         63.44         63.49         5.77 o                         
 -18   1   7         40.73         45.64         5.46 o                         
 -17   1   7         60.12         59.97         4.98 o                         
 -16   1   7        251.88        257.08         9.07 o                         
 -15   1   7        901.74        908.83        17.35 o                         
 -14   1   7        549.86        531.33        10.99 o                         
 -13   1   7          7.77          6.86         4.37 o                         
 -12   1   7       1394.05       1332.66        22.16 o                         
 -11   1   7         88.04        100.09         4.91 o                         
 -10   1   7        556.53        539.37        11.10 o                         
  -9   1   7        361.20        377.18         7.20 o                         
  -8   1   7          3.09         12.20         3.62 o                         
  -7   1   7       1447.54       1521.35        21.94 o                         
  -6   1   7          9.54         30.10        17.81 o                         
  -5   1   7       8413.15       8672.74       149.67 o                         
  -4   1   7         24.45         59.41         7.30 o                         
  -3   1   7       2574.58       2647.47        33.41 o                         
  -2   1   7        345.66        328.45        30.47 o                         
  -1   1   7         86.67         85.21         8.70 o                         
   0   1   7       5983.04       6618.61        93.33 o                         
   1   1   7         87.84         90.77         5.76 o                         
   2   1   7        722.75        829.14         9.94 o                         
   3   1   7          9.85          5.30         1.22 o                         
   4   1   7       2060.72       2290.96        26.67 o                         
   5   1   7        104.22        108.72         2.18 o                         
   6   1   7         13.01         16.68         1.42 o                         
   7   1   7       1238.16       1283.67        14.34 o                         
   8   1   7         33.30         26.19         2.17 o                         
   9   1   7         55.18         59.76         2.56 o                         
  10   1   7        611.47        586.35         7.86 o                         
  11   1   7        659.41        669.56         9.76 o                         
  12   1   7         11.26         12.99         2.18 o                         
  13   1   7        140.99        140.77         4.24 o                         
  14   1   7         61.86         60.03         3.28 o                         
  15   1   7         36.74         35.17         2.74 o                         
  16   1   7          6.06          5.75         1.85 o                         
  17   1   7          0.18          1.00         1.98 o                         
  18   1   7          0.06         -0.68         2.66 o                         
  19   1   7         27.11         32.30         4.07 o                         
 -23   2   7         79.46         92.75         7.00 o                         
 -22   2   7         89.61        105.12         5.57 o                         
 -21   2   7         11.29         11.23         3.77 o                         
 -20   2   7          4.30          6.49         3.44 o                         
 -19   2   7         83.27         94.28         5.46 o                         
 -18   2   7         71.66         71.68         5.54 o                         
 -17   2   7          9.94         16.32         3.44 o                         
 -16   2   7       2756.37       2745.14        42.68 o                         
 -15   2   7         10.38          8.55         3.31 o                         
 -14   2   7       2070.54       2000.91        30.56 o                         
 -13   2   7        188.08        177.84         5.94 o                         
 -12   2   7       2253.17       2131.78        32.30 o                         
 -11   2   7         40.24         40.14         4.11 o                         
 -10   2   7          2.88         11.24         3.70 o                         
  -9   2   7        224.49        243.43         6.34 o                         
  -8   2   7        108.63        112.66         4.73 o                         
  -7   2   7         30.37         34.46         3.47 o                         
  -6   2   7        388.57        401.70         6.11 o                         
  -5   2   7        590.31        633.44        11.16 o                         
  -4   2   7        161.23        154.30         4.16 o                         
  -3   2   7          0.54          2.55         2.39 o                         
  -2   2   7          0.57          0.85         1.72 o                         
  -1   2   7        827.02        846.52         9.67 o                         
   0   2   7          9.48          4.52         1.37 o                         
   1   2   7        949.84        959.20        16.83 o                         
   2   2   7         37.66         39.80         2.02 o                         
   3   2   7       1021.03       1215.10        16.15 o                         
   4   2   7          0.01          0.00         0.62 o                         
   5   2   7        401.88        420.78         5.47 o                         
   6   2   7         58.17         59.94         3.79 o                         
   7   2   7         84.33         71.50         2.40 o                         
   8   2   7        130.39        120.90         3.08 o                         
   9   2   7        458.72        452.75         7.46 o                         
  10   2   7        398.67        406.11         6.57 o                         
  11   2   7       1788.15       1770.26        46.72 o                         
  12   2   7          1.91          1.41         1.11 o                         
  13   2   7        390.43        386.89         5.95 o                         
  14   2   7         81.05         72.48         2.54 o                         
  15   2   7        156.83        155.97         6.30 o                         
  16   2   7         14.22         15.63         3.33 o                         
  17   2   7          8.56          4.27         3.44 o                         
  18   2   7          4.56          7.44         3.25 o                         
  19   2   7         37.88         34.15         4.24 o                         
 -22   3   7          0.39         -0.30         3.69 o                         
 -21   3   7        114.08        129.71         6.96 o                         
 -20   3   7          2.11          2.43         3.41 o                         
 -19   3   7        314.77        333.72         8.34 o                         
 -18   3   7         10.45         10.59         3.86 o                         
 -17   3   7         16.16         16.04         4.03 o                         
 -16   3   7          3.61          2.89         2.43 o                         
 -15   3   7        700.74        664.34        13.21 o                         
 -14   3   7        504.68        502.22        10.65 o                         
 -13   3   7        148.87        138.72         6.05 o                         
 -12   3   7        324.13        311.03         7.34 o                         
 -11   3   7         21.33         22.17         4.02 o                         
 -10   3   7          1.07          3.56         2.78 o                         
  -9   3   7        540.30        549.35        10.50 o                         
  -8   3   7        201.58        192.02         4.55 o                         
  -7   3   7          9.76         19.71         2.47 o                         
  -6   3   7         43.58         46.32         2.68 o                         
  -5   3   7        143.52        148.41         3.93 o                         
  -4   3   7        295.95        270.14         4.79 o                         
  -3   3   7          4.59          1.00         1.34 o                         
  -2   3   7          3.17          6.51         1.55 o                         
  -1   3   7        741.93        732.87         9.20 o                         
   0   3   7        198.14        272.12         4.46 o                         
   1   3   7        597.06        606.09         7.50 o                         
   2   3   7         50.36         61.11         4.62 o                         
   3   3   7        394.43        422.18         7.48 o                         
   4   3   7       1179.00       1246.46        25.39 o                         
   5   3   7          0.31          0.48         0.87 o                         
   6   3   7         80.64         70.38         1.92 o                         
   7   3   7        175.08        160.63         2.98 o                         
   8   3   7       1031.09       1040.78        13.79 o                         
   9   3   7        423.03        403.81         6.20 o                         
  10   3   7       2500.82       2558.45        35.44 o                         
  11   3   7         28.25         26.38         2.14 o                         
  12   3   7          8.24         11.06         2.25 o                         
  13   3   7         19.47         23.91         2.94 o                         
  14   3   7         16.98         18.79         2.10 o                         
  15   3   7         62.22         63.90         2.78 o                         
  16   3   7          0.01          1.84         2.47 o                         
  17   3   7         12.20         11.36         3.10 o                         
  18   3   7         49.45         54.81         5.72 o                         
 -21   4   7         58.68         61.87        11.39 o                         
 -20   4   7         20.85         19.91         2.51 o                         
 -19   4   7         13.77          6.53         2.99 o                         
 -18   4   7         15.60         13.83         3.17 o                         
 -17   4   7         36.65         39.08         3.42 o                         
 -16   4   7          0.58          0.06         2.18 o                         
 -15   4   7         22.08         24.76         3.28 o                         
 -14   4   7        129.41        121.81         4.73 o                         
 -13   4   7        987.23        940.98        16.42 o                         
 -12   4   7         25.86         25.48         3.31 o                         
 -11   4   7        129.68        114.85         4.41 o                         
 -10   4   7          0.61          0.85         2.08 o                         
  -9   4   7         13.99         17.06         2.92 o                         
  -8   4   7        218.49        214.15         4.87 o                         
  -7   4   7         23.96         20.66         2.36 o                         
  -6   4   7         89.66         82.35         3.46 o                         
  -5   4   7        138.01        137.21         3.73 o                         
  -4   4   7       1435.80       1412.31        17.70 o                         
  -3   4   7          3.99          7.19         1.64 o                         
  -2   4   7        308.67        338.26         9.00 o                         
  -1   4   7       1062.55       1064.20        13.21 o                         
   0   4   7        540.88        590.42         7.61 o                         
   1   4   7        173.92        167.01         2.67 o                         
   2   4   7          7.87          9.64         2.08 o                         
   3   4   7         68.79         67.31         3.71 o                         
   4   4   7          8.39         25.47         9.84 o                         
   5   4   7          0.02          1.60         2.54 o                         
   6   4   7        495.79        532.59        12.04 o                         
   7   4   7       1206.24       1254.84        28.75 o                         
   8   4   7        911.33        893.54        19.75 o                         
   9   4   7         13.17         12.19         3.77 o                         
  10   4   7        443.81        448.15        14.17 o                         
  11   4   7        501.13        506.61        15.38 o                         
  12   4   7        111.40         89.09        11.60 o                         
  13   4   7          6.89          4.86         1.33 o                         
  14   4   7        119.89        110.32         7.42 o                         
  15   4   7        264.28        287.04        12.35 o                         
  16   4   7         78.73         87.98         8.65 o                         
  17   4   7        209.96        277.08        30.12 o                         
 -20   5   7          1.64         -0.65         2.40 o                         
 -19   5   7          0.09         -0.72         2.39 o                         
 -18   5   7          0.71          1.40         2.58 o                         
 -17   5   7         43.50         44.13         3.47 o                         
 -16   5   7          6.24          6.41         2.59 o                         
 -15   5   7          0.04          0.78         2.17 o                         
 -14   5   7        126.43        111.55         4.04 o                         
 -13   5   7          0.02         -0.86         2.23 o                         
 -12   5   7        222.44        215.59         5.48 o                         
 -11   5   7        107.26         97.34         5.23 o                         
 -10   5   7        244.22        236.71         8.15 o                         
  -9   5   7          0.01          1.50         2.21 o                         
  -8   5   7        665.79        636.99        16.19 o                         
  -7   5   7         33.38         33.74         3.11 o                         
  -6   5   7        447.02        431.97         6.84 o                         
  -5   5   7         75.37         79.29         3.11 o                         
  -4   5   7         70.42         80.89         2.90 o                         
  -3   5   7        158.63        156.14         4.10 o                         
  -2   5   7        128.78        135.15         3.45 o                         
  -1   5   7          1.81          1.16         1.22 o                         
   0   5   7          7.97         11.06         1.26 o                         
   1   5   7         12.47          8.34         1.72 o                         
   2   5   7          0.61          1.05         1.52 o                         
   3   5   7        375.12        390.01         5.81 o                         
   4   5   7         72.09         72.59         5.74 o                         
   5   5   7        789.92        792.89        16.55 o                         
   6   5   7        298.34        287.59         9.73 o                         
   7   5   7        706.39        667.90        20.76 o                         
   8   5   7         29.60         26.69         4.73 o                         
   9   5   7       1854.09       1889.84        43.65 o                         
  10   5   7         31.64         37.09         7.13 o                         
  11   5   7         34.33         46.05         7.82 o                         
  12   5   7        109.08        112.22         6.99 o                         
  13   5   7         57.74         52.06        10.98 o                         
  14   5   7          0.21          0.87         5.23 o                         
  15   5   7         44.14         24.80         7.56 o                         
  16   5   7          6.84          2.29         5.12 o                         
 -18   6   7         78.34         74.74         4.64 o                         
 -17   6   7         10.42          6.81         2.61 o                         
 -16   6   7          3.08          2.14         2.79 o                         
 -15   6   7         34.39         39.63         3.72 o                         
 -14   6   7          7.64          5.21         2.49 o                         
 -13   6   7          3.77          2.32         2.33 o                         
 -12   6   7         84.31         85.23         3.87 o                         
 -11   6   7        190.84        188.04         5.66 o                         
 -10   6   7         25.84         28.61         2.89 o                         
  -9   6   7          5.72          7.66         2.36 o                         
  -8   6   7        177.72        167.89         4.29 o                         
  -7   6   7         20.28         21.72         2.84 o                         
  -6   6   7        311.50        315.25        11.68 o                         
  -5   6   7         55.44         49.82         5.07 o                         
  -4   6   7        515.08        559.14        20.43 o                         
  -3   6   7         16.17         15.43         1.86 o                         
  -2   6   7         50.93         51.93         3.28 o                         
  -1   6   7        494.73        502.70        14.35 o                         
   0   6   7        405.73        409.44         6.02 o                         
   1   6   7        387.55        391.64         6.70 o                         
   2   6   7          2.16          3.99         1.90 o                         
   3   6   7         52.03         51.31         3.01 o                         
   4   6   7        198.94        195.66        13.04 o                         
   5   6   7         14.96         11.70         4.69 o                         
   6   6   7         75.24         76.92         6.55 o                         
   7   6   7        145.89        129.67         7.53 o                         
   8   6   7        281.95        262.47         9.97 o                         
   9   6   7        415.06        381.70        12.03 o                         
  10   6   7        116.08        107.66         9.59 o                         
  11   6   7          0.17         -0.16         3.80 o                         
  12   6   7         10.79          6.15         6.49 o                         
  13   6   7         22.48         16.80         7.40 o                         
  14   6   7         35.37         38.98         8.67 o                         
 -15   7   7          8.41          8.10         2.51 o                         
 -14   7   7        273.86        277.78         6.51 o                         
 -13   7   7         52.80         44.64         3.27 o                         
 -12   7   7        903.63        912.81        17.63 o                         
 -11   7   7        171.31        161.48         5.65 o                         
 -10   7   7         13.18         11.28         3.24 o                         
  -9   7   7         18.13         21.00         3.33 o                         
  -8   7   7        173.87        170.22         4.59 o                         
  -7   7   7         74.44         67.36         3.92 o                         
  -6   7   7         68.48         69.30         3.68 o                         
  -5   7   7          0.77          0.37         1.58 o                         
  -4   7   7         60.10         59.19         5.54 o                         
  -3   7   7         17.60         19.31         2.42 o                         
  -2   7   7         37.38         32.32         2.43 o                         
  -1   7   7         42.59         45.93         2.33 o                         
   0   7   7          6.95          5.87         2.47 o                         
   1   7   7          9.24         10.29         2.78 o                         
   2   7   7          3.74          5.77         1.80 o                         
   3   7   7          6.16          4.82         1.70 o                         
   4   7   7         10.48         15.54         4.84 o                         
   5   7   7         23.55         23.30         5.34 o                         
   6   7   7        305.93        276.04        10.20 o                         
   7   7   7        568.65        552.85        13.32 o                         
   8   7   7        467.15        435.85        13.75 o                         
   9   7   7        835.81        731.38        20.93 o                         
  10   7   7         15.54         18.22         6.34 o                         
  11   7   7         83.46        100.06        11.35 o                         
 -12   8   7       1272.31       1290.87        41.72 o                         
 -11   8   7        457.50        456.78        11.16 o                         
 -10   8   7        659.68        678.41        24.57 o                         
  -9   8   7          0.74          1.57         2.50 o                         
  -8   8   7         13.84          9.92         3.71 o                         
  -7   8   7          8.10          3.06         2.26 o                         
  -6   8   7         68.94         69.56         3.94 o                         
  -5   8   7        190.40        199.83         6.92 o                         
  -4   8   7        443.01        455.95        18.50 o                         
  -3   8   7         13.21         12.99         2.39 o                         
  -2   8   7          4.08          3.06         2.28 o                         
  -1   8   7        660.72        669.82        16.97 o                         
   0   8   7        224.17        220.19         8.69 o                         
   1   8   7         40.92         45.88         3.21 o                         
   2   8   7        181.68        176.38         7.83 o                         
   3   8   7        142.64        142.22         8.88 o                         
   4   8   7         38.35         31.46         5.64 o                         
   5   8   7        275.33        280.55        13.89 o                         
   6   8   7        108.69        104.26         6.58 o                         
   7   8   7        131.54        110.66         8.60 o                         
   8   8   7         48.55         41.45         7.77 o                         
  -5   9   7        205.71        223.58         9.29 o                         
  -4   9   7         32.84         35.34         4.13 o                         
  -3   9   7         50.17         49.83         3.83 o                         
  -2   9   7         15.25         12.11         3.40 o                         
  -1   9   7          0.55          1.82         3.21 o                         
   0   9   7        155.31        147.34         7.04 o                         
   1   9   7        122.27        114.27         6.95 o                         
 -23   0   8        263.19        310.64        12.79 o                         
 -22   0   8          1.41          4.26         4.20 o                         
 -21   0   8          6.48         12.38         7.08 o                         
 -20   0   8         72.27         73.69         9.47 o                         
 -19   0   8        180.51        198.36        11.63 o                         
 -18   0   8        290.03        283.50        13.08 o                         
 -17   0   8         16.54         17.33         4.57 o                         
 -16   0   8        643.46        657.68        20.03 o                         
 -15   0   8       2308.66       2283.33        48.91 o                         
 -14   0   8       1314.42       1313.62        32.35 o                         
 -13   0   8        142.94        139.93        10.95 o                         
 -12   0   8       3202.75       3185.80        71.23 o                         
 -11   0   8         69.33         93.37        39.47 o                         
 -10   0   8        195.18        235.51        11.18 o                         
  -9   0   8        246.01        256.94        17.70 o                         
  -8   0   8       3116.94       3408.70        91.83 o                         
  -7   0   8         17.60         24.59         5.89 o                         
  -6   0   8       4491.76       5086.76       225.96 o                         
  -5   0   8         11.55          4.11         4.61 o                         
  -4   0   8      13634.92      13810.37       370.08 o                         
  -3   0   8         90.90        122.52        25.03 o                         
  -2   0   8       1166.30       1149.92        79.18 o                         
  -1   0   8          2.34          1.36         4.16 o                         
   0   0   8        247.21        243.49        10.82 o                         
   1   0   8        723.36        777.43        12.20 o                         
   2   0   8       2245.76       2424.51        46.11 o                         
   3   0   8        238.64        271.72         5.12 o                         
   4   0   8       2385.89       2719.83        52.78 o                         
   5   0   8        590.37        631.14        10.67 o                         
   6   0   8       1941.69       1943.71        29.90 o                         
   7   0   8          0.98          1.08         2.13 o                         
   8   0   8         26.49         19.95         2.45 o                         
   9   0   8       1129.80       1117.27        20.95 o                         
  10   0   8         84.01         98.81         5.25 o                         
  11   0   8       2650.07       2699.73        54.39 o                         
  12   0   8       1993.10       2065.91        40.79 o                         
  13   0   8        192.35        191.12         7.10 o                         
  14   0   8       1083.17       1119.57        22.40 o                         
  15   0   8        952.15        966.11        37.20 o                         
  16   0   8          3.40          5.14         5.66 o                         
  17   0   8         16.77         17.65         3.39 o                         
  18   0   8         69.67         65.28         4.63 o                         
  19   0   8         12.09          8.68         4.17 o                         
 -23   1   8         79.83         87.86         6.69 o                         
 -22   1   8          2.45          3.53         4.97 o                         
 -21   1   8         37.93         44.56         5.98 o                         
 -20   1   8         69.78         70.99         7.94 o                         
 -19   1   8         73.29         78.32         6.47 o                         
 -18   1   8         44.42         44.99         5.67 o                         
 -17   1   8         54.01         50.86         4.50 o                         
 -16   1   8        145.03        145.87         6.16 o                         
 -15   1   8       3661.78       3685.61        59.26 o                         
 -14   1   8        138.77        124.71         7.25 o                         
 -13   1   8        890.04        824.82        14.76 o                         
 -12   1   8        771.07        753.37        13.54 o                         
 -11   1   8       1312.96       1298.02        19.68 o                         
 -10   1   8          0.30         -0.26         2.54 o                         
  -9   1   8        997.89       1099.12        17.82 o                         
  -8   1   8        286.18        290.95         6.28 o                         
  -7   1   8         38.07         26.15         2.89 o                         
  -6   1   8        180.76        175.80         5.47 o                         
  -5   1   8          0.64         10.15         6.17 o                         
  -4   1   8       1158.33       1195.04        20.91 o                         
  -3   1   8         13.64         19.86         2.64 o                         
  -2   1   8        743.69        812.32        28.16 o                         
  -1   1   8        308.43        311.50         7.25 o                         
   0   1   8         13.88         12.70         3.44 o                         
   1   1   8       8657.92       9589.04       132.80 o                         
   2   1   8        257.15        273.77         4.17 o                         
   3   1   8        164.56        217.39         3.70 o                         
   4   1   8        404.15        410.19         5.37 o                         
   5   1   8       2953.32       3318.32        35.33 o                         
   6   1   8        357.60        326.94         4.45 o                         
   7   1   8         81.36         86.25         2.41 o                         
   8   1   8        214.34        238.47         4.41 o                         
   9   1   8        928.88        919.50        11.18 o                         
  10   1   8         55.69         58.27         2.64 o                         
  11   1   8       2147.26       2212.40        32.27 o                         
  12   1   8        518.03        518.33        11.39 o                         
  13   1   8          2.09          1.85         1.57 o                         
  14   1   8        257.65        270.18         7.84 o                         
  15   1   8        364.93        335.68         7.53 o                         
  16   1   8         48.11         51.82         2.79 o                         
  17   1   8         16.09         13.55         3.26 o                         
  18   1   8         14.40         10.18         3.24 o                         
 -23   2   8         34.93         41.67         6.19 o                         
 -22   2   8        223.28        236.48         9.89 o                         
 -21   2   8          9.81          9.07         4.62 o                         
 -20   2   8         48.33         54.57         5.77 o                         
 -19   2   8          0.46          0.21         3.41 o                         
 -18   2   8         14.89         10.83         4.27 o                         
 -17   2   8          4.50          4.02         3.88 o                         
 -16   2   8        133.52        126.27         6.86 o                         
 -15   2   8        678.95        682.44        12.81 o                         
 -14   2   8        610.58        608.65        13.01 o                         
 -13   2   8        921.14        892.81        16.47 o                         
 -12   2   8          0.01          2.61         2.67 o                         
 -11   2   8       3904.24       3782.36        59.67 o                         
 -10   2   8         16.12         20.60         3.01 o                         
  -9   2   8        256.72        232.66         6.69 o                         
  -8   2   8        198.81        212.90         6.11 o                         
  -7   2   8         70.69         84.42         4.49 o                         
  -6   2   8        318.22        348.72         5.71 o                         
  -5   2   8        149.19        165.00         4.02 o                         
  -4   2   8       1087.09       1139.33        14.12 o                         
  -3   2   8       1456.54       1446.51        17.55 o                         
  -2   2   8        147.93        135.59         3.16 o                         
  -1   2   8        423.32        414.91         6.23 o                         
   0   2   8        167.01        166.31         3.11 o                         
   1   2   8       1509.75       1676.00        39.05 o                         
   2   2   8          6.42          7.82         1.37 o                         
   3   2   8          8.01         16.58         2.69 o                         
   4   2   8        665.32        755.70         8.64 o                         
   5   2   8         32.14         45.98         2.55 o                         
   6   2   8        180.76        182.14         3.48 o                         
   7   2   8         99.75        107.09         3.14 o                         
   8   2   8        799.47        796.45        10.75 o                         
   9   2   8        700.25        699.69        10.68 o                         
  10   2   8        759.55        775.88        11.19 o                         
  11   2   8         55.98         68.80         3.04 o                         
  12   2   8        781.99        819.99        12.07 o                         
  13   2   8         42.40         39.21         5.03 o                         
  14   2   8        361.65        328.16        17.75 o                         
  15   2   8         12.15         15.96         3.16 o                         
  16   2   8        137.68        143.78         5.54 o                         
  17   2   8          1.27          4.28         3.43 o                         
  18   2   8         74.61         91.16         5.17 o                         
 -22   3   8         57.73         68.25         6.68 o                         
 -21   3   8        168.99        186.31         8.14 o                         
 -20   3   8          0.29          0.18         3.37 o                         
 -19   3   8         35.59         42.83         4.67 o                         
 -18   3   8         27.84         35.01         4.01 o                         
 -17   3   8         19.18         12.98         3.26 o                         
 -16   3   8          9.64          7.66         3.75 o                         
 -15   3   8        971.80        975.75        16.98 o                         
 -14   3   8        463.99        456.80        10.45 o                         
 -13   3   8        332.83        328.38         8.87 o                         
 -12   3   8        457.59        457.36         9.18 o                         
 -11   3   8        336.03        324.32         7.61 o                         
 -10   3   8         57.27         51.17         3.17 o                         
  -9   3   8        154.87        152.22         5.17 o                         
  -8   3   8         37.39         45.34         2.92 o                         
  -7   3   8         10.43         16.92         5.95 o                         
  -6   3   8        488.03        497.04        10.36 o                         
  -5   3   8         77.40         87.56         3.83 o                         
  -4   3   8       4117.06       3958.32        52.25 o                         
  -3   3   8         13.63         24.48         4.67 o                         
  -2   3   8       3718.70       3900.39        45.77 o                         
  -1   3   8         10.25         12.17         2.17 o                         
   0   3   8        117.69        121.00         2.93 o                         
   1   3   8         16.17         22.13         3.88 o                         
   2   3   8          2.05          1.31         1.39 o                         
   3   3   8         28.58         30.81         2.47 o                         
   4   3   8        150.83        184.66         7.25 o                         
   5   3   8          9.46          9.63         1.30 o                         
   6   3   8         82.76         87.60         2.32 o                         
   7   3   8         37.32         42.13         2.10 o                         
   8   3   8       1279.89       1339.47        21.07 o                         
   9   3   8        598.94        598.81         8.47 o                         
  10   3   8        722.12        740.30        10.07 o                         
  11   3   8        628.93        624.93         9.27 o                         
  12   3   8        468.33        485.45         7.74 o                         
  13   3   8          0.08         -0.64         1.45 o                         
  14   3   8        126.07        126.83         3.83 o                         
  15   3   8         91.51         89.40         4.76 o                         
  16   3   8         36.06         48.31         3.37 o                         
  17   3   8         56.66         66.85         7.40 o                         
 -21   4   8        146.45        171.11         6.24 o                         
 -20   4   8          6.20          2.51         3.03 o                         
 -19   4   8         41.85         41.75         4.13 o                         
 -18   4   8        290.27        269.33         8.69 o                         
 -17   4   8         67.81         71.06         4.51 o                         
 -16   4   8         77.25         75.67         4.43 o                         
 -15   4   8        286.36        285.65         6.85 o                         
 -14   4   8         11.12          6.58         3.07 o                         
 -13   4   8       1897.49       1858.25        34.22 o                         
 -12   4   8        368.89        343.31         9.93 o                         
 -11   4   8       1058.83        990.58        24.09 o                         
 -10   4   8        375.70        364.68         7.42 o                         
  -9   4   8        348.03        337.69         6.98 o                         
  -8   4   8          5.27          7.57         2.72 o                         
  -7   4   8        257.68        247.19         4.85 o                         
  -6   4   8         14.94         19.79         2.75 o                         
  -5   4   8        260.77        236.92         4.67 o                         
  -4   4   8         98.83        111.16         3.58 o                         
  -3   4   8        227.40        257.61         4.50 o                         
  -2   4   8          4.29          5.20         1.84 o                         
  -1   4   8         55.53         62.89         2.28 o                         
   0   4   8        160.42        157.68         3.00 o                         
   1   4   8         92.07         90.92         2.43 o                         
   2   4   8          3.50          4.82         1.09 o                         
   3   4   8        181.64        178.83         3.41 o                         
   4   4   8          8.03         10.41         2.46 o                         
   5   4   8         46.43         40.70         4.21 o                         
   6   4   8         47.58         42.71         4.16 o                         
   7   4   8         14.65         13.63         3.32 o                         
   8   4   8         65.37         97.40        19.02 o                         
   9   4   8        260.08        274.15        11.05 o                         
  10   4   8          0.02         -0.06         2.94 o                         
  11   4   8        449.75        464.24        12.24 o                         
  12   4   8          5.06          3.41         0.91 o                         
  13   4   8          0.00          1.27         3.46 o                         
  14   4   8          3.49          2.82         5.06 o                         
  15   4   8        171.47        179.80        10.34 o                         
  16   4   8         53.22         46.51         7.67 o                         
 -20   5   8        136.17        146.55         7.62 o                         
 -19   5   8        146.91        143.13         5.32 o                         
 -18   5   8        477.04        465.47        18.28 o                         
 -17   5   8          7.50          5.71         2.86 o                         
 -16   5   8          6.28          3.68         2.53 o                         
 -15   5   8         17.79         13.01         3.29 o                         
 -14   5   8         72.74         70.53         4.07 o                         
 -13   5   8        120.66        113.44         4.69 o                         
 -12   5   8        191.80        180.28         7.01 o                         
 -11   5   8       3848.71       3710.74       100.37 o                         
 -10   5   8        172.00        171.09         6.68 o                         
  -9   5   8         30.97         29.42         3.22 o                         
  -8   5   8          0.48          0.70         1.82 o                         
  -7   5   8         24.50         27.13         2.89 o                         
  -6   5   8          4.14          3.77         2.11 o                         
  -5   5   8         10.92         15.66         2.01 o                         
  -4   5   8          7.54          5.93         1.71 o                         
  -3   5   8        266.27        273.59         4.67 o                         
  -2   5   8         11.70         15.12         2.03 o                         
  -1   5   8         19.80         21.43         1.88 o                         
   0   5   8        141.17        140.01         2.79 o                         
   1   5   8        282.96        305.79        11.79 o                         
   2   5   8        243.62        224.34         4.29 o                         
   3   5   8        192.42        211.53         5.14 o                         
   4   5   8         41.32         42.78         3.78 o                         
   5   5   8          3.11          4.48         2.66 o                         
   6   5   8          0.03          0.27         3.53 o                         
   7   5   8         47.07         48.06         5.79 o                         
   8   5   8         98.92        101.32         4.86 o                         
   9   5   8        368.85        375.41        11.41 o                         
  10   5   8         37.92         32.88         4.96 o                         
  11   5   8          6.31          6.53         4.11 o                         
  12   5   8          0.11         -0.95         5.13 o                         
  13   5   8         15.00         19.11         6.85 o                         
  14   5   8         23.57         21.32         7.14 o                         
  15   5   8         45.50         45.23         9.99 o                         
 -18   6   8        108.24        119.40         6.74 o                         
 -17   6   8         13.84         10.96         3.02 o                         
 -16   6   8          4.99          5.59         2.71 o                         
 -15   6   8          1.27          1.54         2.64 o                         
 -14   6   8         13.18         11.00         3.05 o                         
 -13   6   8         55.35         57.84         3.78 o                         
 -12   6   8        229.92        224.79         5.86 o                         
 -11   6   8       1267.69       1218.05        23.56 o                         
 -10   6   8        356.25        337.08         8.98 o                         
  -9   6   8        343.38        347.29         6.66 o                         
  -8   6   8          4.64          3.28         1.94 o                         
  -7   6   8          6.50          4.88         2.14 o                         
  -6   6   8          1.18          0.23         2.18 o                         
  -5   6   8          0.58          2.14         2.01 o                         
  -4   6   8        259.24        256.93         5.25 o                         
  -3   6   8         15.64         15.14         2.37 o                         
  -2   6   8         97.69         98.22         2.72 o                         
  -1   6   8         24.09         22.39         1.59 o                         
   0   6   8         15.09         10.98         1.30 o                         
   1   6   8         22.86         21.84         2.57 o                         
   2   6   8         26.37         25.70         2.10 o                         
   3   6   8          0.10         -0.20         1.19 o                         
   4   6   8         53.05         54.26         7.31 o                         
   5   6   8         12.07         11.40         4.82 o                         
   6   6   8          0.05          1.28         2.66 o                         
   7   6   8        242.80        240.48         9.59 o                         
   8   6   8         23.53         19.37         5.60 o                         
   9   6   8        267.50        277.58        10.58 o                         
  10   6   8        640.00        642.14        16.91 o                         
  11   6   8         29.99         29.86         5.16 o                         
  12   6   8          0.74          1.75         3.92 o                         
  13   6   8          2.03          1.22         3.24 o                         
 -15   7   8          1.90          4.66         2.59 o                         
 -14   7   8         82.88         78.59         3.75 o                         
 -13   7   8        315.06        303.28         6.81 o                         
 -12   7   8          0.99          1.42         2.39 o                         
 -11   7   8         92.69         96.89         4.96 o                         
 -10   7   8        118.13        119.48         5.30 o                         
  -9   7   8         31.77         40.43         4.78 o                         
  -8   7   8         55.54         53.68         3.98 o                         
  -7   7   8         41.29         43.20         3.34 o                         
  -6   7   8          1.25          2.90         2.49 o                         
  -5   7   8        149.29        148.96         5.77 o                         
  -4   7   8        162.83        167.57         4.70 o                         
  -3   7   8          3.78          1.99         1.30 o                         
  -2   7   8         75.56         70.96         3.03 o                         
  -1   7   8          0.64          0.67         1.14 o                         
   0   7   8         69.40         61.94         3.22 o                         
   1   7   8         64.19         62.58         2.94 o                         
   2   7   8         80.76         85.97         6.56 o                         
   3   7   8         97.25         97.88         8.06 o                         
   4   7   8         17.64         27.00         7.27 o                         
   5   7   8         60.08         66.79         6.74 o                         
   6   7   8        198.78        169.30         7.03 o                         
   7   7   8        457.91        439.94        17.27 o                         
   8   7   8        839.43        781.07        19.90 o                         
   9   7   8          2.62          2.25         4.01 o                         
  10   7   8        358.09        333.83        12.88 o                         
  11   7   8         43.09         44.82         5.25 o                         
 -11   8   8        716.97        713.82        24.42 o                         
 -10   8   8        368.88        339.83         8.77 o                         
  -9   8   8         57.51         46.16        10.72 o                         
  -8   8   8          0.12          2.13         2.40 o                         
  -7   8   8        124.57        129.49         5.86 o                         
  -6   8   8          4.02          1.08         1.25 o                         
  -5   8   8          8.39          6.30         2.49 o                         
  -4   8   8          0.45          1.40         2.08 o                         
  -3   8   8          0.30          1.08         2.41 o                         
  -2   8   8         11.12         10.02         2.58 o                         
  -1   8   8        144.22        140.37         6.28 o                         
   0   8   8         14.89         15.36         2.78 o                         
   1   8   8        151.68        136.92         6.22 o                         
   2   8   8         73.67         77.45         5.41 o                         
   3   8   8        216.39        220.64        14.59 o                         
   4   8   8          8.90          6.64         5.09 o                         
   5   8   8        139.65        136.41        10.99 o                         
   6   8   8          0.83          3.20         4.04 o                         
   7   8   8          1.12          0.61         4.93 o                         
 -23   1   9          0.19          0.36         4.31 o                         
 -22   1   9         61.55         59.72         6.72 o                         
 -21   1   9         30.88         34.72         5.98 o                         
 -20   1   9          7.24          5.30         4.68 o                         
 -19   1   9        154.53        146.00         7.84 o                         
 -18   1   9         29.95         32.24         4.33 o                         
 -17   1   9         86.79         75.37         5.34 o                         
 -16   1   9         38.71         33.82         4.70 o                         
 -15   1   9         79.66         74.00         6.34 o                         
 -14   1   9        729.83        711.74        13.27 o                         
 -13   1   9         14.74         20.01         3.54 o                         
 -12   1   9        132.69        132.95         7.39 o                         
 -11   1   9          0.00          0.95         2.97 o                         
 -10   1   9         48.41         52.11         4.36 o                         
  -9   1   9          1.45         -0.42         3.26 o                         
  -8   1   9        288.29        303.69         7.11 o                         
  -7   1   9        165.46        175.05         8.16 o                         
  -6   1   9        107.08         90.67         3.79 o                         
  -5   1   9         35.75         36.50         3.37 o                         
  -4   1   9          3.48          3.74         1.89 o                         
  -3   1   9        256.57        226.52         5.44 o                         
  -2   1   9        284.32        302.92         4.91 o                         
  -1   1   9        679.23        762.94        10.46 o                         
   0   1   9         43.48         43.80         2.09 o                         
   1   1   9        112.84        101.24         2.74 o                         
   2   1   9        609.17        624.88         7.85 o                         
   3   1   9       1144.27       1233.03        14.95 o                         
   4   1   9         28.53         35.28         2.54 o                         
   5   1   9        958.77       1071.88        11.03 o                         
   6   1   9        178.86        175.46         3.56 o                         
   7   1   9         28.97         30.16         2.56 o                         
   8   1   9         89.11         90.18         2.66 o                         
   9   1   9        174.51        177.92         3.62 o                         
  10   1   9        598.87        561.76        13.19 o                         
  11   1   9        316.52        330.43         5.59 o                         
  12   1   9        385.42        387.51         6.06 o                         
  13   1   9        769.00        790.44        14.61 o                         
  14   1   9         14.80         12.41         2.12 o                         
  15   1   9        329.32        333.92         7.57 o                         
  16   1   9          0.34         -0.68         2.33 o                         
  17   1   9          7.79          8.95         3.20 o                         
  18   1   9          3.03          5.46         3.35 o                         
 -22   2   9         37.86         40.88         6.16 o                         
 -21   2   9         32.39         42.43         6.01 o                         
 -20   2   9         11.86         15.87         4.52 o                         
 -19   2   9         31.69         29.44         3.91 o                         
 -18   2   9         17.48         12.71         4.66 o                         
 -17   2   9        127.72        112.35         5.61 o                         
 -16   2   9         12.49         12.75         4.12 o                         
 -15   2   9        384.04        362.76         9.22 o                         
 -14   2   9        431.91        448.44        11.24 o                         
 -13   2   9        608.52        618.66        11.02 o                         
 -12   2   9         13.42         16.27         4.49 o                         
 -11   2   9        901.59        895.98        16.46 o                         
 -10   2   9        121.91        103.22         5.58 o                         
  -9   2   9          4.30         -1.66         2.65 o                         
  -8   2   9        178.68        206.04         7.53 o                         
  -7   2   9        385.12        423.81         7.33 o                         
  -6   2   9         28.36         33.49         3.43 o                         
  -5   2   9       1626.84       1834.13        23.61 o                         
  -4   2   9        506.96        461.76         9.76 o                         
  -3   2   9       2602.05       2724.54        41.51 o                         
  -2   2   9       1296.98       1246.58        19.95 o                         
  -1   2   9        880.41        847.13        17.82 o                         
   0   2   9        531.11        588.57        11.41 o                         
   1   2   9         32.00         37.75         2.54 o                         
   2   2   9       1263.88       1425.48        19.65 o                         
   3   2   9         49.21         51.42         1.99 o                         
   4   2   9          8.32         15.34         1.60 o                         
   5   2   9         70.38         74.35         2.00 o                         
   6   2   9        646.40        677.78         8.18 o                         
   7   2   9         18.52         18.05         1.92 o                         
   8   2   9          0.62          1.53         1.60 o                         
   9   2   9        188.75        190.97         4.14 o                         
  10   2   9       1677.21       1713.08        24.25 o                         
  11   2   9         95.50         92.29         3.73 o                         
  12   2   9       1685.16       1749.89        25.50 o                         
  13   2   9         12.76         12.44         2.66 o                         
  14   2   9        222.37        240.76         5.98 o                         
  15   2   9          1.44          1.14         2.05 o                         
  16   2   9         92.16         93.59         4.39 o                         
  17   2   9         75.32         88.25         4.02 o                         
 -22   3   9         11.18         13.28         4.22 o                         
 -21   3   9         13.10         16.58         4.55 o                         
 -20   3   9        123.06        135.50         7.13 o                         
 -19   3   9          2.69          1.60         3.68 o                         
 -18   3   9         13.87         10.54         4.33 o                         
 -17   3   9         46.67         38.11         4.07 o                         
 -16   3   9         25.34         32.75         3.84 o                         
 -15   3   9         21.04         17.33         3.34 o                         
 -14   3   9       1521.28       1517.43        30.45 o                         
 -13   3   9         74.73         69.30         5.04 o                         
 -12   3   9       1765.83       1748.11        28.47 o                         
 -11   3   9         76.48         67.12         4.91 o                         
 -10   3   9       5543.23       5499.70        80.72 o                         
  -9   3   9         41.57         41.76         4.02 o                         
  -8   3   9          0.70          2.07         2.38 o                         
  -7   3   9         10.23         10.79         3.00 o                         
  -6   3   9        235.72        214.33         5.72 o                         
  -5   3   9        910.96        992.71        15.10 o                         
  -4   3   9        118.80        103.41         3.59 o                         
  -3   3   9       1680.72       1775.96        25.57 o                         
  -2   3   9        402.78        400.59         8.42 o                         
  -1   3   9        273.94        271.95         5.17 o                         
   0   3   9         63.03         86.40         4.33 o                         
   1   3   9         44.93         40.91         2.57 o                         
   2   3   9          2.57          2.19         1.53 o                         
   3   3   9        190.13        220.78         4.67 o                         
   4   3   9         63.45         69.93         4.68 o                         
   5   3   9        603.61        583.58        19.49 o                         
   6   3   9          1.86          2.09         1.28 o                         
   7   3   9        142.10        149.76         5.07 o                         
   8   3   9          0.09          1.01         1.44 o                         
   9   3   9          9.01          9.76         1.62 o                         
  10   3   9         55.28         59.42         2.09 o                         
  11   3   9        667.42        662.90         9.85 o                         
  12   3   9          4.08          2.54         1.66 o                         
  13   3   9        218.75        216.64         5.31 o                         
  14   3   9          8.12         10.38         2.00 o                         
  15   3   9         75.15         79.96         4.91 o                         
  16   3   9         17.98         16.09         5.77 o                         
  17   3   9        100.52        130.56         8.96 o                         
 -21   4   9        310.96        345.54         8.28 o                         
 -20   4   9         46.13         49.36         4.73 o                         
 -19   4   9         17.77         11.00         3.19 o                         
 -18   4   9        113.30        110.97         5.61 o                         
 -17   4   9        675.21        678.57        12.69 o                         
 -16   4   9         28.34         21.50         3.20 o                         
 -15   4   9         96.69         89.20         4.79 o                         
 -14   4   9        634.25        623.57        10.31 o                         
 -13   4   9         97.06         89.86         4.87 o                         
 -12   4   9       2309.00       2216.14        60.71 o                         
 -11   4   9         10.35         11.71         3.43 o                         
 -10   4   9        572.54        565.68        12.32 o                         
  -9   4   9          1.15          1.80         2.72 o                         
  -8   4   9        521.32        499.36         9.17 o                         
  -7   4   9          0.00          0.03         1.86 o                         
  -6   4   9          0.55          1.83         2.29 o                         
  -5   4   9        216.25        221.49         5.17 o                         
  -4   4   9         92.01         92.98         3.29 o                         
  -3   4   9         48.13         52.10         4.23 o                         
  -2   4   9         78.09         75.40         3.04 o                         
  -1   4   9         11.37          7.56         1.63 o                         
   0   4   9          0.31          0.89         1.42 o                         
   1   4   9        216.63        210.94         3.87 o                         
   2   4   9        282.09        293.08         4.88 o                         
   3   4   9        409.54        396.91         7.90 o                         
   4   4   9         14.12         21.50         3.96 o                         
   5   4   9        183.75        175.63         6.38 o                         
   6   4   9          6.07          8.73         5.35 o                         
   7   4   9         18.03         19.40         3.66 o                         
   8   4   9          0.18         -0.16         3.34 o                         
   9   4   9         42.83         42.51         3.64 o                         
  10   4   9         47.42         50.19         5.55 o                         
  11   4   9        137.42        147.53         6.41 o                         
  12   4   9          0.49         -0.59         4.45 o                         
  13   4   9          0.02          1.48         4.84 o                         
  14   4   9          4.00          2.30         5.05 o                         
  15   4   9         13.36         14.26         4.75 o                         
  16   4   9         43.45         55.86         8.03 o                         
 -19   5   9        379.54        387.80        14.29 o                         
 -18   5   9          2.41          1.84         2.54 o                         
 -17   5   9          1.21          2.13         2.88 o                         
 -16   5   9         70.51         63.79         3.89 o                         
 -15   5   9        201.22        188.14         7.98 o                         
 -14   5   9        270.63        256.50         6.46 o                         
 -13   5   9        128.12        120.71         5.64 o                         
 -12   5   9        541.12        510.93        13.64 o                         
 -11   5   9         86.05         76.36         3.89 o                         
 -10   5   9       1094.59       1056.10        27.19 o                         
  -9   5   9        726.95        670.41        13.90 o                         
  -8   5   9         18.17         17.63         3.00 o                         
  -7   5   9         58.74         58.75         3.09 o                         
  -6   5   9        487.91        484.90         9.29 o                         
  -5   5   9         12.34         14.38         2.36 o                         
  -4   5   9          5.37          3.27         2.13 o                         
  -3   5   9         71.93         77.22         2.73 o                         
  -2   5   9        105.16        108.50         3.10 o                         
  -1   5   9        309.83        300.14         4.85 o                         
   0   5   9         21.81         20.55         1.65 o                         
   1   5   9        197.95        171.48         5.68 o                         
   2   5   9          0.26          0.02         1.31 o                         
   3   5   9        249.43        254.03         6.85 o                         
   4   5   9         86.40        101.21         5.68 o                         
   5   5   9          5.39          8.90         8.70 o                         
   6   5   9         73.32         81.13         5.32 o                         
   7   5   9          0.06         -2.25         4.17 o                         
   8   5   9         51.85         67.06         6.48 o                         
   9   5   9          3.94          4.70         2.90 o                         
  10   5   9          9.04         13.01         5.13 o                         
  11   5   9          0.43         -1.60         4.33 o                         
  12   5   9         46.26         59.04         6.72 o                         
  13   5   9          6.73          8.85         5.27 o                         
  14   5   9         13.09          8.79         4.18 o                         
 -17   6   9         26.69         30.99         4.95 o                         
 -16   6   9         18.68         15.15         3.27 o                         
 -15   6   9          3.84          3.47         2.84 o                         
 -14   6   9         68.68         67.41         6.92 o                         
 -13   6   9          4.70          5.23         2.89 o                         
 -12   6   9        821.83        775.29        15.29 o                         
 -11   6   9        941.32        915.88        27.50 o                         
 -10   6   9       2721.16       2678.66        75.09 o                         
  -9   6   9        573.64        538.63        10.61 o                         
  -8   6   9        671.87        647.47        13.00 o                         
  -7   6   9          0.70          1.39         2.71 o                         
  -6   6   9        644.04        647.77        10.51 o                         
  -5   6   9          7.54          8.05         2.57 o                         
  -4   6   9         60.61         61.95         2.99 o                         
  -3   6   9         38.18         36.67         2.94 o                         
  -2   6   9        292.30        273.78         5.07 o                         
  -1   6   9         10.43          9.16         1.47 o                         
   0   6   9          0.23          0.05         0.73 o                         
   1   6   9        717.56        683.30         9.88 o                         
   2   6   9          0.28          2.77         1.63 o                         
   3   6   9        395.19        405.71         9.82 o                         
   4   6   9         15.80         16.62         5.19 o                         
   5   6   9        157.99        160.50         6.69 o                         
   6   6   9          0.61         -0.13         3.91 o                         
   7   6   9          5.10         11.69         5.31 o                         
   8   6   9        123.01        126.77         8.26 o                         
   9   6   9        549.17        534.22        13.28 o                         
  10   6   9         16.71         14.98         6.06 o                         
  11   6   9          0.17         -0.11         4.47 o                         
  12   6   9          0.10          0.63         5.87 o                         
 -15   7   9        117.31        115.87         5.01 o                         
 -14   7   9         20.45         21.17         2.91 o                         
 -13   7   9         68.21         71.58         4.04 o                         
 -12   7   9          4.51          3.24         2.65 o                         
 -11   7   9         25.06         31.09         4.04 o                         
 -10   7   9        460.82        440.44        14.53 o                         
  -9   7   9          9.18          8.19         3.08 o                         
  -8   7   9         22.47         24.60         3.27 o                         
  -7   7   9          9.79          9.10         2.71 o                         
  -6   7   9        178.65        175.14         5.30 o                         
  -5   7   9         14.28         16.97         1.98 o                         
  -4   7   9         22.91         20.14         4.82 o                         
  -3   7   9        681.78        677.21        15.43 o                         
  -2   7   9        146.27        129.61         5.11 o                         
  -1   7   9         41.56         44.57         3.97 o                         
   0   7   9         49.27         48.91         2.81 o                         
   1   7   9        357.29        346.22         6.90 o                         
   2   7   9          5.36          3.31         5.85 o                         
   3   7   9        267.65        266.47        10.62 o                         
   4   7   9         33.85         28.19         6.01 o                         
   5   7   9        130.05        140.93         5.99 o                         
   6   7   9          0.58         -0.34         2.88 o                         
   7   7   9        433.23        454.95        17.50 o                         
   8   7   9         44.90         29.30         5.47 o                         
   9   7   9        172.68        142.84        10.13 o                         
  10   7   9         22.45         14.78         6.83 o                         
 -11   8   9         64.81         58.81         6.03 o                         
 -10   8   9        184.12        188.92         8.33 o                         
  -9   8   9         24.24         23.82         6.12 o                         
  -8   8   9          1.39          2.47         3.01 o                         
  -7   8   9          0.02         -1.03         2.76 o                         
  -6   8   9          0.10          2.59         2.15 o                         
  -5   8   9          0.23          0.30         1.90 o                         
  -4   8   9        106.10        114.34         6.22 o                         
  -3   8   9         91.34         92.50         4.28 o                         
  -2   8   9         52.94         49.17         8.96 o                         
  -1   8   9        139.14        141.16         9.22 o                         
   0   8   9          1.01          3.09         4.27 o                         
   1   8   9         73.23         69.83         6.58 o                         
   2   8   9        112.54         98.10         6.13 o                         
   3   8   9         80.71         89.87         7.49 o                         
   4   8   9         13.56         17.64         5.90 o                         
   5   8   9         24.19         35.14         6.69 o                         
 -23   0  10        254.17        281.63        16.64 o                         
 -22   0  10        591.39        724.18        51.05 o                         
 -21   0  10         86.86         76.46        10.24 o                         
 -20   0  10         96.43         89.28        10.53 o                         
 -19   0  10         37.70         43.75         5.83 o                         
 -18   0  10         13.94         16.51         7.46 o                         
 -17   0  10         26.25         44.30        11.30 o                         
 -16   0  10         47.11         45.11         4.86 o                         
 -15   0  10         39.48         22.28         7.80 o                         
 -14   0  10         48.93         45.59         6.00 o                         
 -13   0  10         35.27         39.20         7.58 o                         
 -12   0  10         16.42         14.61         4.67 o                         
 -11   0  10          1.79          5.67         6.22 o                         
 -10   0  10        410.72        418.26        15.21 o                         
  -9   0  10       2162.44       1984.96        44.78 o                         
  -8   0  10          1.24         -0.15         4.15 o                         
  -7   0  10       1492.35       1548.93        34.10 o                         
  -6   0  10          0.19          0.65         4.46 o                         
  -5   0  10         17.25         53.35        18.44 o                         
  -4   0  10          0.93         -0.56         2.18 o                         
  -3   0  10         59.59         78.92         5.97 o                         
  -2   0  10         49.40         53.48         4.12 o                         
  -1   0  10       2677.93       2558.49        41.18 o                         
   0   0  10         11.88         22.80         6.60 o                         
   1   0  10       1406.51       1470.23        28.01 o                         
   2   0  10          0.34         -0.76         2.47 o                         
   3   0  10       5108.67       5804.28       129.05 o                         
   4   0  10        459.44        503.73        11.07 o                         
   5   0  10          0.67          0.48         1.13 o                         
   6   0  10        760.88        820.72        11.47 o                         
   7   0  10       1892.26       2054.66        33.04 o                         
   8   0  10        220.93        222.36         6.10 o                         
   9   0  10         23.65         23.16         3.21 o                         
  10   0  10        607.85        652.14        12.06 o                         
  11   0  10       1788.76       1877.40        34.36 o                         
  12   0  10       1086.93       1118.00        19.60 o                         
  13   0  10       1117.39       1152.02        20.32 o                         
  14   0  10        676.50        734.56        26.54 o                         
  15   0  10        317.34        321.36        11.29 o                         
  16   0  10       1125.56       1152.78        45.10 o                         
  17   0  10         81.30         80.52         6.61 o                         
 -23   1  10        487.97        607.15        15.71 o                         
 -22   1  10         71.41         83.53         7.44 o                         
 -21   1  10         28.97         20.62         5.63 o                         
 -20   1  10         18.22         20.30         4.29 o                         
 -19   1  10         22.80         22.77         4.24 o                         
 -18   1  10          2.77          1.47         4.04 o                         
 -17   1  10         16.47         12.19         4.84 o                         
 -16   1  10          9.62          7.09         3.71 o                         
 -15   1  10          0.43         -1.16         3.36 o                         
 -14   1  10        155.77        159.17         6.31 o                         
 -13   1  10        194.14        188.95         7.11 o                         
 -12   1  10         96.19        100.27         6.78 o                         
 -11   1  10          3.63          5.49         4.27 o                         
 -10   1  10       1820.01       1827.25        29.19 o                         
  -9   1  10         22.57         20.67         3.58 o                         
  -8   1  10          5.45         -0.06         3.14 o                         
  -7   1  10         11.81         14.65         3.38 o                         
  -6   1  10        903.99        952.13        14.16 o                         
  -5   1  10         23.91         29.20         5.53 o                         
  -4   1  10        310.66        399.16         7.31 o                         
  -3   1  10          6.62         12.82         3.60 o                         
  -2   1  10         46.99         89.20         4.66 o                         
  -1   1  10         46.58         58.27         3.72 o                         
   0   1  10        701.24        746.40         9.64 o                         
   1   1  10          0.59          1.73         1.62 o                         
   2   1  10         26.89         24.47         5.26 o                         
   3   1  10        944.21        995.36        12.17 o                         
   4   1  10        424.46        449.99         5.53 o                         
   5   1  10          0.83          2.49         1.14 o                         
   6   1  10        787.64        822.72        14.06 o                         
   7   1  10        289.41        304.59         7.04 o                         
   8   1  10         89.88         93.81         3.50 o                         
   9   1  10         91.62         85.56         3.24 o                         
  10   1  10        361.09        381.05         5.34 o                         
  11   1  10       1999.00       2030.41        40.91 o                         
  12   1  10        248.59        247.64         4.81 o                         
  13   1  10       1784.98       1796.92        38.74 o                         
  14   1  10        586.92        591.24        16.61 o                         
  15   1  10        137.89        142.52         4.38 o                         
  16   1  10        294.82        297.03         6.19 o                         
  17   1  10        236.75        233.87         7.76 o                         
 -22   2  10          1.81          4.66         3.37 o                         
 -21   2  10        180.65        213.72         9.20 o                         
 -20   2  10         16.82         13.67         4.97 o                         
 -19   2  10          0.94          2.76         4.38 o                         
 -18   2  10         33.04         46.24         5.87 o                         
 -17   2  10        341.18        338.52         8.09 o                         
 -16   2  10        752.33        652.03        11.76 o                         
 -15   2  10         12.60         10.92         3.21 o                         
 -14   2  10          5.26         11.23         4.45 o                         
 -13   2  10       1107.75       1079.42        19.01 o                         
 -12   2  10         48.84         44.42         3.78 o                         
 -11   2  10        337.14        324.29         8.40 o                         
 -10   2  10        617.54        591.10        11.86 o                         
  -9   2  10        171.10        177.83         6.41 o                         
  -8   2  10        275.63        264.48         6.96 o                         
  -7   2  10         63.75         75.73         3.73 o                         
  -6   2  10         50.53         50.30         3.38 o                         
  -5   2  10         99.88         92.01         3.66 o                         
  -4   2  10        591.94        597.92         8.80 o                         
  -3   2  10         16.90         25.56         3.23 o                         
  -2   2  10       1862.78       1730.77        41.93 o                         
  -1   2  10        138.42        133.26         4.47 o                         
   0   2  10        805.34        800.71        25.64 o                         
   1   2  10         94.25        120.38         2.82 o                         
   2   2  10         39.94         42.30         2.17 o                         
   3   2  10          0.68          1.53         1.51 o                         
   4   2  10        571.92        568.17         6.99 o                         
   5   2  10        353.59        360.23         4.40 o                         
   6   2  10        121.70        120.92         3.02 o                         
   7   2  10         19.46         19.88         2.10 o                         
   8   2  10        308.06        284.75         7.94 o                         
   9   2  10          7.62          7.78         2.37 o                         
  10   2  10        104.78        102.77         3.27 o                         
  11   2  10        119.68        122.73         4.39 o                         
  12   2  10         20.46         20.25         2.62 o                         
  13   2  10         64.69         58.75         3.23 o                         
  14   2  10         92.42        107.14         3.68 o                         
  15   2  10         37.13         34.49         2.99 o                         
  16   2  10        337.08        366.16         8.77 o                         
  17   2  10        116.14        117.67         4.51 o                         
 -21   3  10         67.35         76.41         6.59 o                         
 -20   3  10          1.10          3.43         4.27 o                         
 -19   3  10          0.01          0.63         3.72 o                         
 -18   3  10         13.68         13.96         3.58 o                         
 -17   3  10        264.42        263.77         7.56 o                         
 -16   3  10        390.27        332.91         9.66 o                         
 -15   3  10         27.43         36.57         4.08 o                         
 -14   3  10         13.78         17.49         3.13 o                         
 -13   3  10       1612.02       1656.79        26.24 o                         
 -12   3  10          0.32          0.89         2.36 o                         
 -11   3  10       2050.82       2016.34        28.01 o                         
 -10   3  10        464.20        449.21         9.16 o                         
  -9   3  10        271.04        251.56         7.25 o                         
  -8   3  10        206.05        194.39         3.92 o                         
  -7   3  10        137.03        129.72         5.91 o                         
  -6   3  10         50.51         50.43         3.83 o                         
  -5   3  10         61.12         66.17         3.46 o                         
  -4   3  10        127.04        131.03         4.09 o                         
  -3   3  10         62.62         52.82         3.25 o                         
  -2   3  10         90.03         87.34         3.39 o                         
  -1   3  10       1280.35       1302.00        34.04 o                         
   0   3  10         34.19         37.69         4.69 o                         
   1   3  10         28.84         39.45         2.74 o                         
   2   3  10         45.52         47.57         2.52 o                         
   3   3  10        695.17        754.56        14.90 o                         
   4   3  10        395.06        396.31         5.96 o                         
   5   3  10        112.00        124.62         2.85 o                         
   6   3  10         44.46         46.54         2.13 o                         
   7   3  10        251.60        265.91         7.11 o                         
   8   3  10         30.00         28.79         2.22 o                         
   9   3  10        174.30        173.47         4.76 o                         
  10   3  10        111.74        120.37         3.49 o                         
  11   3  10         89.42         94.03         2.98 o                         
  12   3  10          8.65          5.34         2.13 o                         
  13   3  10          0.84          1.89         1.75 o                         
  14   3  10         26.66         31.00         5.06 o                         
  15   3  10         42.20         48.36         4.57 o                         
  16   3  10         59.02         62.70         4.99 o                         
 -20   4  10        161.43        184.69         6.98 o                         
 -19   4  10         19.68         14.58         3.50 o                         
 -18   4  10         22.12         20.68         3.85 o                         
 -17   4  10         92.31         87.84         4.93 o                         
 -16   4  10         19.10         21.17         3.97 o                         
 -15   4  10         66.46         70.88         4.80 o                         
 -14   4  10         73.57         72.49         4.79 o                         
 -13   4  10         20.48         20.16         3.78 o                         
 -12   4  10        171.59        170.66         6.16 o                         
 -11   4  10        250.59        244.53         6.93 o                         
 -10   4  10         28.21         23.16         3.91 o                         
  -9   4  10       7273.03       7144.71       136.48 o                         
  -8   4  10        119.48        108.66         4.41 o                         
  -7   4  10        185.55        181.72         5.43 o                         
  -6   4  10        129.26        132.53         4.08 o                         
  -5   4  10        236.27        229.12         5.22 o                         
  -4   4  10         87.08         94.30         4.83 o                         
  -3   4  10        495.23        486.67         7.04 o                         
  -2   4  10         47.07         46.97         4.48 o                         
  -1   4  10         94.86         75.99         3.36 o                         
   0   4  10        757.82        708.84        13.42 o                         
   1   4  10          0.82         -0.23         1.22 o                         
   2   4  10        686.35        607.02        20.31 o                         
   3   4  10          1.39          0.74         0.58 o                         
   4   4  10        255.28        213.68         8.43 o                         
   5   4  10          1.05          0.36         0.55 o                         
   6   4  10         25.19         23.55         4.77 o                         
   7   4  10         20.48         19.94         4.82 o                         
   8   4  10         83.98         71.83         5.85 o                         
   9   4  10         12.67         12.45         4.63 o                         
  10   4  10         34.31         37.54         3.77 o                         
  11   4  10          7.03          9.04         4.55 o                         
  12   4  10         17.03         19.32         5.09 o                         
  13   4  10          7.40          9.27         3.89 o                         
  14   4  10          1.56          2.36         4.39 o                         
  15   4  10          0.37          0.97         4.24 o                         
 -19   5  10         91.86        104.99         5.53 o                         
 -18   5  10         37.48         32.20         3.66 o                         
 -17   5  10          0.00          2.30         3.12 o                         
 -16   5  10        403.43        363.60        14.44 o                         
 -15   5  10          9.17          9.15         3.39 o                         
 -14   5  10        167.66        146.59         5.59 o                         
 -13   5  10        504.89        481.90        17.33 o                         
 -12   5  10        192.21        179.29         5.34 o                         
 -11   5  10        879.02        854.09        18.34 o                         
 -10   5  10        235.61        234.67         7.66 o                         
  -9   5  10        500.39        480.49         9.43 o                         
  -8   5  10        120.55        118.56         4.68 o                         
  -7   5  10        126.15        123.45         4.27 o                         
  -6   5  10        416.06        411.34         7.28 o                         
  -5   5  10        149.87        144.36         3.85 o                         
  -4   5  10        387.28        403.69         7.39 o                         
  -3   5  10         21.68         22.50         3.37 o                         
  -2   5  10       1788.46       1654.63        30.44 o                         
  -1   5  10          2.67          2.18         1.51 o                         
   0   5  10        190.75        196.80         5.34 o                         
   1   5  10         14.82         11.23         1.78 o                         
   2   5  10         71.37         60.10         2.20 o                         
   3   5  10          0.15          0.40         3.20 o                         
   4   5  10         66.65         63.18         5.27 o                         
   5   5  10          3.35          4.15         3.34 o                         
   6   5  10         84.26         83.47         6.93 o                         
   7   5  10         30.26         29.95         5.72 o                         
   8   5  10          0.22          0.15         2.98 o                         
   9   5  10          0.70         -0.60         4.19 o                         
  10   5  10         65.39         74.38         5.45 o                         
  11   5  10         11.51          7.31         4.02 o                         
  12   5  10         13.39         19.26         5.85 o                         
  13   5  10         91.50         80.66         7.77 o                         
 -17   6  10          1.68          2.27         3.05 o                         
 -16   6  10         21.97         19.33         3.68 o                         
 -15   6  10          5.15          2.06         2.83 o                         
 -14   6  10          0.08          1.35         2.74 o                         
 -13   6  10        216.87        212.79         6.29 o                         
 -12   6  10          5.29          4.64         3.04 o                         
 -11   6  10        325.98        320.51         9.18 o                         
 -10   6  10         68.85         70.42         5.98 o                         
  -9   6  10       4580.15       4528.64        94.56 o                         
  -8   6  10         43.49         40.57         3.53 o                         
  -7   6  10         58.85         62.45         4.54 o                         
  -6   6  10          0.26         -0.59         2.06 o                         
  -5   6  10         94.27         91.02         3.84 o                         
  -4   6  10          7.83          8.53         2.32 o                         
  -3   6  10         75.86         74.84         3.95 o                         
  -2   6  10          0.05          0.05         1.28 o                         
  -1   6  10        108.23        105.46         3.13 o                         
   0   6  10         77.14         83.73         2.83 o                         
   1   6  10         56.19         42.97         2.78 o                         
   2   6  10          1.21          1.78         1.28 o                         
   3   6  10          3.95          6.76         4.03 o                         
   4   6  10         16.02         15.84         4.06 o                         
   5   6  10         29.72         33.28         4.90 o                         
   6   6  10         13.52         12.99         4.44 o                         
   7   6  10          7.22          8.34         4.11 o                         
   8   6  10         35.57         45.02         7.02 o                         
   9   6  10          5.91          4.53         3.53 o                         
  10   6  10          6.26          3.35         5.36 o                         
  11   6  10         23.16         26.73         6.92 o                         
 -14   7  10          5.04          5.47         3.03 o                         
 -13   7  10         52.78         50.19         3.99 o                         
 -12   7  10        165.17        158.25         5.42 o                         
 -11   7  10        658.27        649.20        13.91 o                         
 -10   7  10          5.11          3.98         3.58 o                         
  -9   7  10        192.22        186.14         6.28 o                         
  -8   7  10        202.99        199.21         5.48 o                         
  -7   7  10         89.66         85.72         3.96 o                         
  -6   7  10         26.30         22.86         3.42 o                         
  -5   7  10         11.45         10.96         2.76 o                         
  -4   7  10          6.38          6.98         1.62 o                         
  -3   7  10          0.25         -0.24         1.29 o                         
  -2   7  10        227.14        211.38         6.54 o                         
  -1   7  10        159.36        146.34         5.01 o                         
   0   7  10          5.24          5.59         2.30 o                         
   1   7  10         23.11         19.82         3.20 o                         
   2   7  10         10.98          5.36         2.85 o                         
   3   7  10         17.29         19.75         5.75 o                         
   4   7  10         12.95         12.67         5.54 o                         
   5   7  10         63.85         72.07         6.30 o                         
   6   7  10        145.14        167.46         9.93 o                         
   7   7  10         85.98        100.08         8.76 o                         
   8   7  10         53.68         78.16         8.58 o                         
 -10   8  10        185.92        187.48         6.72 o                         
  -9   8  10          0.13          2.68         3.80 o                         
  -8   8  10          0.17          0.47         2.99 o                         
  -7   8  10         11.30         10.91         3.26 o                         
  -6   8  10          0.02          2.29         2.36 o                         
  -5   8  10         45.38         32.71        15.71 o                         
  -4   8  10         50.56         43.16         9.65 o                         
  -3   8  10         72.81         59.83        16.90 o                         
  -2   8  10        159.68        115.29        10.35 o                         
  -1   8  10         32.87         24.55         6.93 o                         
   0   8  10         62.54         47.49        20.14 o                         
   1   8  10         10.26          8.79         5.21 o                         
   2   8  10         54.55         47.82         6.67 o                         
   3   8  10         20.48         23.39         6.09 o                         
   4   8  10         16.58         14.78         5.99 o                         
 -22   1  11         45.69         52.92         7.31 o                         
 -21   1  11         73.62        102.15         7.86 o                         
 -20   1  11         61.77         68.40         4.89 o                         
 -19   1  11          4.94          5.01         4.81 o                         
 -18   1  11         18.10         14.67         5.31 o                         
 -17   1  11         25.84         25.79         4.84 o                         
 -16   1  11        155.81        151.57         7.83 o                         
 -15   1  11        185.17        156.96         6.60 o                         
 -14   1  11         24.39         26.32         5.54 o                         
 -13   1  11         27.64         24.33         5.22 o                         
 -12   1  11        119.36        109.63         5.34 o                         
 -11   1  11         25.52         25.65         4.97 o                         
 -10   1  11          6.13          9.12         3.65 o                         
  -9   1  11        488.28        506.41        11.26 o                         
  -8   1  11       1125.88       1060.12        21.30 o                         
  -7   1  11          2.53          3.31         2.76 o                         
  -6   1  11          0.48         13.97         7.64 o                         
  -5   1  11        351.42        379.08         8.06 o                         
  -4   1  11        103.59         98.92         4.61 o                         
  -3   1  11         99.23        108.15         4.47 o                         
  -2   1  11        205.16        182.35         5.06 o                         
  -1   1  11          5.68          4.61         2.12 o                         
   0   1  11       1063.72       1086.58        12.43 o                         
   1   1  11         33.59         34.68         2.49 o                         
   2   1  11        166.02        185.23         4.20 o                         
   3   1  11         75.01         75.49         3.17 o                         
   4   1  11         17.89         23.50         1.98 o                         
   5   1  11        352.27        352.15         5.51 o                         
   6   1  11         17.25         14.35         1.95 o                         
   7   1  11        150.79        158.40         6.66 o                         
   8   1  11          2.38          3.89         2.37 o                         
   9   1  11         14.46         12.49         2.28 o                         
  10   1  11          4.56          4.32         1.89 o                         
  11   1  11         21.20         14.40         2.47 o                         
  12   1  11       1330.78       1374.53        22.32 o                         
  13   1  11        138.66        110.45        12.00 o                         
  14   1  11        685.32        688.85        10.79 o                         
  15   1  11         62.36         66.79         3.82 o                         
  16   1  11        225.47        234.96         5.87 o                         
 -22   2  11        551.01        643.43        13.19 o                         
 -21   2  11        107.43        121.31         6.43 o                         
 -20   2  11         59.16         58.99         4.97 o                         
 -19   2  11         50.93         48.60         4.64 o                         
 -18   2  11         12.91         14.18         3.72 o                         
 -17   2  11          6.40          4.21         3.37 o                         
 -16   2  11         10.72          3.42         3.30 o                         
 -15   2  11        367.87        314.43         8.34 o                         
 -14   2  11          4.83          1.69         3.91 o                         
 -13   2  11          6.27          8.54         3.64 o                         
 -12   2  11        112.00        112.25         6.93 o                         
 -11   2  11          0.06          5.91         4.44 o                         
 -10   2  11        106.15        105.69         5.47 o                         
  -9   2  11          4.06          2.55         2.36 o                         
  -8   2  11        780.04        747.93        15.52 o                         
  -7   2  11         15.68         11.73         3.11 o                         
  -6   2  11        419.34        421.07         8.28 o                         
  -5   2  11         15.55         16.83         3.04 o                         
  -4   2  11        153.23        157.56         5.24 o                         
  -3   2  11        663.70        744.34        10.74 o                         
  -2   2  11          9.32         12.50         2.84 o                         
  -1   2  11        256.31        275.69         6.12 o                         
   0   2  11          7.31          3.71         1.68 o                         
   1   2  11         11.95         10.96         3.80 o                         
   2   2  11         70.51         73.98         3.32 o                         
   3   2  11        248.55        243.34         4.61 o                         
   4   2  11        466.58        507.16         7.20 o                         
   5   2  11         61.86         71.24         1.95 o                         
   6   2  11          0.01          0.37         1.50 o                         
   7   2  11        743.98        692.48        27.15 o                         
   8   2  11        300.99        316.49        10.75 o                         
   9   2  11         42.96         45.38         2.67 o                         
  10   2  11         17.97         20.73         3.02 o                         
  11   2  11         48.19         49.11         2.99 o                         
  12   2  11         49.81         52.25         3.51 o                         
  13   2  11        387.22        379.62         8.01 o                         
  14   2  11          0.01          1.17         1.97 o                         
  15   2  11        180.46        190.54         4.29 o                         
  16   2  11          5.60          5.43         2.60 o                         
 -21   3  11          0.40          0.62         3.97 o                         
 -20   3  11          6.46          5.86         4.63 o                         
 -19   3  11        247.48        229.11         9.19 o                         
 -18   3  11          6.22          3.27         4.23 o                         
 -17   3  11        171.57        158.84         7.73 o                         
 -16   3  11         41.19         44.16         4.90 o                         
 -15   3  11        666.58        591.09        13.25 o                         
 -14   3  11         61.86         34.01         8.87 o                         
 -13   3  11        925.99        845.86        32.11 o                         
 -12   3  11        363.76        356.16         7.10 o                         
 -11   3  11          1.96          0.66         2.06 o                         
 -10   3  11        115.72        120.24         5.68 o                         
  -9   3  11        458.37        458.05         9.63 o                         
  -8   3  11       1705.27       1614.95        24.79 o                         
  -7   3  11        808.45        737.74        13.04 o                         
  -6   3  11          1.52          2.77         2.12 o                         
  -5   3  11         74.37         62.89         4.17 o                         
  -4   3  11        920.02        884.70        14.92 o                         
  -3   3  11        426.28        455.27         8.35 o                         
  -2   3  11        171.44        163.22         5.38 o                         
  -1   3  11        403.36        367.15         9.58 o                         
   0   3  11         10.27          9.04         2.47 o                         
   1   3  11         38.41         47.44         2.51 o                         
   2   3  11        169.43        160.97         3.97 o                         
   3   3  11         53.94         44.64         2.88 o                         
   4   3  11        250.44        245.90         5.86 o                         
   5   3  11        442.24        431.62         5.94 o                         
   6   3  11         44.95         42.63         2.11 o                         
   7   3  11          9.56          9.01         1.65 o                         
   8   3  11        104.32         94.86         2.71 o                         
   9   3  11          1.58          0.12         1.66 o                         
  10   3  11         52.83         50.16         2.63 o                         
  11   3  11          2.82          1.02         1.83 o                         
  12   3  11        234.98        246.99         4.44 o                         
  13   3  11         36.55         35.16         4.33 o                         
  14   3  11         18.07         19.50         5.04 o                         
  15   3  11          1.15          1.01         3.98 o                         
 -20   4  11        150.71        175.42         9.40 o                         
 -19   4  11         16.88         11.89         3.56 o                         
 -18   4  11         97.03         95.59         5.69 o                         
 -17   4  11         19.22         21.48         4.26 o                         
 -16   4  11         93.47         95.06         5.55 o                         
 -15   4  11         36.27         26.03         3.01 o                         
 -14   4  11         98.23         94.88         4.62 o                         
 -13   4  11          8.10          7.03         2.85 o                         
 -12   4  11       1044.38       1053.99        18.87 o                         
 -11   4  11        116.31        119.27         6.29 o                         
 -10   4  11         38.03         41.48         4.33 o                         
  -9   4  11        706.20        670.39        12.25 o                         
  -8   4  11       9694.70       9909.77       174.63 o                         
  -7   4  11        240.03        221.38         5.72 o                         
  -6   4  11          0.74         -0.13         2.19 o                         
  -5   4  11         26.63         28.27         2.51 o                         
  -4   4  11       1237.69       1230.17        26.32 o                         
  -3   4  11       1004.97        986.87        27.05 o                         
  -2   4  11         53.35         51.67         3.28 o                         
  -1   4  11        948.40        901.95        16.31 o                         
   0   4  11        225.05        176.21         4.76 o                         
   1   4  11        773.07        730.39        18.95 o                         
   2   4  11          1.22          0.21         1.17 o                         
   3   4  11         33.09         29.18         4.36 o                         
   4   4  11         44.64         48.64         2.77 o                         
   5   4  11         22.98         15.30         2.73 o                         
   6   4  11        132.75        106.05        13.75 o                         
   7   4  11        261.47        252.55         6.81 o                         
   8   4  11         26.24         23.65         3.67 o                         
   9   4  11          7.83          8.37         3.76 o                         
  10   4  11          5.00          3.78         4.34 o                         
  11   4  11        241.37        233.79        11.76 o                         
  12   4  11         56.01         60.36         6.46 o                         
  13   4  11         55.29         70.95         6.93 o                         
  14   4  11         57.52         65.26         7.09 o                         
 -18   5  11          0.00          0.13         2.38 o                         
 -17   5  11         26.85         21.36         4.19 o                         
 -16   5  11         44.07         49.45         4.65 o                         
 -15   5  11        146.79        140.12         6.94 o                         
 -14   5  11          2.62          4.64         3.30 o                         
 -13   5  11        183.96        177.71         6.47 o                         
 -12   5  11        428.05        422.70         9.69 o                         
 -11   5  11          4.03          2.08         3.05 o                         
 -10   5  11       3180.11       3150.85        93.29 o                         
  -9   5  11        899.99        859.62        23.81 o                         
  -8   5  11         61.00         56.79         3.82 o                         
  -7   5  11         73.52         71.41         3.63 o                         
  -6   5  11        901.44        871.71        14.07 o                         
  -5   5  11         53.04         51.32         3.74 o                         
  -4   5  11         22.87         22.73         2.45 o                         
  -3   5  11        142.37        153.22         5.33 o                         
  -2   5  11          2.51          2.01         1.46 o                         
  -1   5  11        121.83         94.60         3.06 o                         
   0   5  11         26.26         19.50         1.62 o                         
   1   5  11        248.81        246.50         6.81 o                         
   2   5  11          7.16          4.71         1.55 o                         
   3   5  11        572.36        521.42         9.77 o                         
   4   5  11          0.30          0.34         3.36 o                         
   5   5  11        632.41        631.87        11.94 o                         
   6   5  11          1.02          0.51         3.22 o                         
   7   5  11        141.31        167.21         7.06 o                         
   8   5  11         16.37         16.30         4.55 o                         
   9   5  11        155.12        184.74         7.00 o                         
  10   5  11         16.26         15.56         4.61 o                         
  11   5  11         10.05         12.17         5.69 o                         
  12   5  11         31.49         34.63         5.04 o                         
 -16   6  11          4.63          3.09         3.24 o                         
 -15   6  11        166.13        173.30         7.86 o                         
 -14   6  11         16.02         15.54         3.02 o                         
 -13   6  11         19.18         21.42         3.77 o                         
 -12   6  11         13.15         12.84         3.42 o                         
 -11   6  11          0.13          0.46         2.31 o                         
 -10   6  11       1491.62       1457.31        41.74 o                         
  -9   6  11         35.42         34.21         3.72 o                         
  -8   6  11         85.48         87.56         4.26 o                         
  -7   6  11          2.81          2.39         2.69 o                         
  -6   6  11        117.05        112.19         4.15 o                         
  -5   6  11         34.68         33.48         2.74 o                         
  -4   6  11         50.92         52.86         2.68 o                         
  -3   6  11         71.55         80.83         3.02 o                         
  -2   6  11        251.84        226.98         4.27 o                         
  -1   6  11        357.08        301.01         4.66 o                         
   0   6  11          8.97         12.35         2.26 o                         
   1   6  11        373.59        364.86         6.48 o                         
   2   6  11         33.64         22.73         4.00 o                         
   3   6  11         69.57         61.54         4.92 o                         
   4   6  11         80.50         85.14         6.11 o                         
   5   6  11          0.02          3.28         4.04 o                         
   6   6  11          4.31          9.25         5.48 o                         
   7   6  11         26.90         37.58         6.82 o                         
   8   6  11         26.83         42.28         5.74 o                         
   9   6  11          0.13         -0.17         4.78 o                         
  10   6  11          1.17          2.53         4.11 o                         
 -13   7  11         19.48         20.71         3.59 o                         
 -12   7  11        115.71        122.37         5.02 o                         
 -11   7  11          3.84          2.16         3.12 o                         
 -10   7  11         32.32         34.35         4.57 o                         
  -9   7  11        344.05        341.77        10.56 o                         
  -8   7  11        104.59         96.68         4.48 o                         
  -7   7  11          0.28          2.38         2.70 o                         
  -6   7  11         68.33         63.47         3.56 o                         
  -5   7  11          0.97          2.74         1.99 o                         
  -4   7  11          3.18          2.55         1.61 o                         
  -3   7  11         25.46         25.96         4.64 o                         
  -2   7  11          8.06          5.79         2.01 o                         
  -1   7  11         38.62         38.99         6.02 o                         
   0   7  11        184.19        165.52         9.24 o                         
   1   7  11         46.82         51.29         7.62 o                         
   2   7  11          1.24          1.53         3.76 o                         
   3   7  11         42.19         29.89         8.07 o                         
   4   7  11          0.03         -1.23         4.73 o                         
   5   7  11         68.93         66.79         5.22 o                         
   6   7  11         74.61         99.39         8.84 o                         
   7   7  11         45.63         51.22         7.81 o                         
  -8   8  11          0.00          0.07         2.62 o                         
  -7   8  11         10.21          1.78         4.28 o                         
  -6   8  11        111.57        101.80         8.82 o                         
  -5   8  11          1.40          2.55         5.16 o                         
  -4   8  11         49.86         43.12        11.19 o                         
  -3   8  11         37.76         31.69         7.29 o                         
  -2   8  11         36.13         24.58        12.90 o                         
  -1   8  11         98.87         70.75        16.31 o                         
   0   8  11         10.08          3.50         4.03 o                         
   1   8  11         14.22         15.18         4.44 o                         
   2   8  11          1.56          3.30         5.15 o                         
 -22   0  12         93.01        120.52        12.47 o                         
 -21   0  12        764.60       1053.36        39.14 o                         
 -20   0  12          8.54         13.95         5.77 o                         
 -19   0  12         16.55         31.97         5.76 o                         
 -18   0  12         25.05         18.97         7.74 o                         
 -17   0  12          9.00          8.27         6.86 o                         
 -16   0  12        142.98        147.68         8.61 o                         
 -15   0  12        251.41        213.60        12.22 o                         
 -14   0  12       2078.30       1646.50        39.82 o                         
 -13   0  12          0.00          1.77         4.33 o                         
 -12   0  12          2.95         13.61         6.95 o                         
 -11   0  12        100.58        100.25         9.31 o                         
 -10   0  12          2.81          8.18         3.46 o                         
  -9   0  12          0.07         -0.65         5.11 o                         
  -8   0  12          6.14          2.00         5.90 o                         
  -7   0  12         13.01         13.73         6.73 o                         
  -6   0  12        476.20        417.03        11.82 o                         
  -5   0  12          1.26          0.74         4.53 o                         
  -4   0  12         13.90          7.92         3.81 o                         
  -3   0  12         23.07         21.78         3.42 o                         
  -2   0  12        302.98        361.95         8.98 o                         
  -1   0  12          0.50          0.16         2.52 o                         
   0   0  12        109.20         97.45         4.73 o                         
   1   0  12         37.09         38.87         3.68 o                         
   2   0  12        406.02        415.57        14.20 o                         
   3   0  12         76.13         77.90         4.80 o                         
   4   0  12         99.21         94.72         4.90 o                         
   5   0  12          2.83          1.41         2.24 o                         
   6   0  12          1.44          4.74         2.43 o                         
   7   0  12        239.88        230.47         8.32 o                         
   8   0  12        353.21        396.32        32.05 o                         
   9   0  12          0.43          1.07         2.20 o                         
  10   0  12        522.30        523.16        15.90 o                         
  11   0  12         14.69         14.53         2.82 o                         
  12   0  12         99.50        100.26         4.42 o                         
  13   0  12       1642.08       1664.44        32.81 o                         
  14   0  12        123.10        131.76         5.81 o                         
  15   0  12        646.34        638.09        16.87 o                         
 -22   1  12        195.14        239.15         8.69 o                         
 -21   1  12        376.23        452.72        15.11 o                         
 -20   1  12          0.03          1.66         3.45 o                         
 -19   1  12          0.13         -1.56         3.64 o                         
 -18   1  12         81.41         77.56         7.29 o                         
 -17   1  12         10.73          9.74         5.06 o                         
 -16   1  12         15.33         17.36         3.62 o                         
 -15   1  12         71.32         62.06         6.21 o                         
 -14   1  12        858.78        662.16        12.16 o                         
 -13   1  12          3.26          8.58         4.46 o                         
 -12   1  12         18.04         11.68         3.71 o                         
 -11   1  12        372.01        361.74         9.14 o                         
 -10   1  12          7.41          4.88         4.36 o                         
  -9   1  12          0.15          0.66         3.05 o                         
  -8   1  12        185.17        170.23         5.39 o                         
  -7   1  12       1322.78       1275.23        20.68 o                         
  -6   1  12         57.02         60.70         6.66 o                         
  -5   1  12        179.43        198.15         7.16 o                         
  -4   1  12        211.06        207.22         5.53 o                         
  -3   1  12        382.99        392.05         8.77 o                         
  -2   1  12          5.65          5.77         2.29 o                         
  -1   1  12        148.01        143.33         6.53 o                         
   0   1  12          0.74          1.19         1.61 o                         
   1   1  12       1027.70       1047.31        13.43 o                         
   2   1  12        122.22        120.59         4.33 o                         
   3   1  12        492.67        532.44         8.62 o                         
   4   1  12         12.77         10.70         2.00 o                         
   5   1  12         30.81         26.50         4.52 o                         
   6   1  12        127.57        139.81         2.96 o                         
   7   1  12         86.76         83.52         3.38 o                         
   8   1  12         65.36         72.46         4.27 o                         
   9   1  12          2.72          3.24         2.04 o                         
  10   1  12         43.52         44.11         2.90 o                         
  11   1  12         27.82         31.80         2.82 o                         
  12   1  12        257.53        259.97         5.85 o                         
  13   1  12          5.43          8.27         2.68 o                         
  14   1  12        339.17        332.39         6.85 o                         
  15   1  12          1.48          2.22         2.20 o                         
 -21   2  12          0.12         -0.16         4.66 o                         
 -20   2  12        171.09        215.83         8.02 o                         
 -19   2  12          3.15         -0.02         3.97 o                         
 -18   2  12        149.16        138.56         6.60 o                         
 -17   2  12         49.95         37.07         3.96 o                         
 -16   2  12          1.22         -2.09         3.24 o                         
 -15   2  12         61.51         58.77         6.13 o                         
 -14   2  12         10.00          8.98         3.03 o                         
 -13   2  12        191.99        183.39         8.07 o                         
 -12   2  12         18.08         19.21         5.12 o                         
 -11   2  12          0.01          1.26         3.87 o                         
 -10   2  12          0.11         -0.49         2.05 o                         
  -9   2  12         20.64         19.53         3.97 o                         
  -8   2  12        362.21        341.81         7.68 o                         
  -7   2  12      10300.47      10322.35       169.69 o                         
  -6   2  12          3.89          2.02         2.54 o                         
  -5   2  12        121.22        116.97         5.28 o                         
  -4   2  12        151.89        148.23         5.36 o                         
  -3   2  12        475.76        470.67         9.51 o                         
  -2   2  12        156.43        165.94         4.31 o                         
  -1   2  12        354.60        343.63         6.30 o                         
   0   2  12         12.02          7.09         2.11 o                         
   1   2  12        108.19         82.68         3.39 o                         
   2   2  12         13.81          7.16         1.93 o                         
   3   2  12         87.40         92.23         2.89 o                         
   4   2  12        182.48        162.66         3.79 o                         
   5   2  12        653.59        677.34         7.71 o                         
   6   2  12        487.07        476.43         6.26 o                         
   7   2  12          0.00         -0.98         2.09 o                         
   8   2  12          0.00          1.79         1.72 o                         
   9   2  12        291.62        308.99         6.68 o                         
  10   2  12        171.83        161.51         4.08 o                         
  11   2  12         56.51         53.61         3.51 o                         
  12   2  12        110.62        116.47         4.13 o                         
  13   2  12        335.70        336.44         6.44 o                         
  14   2  12        152.66        157.11         5.26 o                         
  15   2  12        118.32        123.79         4.66 o                         
 -21   3  12         47.31         67.19         7.56 o                         
 -20   3  12        183.39        203.40         7.78 o                         
 -19   3  12         42.55         33.01         7.36 o                         
 -18   3  12        200.71        186.05         7.08 o                         
 -17   3  12         37.09         38.81         5.81 o                         
 -16   3  12          8.39          7.85         4.70 o                         
 -15   3  12         60.26         57.12        11.15 o                         
 -14   3  12        653.34        561.61        10.36 o                         
 -13   3  12         30.55         32.18         3.52 o                         
 -12   3  12         13.25         12.77         3.28 o                         
 -11   3  12          0.45          1.81         2.91 o                         
 -10   3  12         88.77         81.91         4.40 o                         
  -9   3  12         28.98         26.83         3.37 o                         
  -8   3  12        427.69        427.81         8.20 o                         
  -7   3  12        759.06        711.50        12.24 o                         
  -6   3  12        210.94        201.31         6.03 o                         
  -5   3  12          9.60          7.05         2.54 o                         
  -4   3  12       1523.39       1492.05        35.79 o                         
  -3   3  12          0.14          0.10         2.14 o                         
  -2   3  12        127.45        143.05         4.53 o                         
  -1   3  12         87.56         81.95         3.69 o                         
   0   3  12         81.86         52.98         3.69 o                         
   1   3  12         22.50         18.61         2.21 o                         
   2   3  12         10.25          7.89         2.08 o                         
   3   3  12          2.07          1.42         1.55 o                         
   4   3  12        621.64        598.09        10.77 o                         
   5   3  12        212.66        208.62         4.67 o                         
   6   3  12        835.33        815.08        10.06 o                         
   7   3  12         24.96         28.68         2.18 o                         
   8   3  12          0.11         -0.85         1.61 o                         
   9   3  12         16.81         18.50         2.04 o                         
  10   3  12         33.95         41.29         2.60 o                         
  11   3  12         71.19         71.38         3.34 o                         
  12   3  12         10.16         13.41         4.73 o                         
  13   3  12        527.11        502.93        19.89 o                         
  14   3  12          0.00          0.67         4.00 o                         
 -20   4  12         15.20         13.57         4.60 o                         
 -19   4  12        103.56        121.20         6.52 o                         
 -18   4  12         71.69         63.99         4.55 o                         
 -17   4  12         60.66         61.62         5.23 o                         
 -16   4  12         43.57         39.10         4.81 o                         
 -15   4  12         68.09         73.61         3.78 o                         
 -14   4  12         51.35         42.22         4.60 o                         
 -13   4  12         12.88         13.18         3.84 o                         
 -12   4  12         17.50         17.57         3.26 o                         
 -11   4  12        384.81        381.48         8.69 o                         
 -10   4  12          0.87          0.14         2.41 o                         
  -9   4  12       1101.10       1071.01        16.44 o                         
  -8   4  12         46.70         46.43         4.18 o                         
  -7   4  12       1529.89       1428.47        21.04 o                         
  -6   4  12        110.72        105.68         4.59 o                         
  -5   4  12          1.26          1.47         2.19 o                         
  -4   4  12        156.71        148.45         6.60 o                         
  -3   4  12        166.39        146.38         4.98 o                         
  -2   4  12        470.07        451.71        17.92 o                         
  -1   4  12         19.21         18.90         2.53 o                         
   0   4  12        885.70        773.45        22.02 o                         
   1   4  12         91.90         66.58         2.25 o                         
   2   4  12         46.28         47.99         3.68 o                         
   3   4  12         52.02         28.84         3.88 o                         
   4   4  12          6.87          2.92         1.33 o                         
   5   4  12          1.17          0.21         0.94 o                         
   6   4  12        189.31        155.67        13.57 o                         
   7   4  12        103.40         90.74         5.63 o                         
   8   4  12        200.89        182.93         6.20 o                         
   9   4  12         45.45         44.14         6.04 o                         
  10   4  12          0.99         -0.61         4.06 o                         
  11   4  12          0.02          2.83         4.52 o                         
  12   4  12          6.97          3.87         3.81 o                         
  13   4  12         64.58         68.52         7.25 o                         
 -18   5  12        160.30        178.80         7.04 o                         
 -17   5  12        103.42        101.54         4.95 o                         
 -16   5  12          5.82          9.67         2.93 o                         
 -15   5  12        364.29        363.59        12.75 o                         
 -14   5  12          0.09          0.54         3.01 o                         
 -13   5  12        174.47        168.09         6.69 o                         
 -12   5  12         84.27         77.70         4.91 o                         
 -11   5  12        540.67        528.98        19.14 o                         
 -10   5  12        102.30         97.02         7.99 o                         
  -9   5  12        560.98        567.45        14.16 o                         
  -8   5  12         76.85         76.02         4.51 o                         
  -7   5  12       3722.73       3708.35        68.28 o                         
  -6   5  12        178.31        166.84         4.53 o                         
  -5   5  12         81.08         79.39         4.52 o                         
  -4   5  12        123.40        120.90         3.89 o                         
  -3   5  12        216.88        214.20         6.37 o                         
  -2   5  12          0.00          1.16         1.83 o                         
  -1   5  12         16.71         15.30         2.51 o                         
   0   5  12        203.65        166.78         5.75 o                         
   1   5  12        983.29        866.55        27.09 o                         
   2   5  12         30.87         30.39         3.86 o                         
   3   5  12         47.89         35.53         4.11 o                         
   4   5  12        116.88         92.62         6.30 o                         
   5   5  12        205.58        205.38         7.80 o                         
   6   5  12         50.22         57.57         5.28 o                         
   7   5  12         31.20         44.96         5.43 o                         
   8   5  12        251.35        274.40        11.03 o                         
   9   5  12         23.70         17.97         5.99 o                         
  10   5  12         26.51         38.60         5.34 o                         
  11   5  12         82.89         86.56         8.07 o                         
 -16   6  12         32.55         38.39         4.48 o                         
 -15   6  12         81.78         81.05         5.14 o                         
 -14   6  12         65.46         73.87         6.30 o                         
 -13   6  12          7.96         10.58         2.91 o                         
 -12   6  12         23.09         23.30         3.76 o                         
 -11   6  12        171.82        163.14         6.88 o                         
 -10   6  12         78.53         71.93         4.11 o                         
  -9   6  12        112.36        118.12         5.05 o                         
  -8   6  12        195.63        188.43         8.20 o                         
  -7   6  12          0.86          1.15         2.61 o                         
  -6   6  12          2.73          4.31         2.42 o                         
  -5   6  12         50.67         52.28         3.22 o                         
  -4   6  12         51.08         49.45         3.05 o                         
  -3   6  12          9.90         10.28         1.97 o                         
  -2   6  12         36.00         32.55         2.43 o                         
  -1   6  12         91.59         88.27         2.90 o                         
   0   6  12        731.44        632.23        10.63 o                         
   1   6  12          6.83          6.75         3.74 o                         
   2   6  12         95.55         83.51         4.86 o                         
   3   6  12          1.23         -0.04         2.53 o                         
   4   6  12          5.95          6.29         3.41 o                         
   5   6  12         17.93         20.47         4.72 o                         
   6   6  12          5.90         11.02         5.79 o                         
   7   6  12          5.20          3.67         5.46 o                         
   8   6  12        348.82        369.16        28.59 o                         
   9   6  12         72.31         83.30         8.76 o                         
 -12   7  12          5.38          5.33         3.02 o                         
 -11   7  12         86.82         88.89         5.20 o                         
 -10   7  12         36.57         27.86         4.92 o                         
  -9   7  12        662.38        668.14        23.97 o                         
  -8   7  12        390.41        386.45         8.40 o                         
  -7   7  12        108.92        108.60         4.82 o                         
  -6   7  12        204.15        200.83         8.05 o                         
  -5   7  12        342.42        338.08        11.46 o                         
  -4   7  12         50.95         49.67         7.87 o                         
  -3   7  12         53.33         52.86         4.51 o                         
  -2   7  12        103.54         94.57         5.40 o                         
  -1   7  12        140.03        131.91         7.58 o                         
   0   7  12          0.00          2.45         4.10 o                         
   1   7  12          1.05          2.25         3.46 o                         
   2   7  12        148.89        136.37         7.72 o                         
   3   7  12          0.08          2.34         6.43 o                         
   4   7  12         23.89         19.99         6.37 o                         
   5   7  12          5.81          7.45         4.63 o                         
  -4   8  12          0.30         -1.57         2.67 o                         
  -3   8  12          0.03         -0.31         4.05 o                         
 -21   1  13         15.99         24.93         5.16 o                         
 -20   1  13        226.39        276.84        12.24 o                         
 -19   1  13        106.15        120.19         6.79 o                         
 -18   1  13          0.12          0.47         3.42 o                         
 -17   1  13        201.96        178.71         8.51 o                         
 -16   1  13          4.40          5.81         4.56 o                         
 -15   1  13         36.10         32.17         4.69 o                         
 -14   1  13        165.95        149.42         6.45 o                         
 -13   1  13        519.53        437.33        11.64 o                         
 -12   1  13         12.24          7.42         3.93 o                         
 -11   1  13        111.44        113.65         7.14 o                         
 -10   1  13        199.26        190.45         7.96 o                         
  -9   1  13        153.55        134.99         5.28 o                         
  -8   1  13         10.38          8.87         3.37 o                         
  -7   1  13         11.49          8.16         3.06 o                         
  -6   1  13         32.82         34.48         4.05 o                         
  -5   1  13       1038.29        998.18        14.78 o                         
  -4   1  13         38.17         37.97         4.21 o                         
  -3   1  13        453.23        447.01         7.42 o                         
  -2   1  13          1.42          1.02         1.92 o                         
  -1   1  13         21.95         21.86         2.13 o                         
   0   1  13          9.81          7.75         2.21 o                         
   1   1  13         72.39         64.25         3.08 o                         
   2   1  13        541.26        539.36         9.29 o                         
   3   1  13          0.08          1.38         1.96 o                         
   4   1  13         35.07         33.19         3.06 o                         
   5   1  13        292.22        287.14         5.61 o                         
   6   1  13          3.12          2.98         1.32 o                         
   7   1  13        225.20        212.43         4.27 o                         
   8   1  13          5.91          5.48         2.41 o                         
   9   1  13         31.39         34.61         2.91 o                         
  10   1  13          9.51         10.81         2.41 o                         
  11   1  13          9.58          8.15         2.41 o                         
  12   1  13          0.86          0.96         2.08 o                         
  13   1  13         73.75         68.75         3.56 o                         
  14   1  13         31.57         30.01         3.20 o                         
 -21   2  13        254.30        293.71        11.34 o                         
 -20   2  13         63.63         72.43         7.59 o                         
 -19   2  13          0.57          5.79         4.57 o                         
 -18   2  13          7.60          7.69         4.96 o                         
 -17   2  13         62.72         54.89         5.29 o                         
 -16   2  13         25.85         21.34         4.27 o                         
 -15   2  13         32.47         35.88         4.62 o                         
 -14   2  13         16.25         16.82         5.14 o                         
 -13   2  13        903.69        725.04        14.10 o                         
 -12   2  13         49.06         50.32         4.33 o                         
 -11   2  13         45.46         30.15         6.54 o                         
 -10   2  13          8.11         10.77         3.16 o                         
  -9   2  13         34.45         37.83         4.48 o                         
  -8   2  13          0.10         -0.61         2.67 o                         
  -7   2  13          8.80         12.01         3.91 o                         
  -6   2  13       7800.86       7614.77       157.84 o                         
  -5   2  13        234.41        212.17         5.94 o                         
  -4   2  13         35.85         39.05         3.09 o                         
  -3   2  13          8.85          7.83         3.14 o                         
  -2   2  13       1455.53       1432.45        24.26 o                         
  -1   2  13         35.10         41.12         3.05 o                         
   0   2  13        155.55        158.61         4.14 o                         
   1   2  13          0.35         -0.31         1.58 o                         
   2   2  13         45.58         26.38         2.95 o                         
   3   2  13         52.15         54.56         2.74 o                         
   4   2  13        157.47        143.62         3.72 o                         
   5   2  13         10.82         10.13         1.65 o                         
   6   2  13         66.40         59.04         3.02 o                         
   7   2  13         67.60         73.00         3.18 o                         
   8   2  13         39.02         45.16         2.77 o                         
   9   2  13         14.79         12.56         2.54 o                         
  10   2  13          0.10         -0.03         1.94 o                         
  11   2  13         51.76         55.07         3.26 o                         
  12   2  13         32.66         33.68         2.83 o                         
  13   2  13          4.85          4.26         2.13 o                         
  14   2  13        531.17        563.29        11.33 o                         
 -20   3  13        279.42        295.95        10.05 o                         
 -19   3  13          4.15          5.50         5.11 o                         
 -18   3  13         95.81        109.41         7.65 o                         
 -17   3  13          1.37          0.30         2.76 o                         
 -16   3  13          0.07          0.23         2.50 o                         
 -15   3  13         11.52         10.56         3.47 o                         
 -14   3  13        171.94        171.40         5.88 o                         
 -13   3  13        111.02         97.18         4.33 o                         
 -12   3  13         40.91         45.29         3.48 o                         
 -11   3  13         24.67         24.26         3.44 o                         
 -10   3  13         18.44         15.28         3.51 o                         
  -9   3  13          3.25          3.49         3.86 o                         
  -8   3  13          5.34          3.97         3.13 o                         
  -7   3  13        853.83        845.33        15.91 o                         
  -6   3  13       3414.31       3293.53        59.65 o                         
  -5   3  13          0.59          1.69         2.70 o                         
  -4   3  13         94.87         94.85         4.40 o                         
  -3   3  13        120.22        115.33         4.04 o                         
  -2   3  13        232.59        221.60         5.44 o                         
  -1   3  13        239.10        225.50        11.08 o                         
   0   3  13          1.22          2.73         1.69 o                         
   1   3  13        521.84        445.21         8.45 o                         
   2   3  13        205.26        175.09         3.67 o                         
   3   3  13         11.92         10.42         1.89 o                         
   4   3  13         12.35          7.35         1.55 o                         
   5   3  13        283.49        249.19         5.55 o                         
   6   3  13          1.16          1.18         1.66 o                         
   7   3  13          0.34         -0.61         1.69 o                         
   8   3  13         18.75         17.55         2.15 o                         
   9   3  13        710.09        725.75        10.31 o                         
  10   3  13         14.72         17.19         2.32 o                         
  11   3  13          1.14          1.27         3.02 o                         
  12   3  13         12.21         14.23         4.90 o                         
  13   3  13         65.11         77.22         6.76 o                         
 -19   4  13         55.39         74.54         6.04 o                         
 -18   4  13         57.01         60.96         4.70 o                         
 -17   4  13          0.86          3.56         3.79 o                         
 -16   4  13         38.87         40.22         4.35 o                         
 -15   4  13          8.54         10.41         4.01 o                         
 -14   4  13         13.07         13.93         4.18 o                         
 -13   4  13          0.77         -0.43         2.81 o                         
 -12   4  13         39.39         36.68         4.51 o                         
 -11   4  13        214.89        220.37         6.80 o                         
 -10   4  13         86.85         88.78         4.32 o                         
  -9   4  13         35.81         35.01         3.48 o                         
  -8   4  13        168.39        169.95         5.12 o                         
  -7   4  13        324.04        307.17         6.46 o                         
  -6   4  13          2.35          3.27         2.36 o                         
  -5   4  13        130.99        123.09         4.52 o                         
  -4   4  13          0.25         -0.90         2.39 o                         
  -3   4  13        243.81        224.63         7.26 o                         
  -2   4  13        157.54        142.57         4.87 o                         
  -1   4  13         99.82        105.97         5.55 o                         
   0   4  13         36.69         34.53         5.12 o                         
   1   4  13        384.52        291.51        15.41 o                         
   2   4  13        121.67        109.38         5.13 o                         
   3   4  13         84.83         87.71         4.99 o                         
   4   4  13        107.42         81.18         6.23 o                         
   5   4  13         56.57         45.24         2.09 o                         
   6   4  13        275.11        246.42        12.19 o                         
   7   4  13        340.13        307.13        15.83 o                         
   8   4  13          3.21          3.42         4.53 o                         
   9   4  13          5.18          9.61         5.12 o                         
  10   4  13        204.84        216.59         8.67 o                         
  11   4  13         11.43         11.98         5.38 o                         
  12   4  13         94.02        103.02         7.98 o                         
 -17   5  13          1.80          5.66         3.92 o                         
 -16   5  13          8.68          8.59         3.95 o                         
 -15   5  13         64.51         59.98         5.17 o                         
 -14   5  13         92.90         95.94         6.00 o                         
 -13   5  13         61.45         57.27         4.98 o                         
 -12   5  13         17.79         11.50         3.12 o                         
 -11   5  13        122.86        113.88         5.42 o                         
 -10   5  13         36.13         34.96         3.98 o                         
  -9   5  13          1.48          3.26         2.82 o                         
  -8   5  13        152.17        150.51         4.92 o                         
  -7   5  13        364.98        364.70         7.46 o                         
  -6   5  13        115.54        103.28         4.02 o                         
  -5   5  13        160.56        167.67         8.04 o                         
  -4   5  13          0.00         -1.60         2.18 o                         
  -3   5  13          1.95          1.22         1.71 o                         
  -2   5  13          9.82         15.64         1.93 o                         
  -1   5  13        191.10        175.57        12.45 o                         
   0   5  13        495.98        462.34        18.25 o                         
   1   5  13          3.51          2.76         1.39 o                         
   2   5  13         93.36         71.72         5.29 o                         
   3   5  13        164.14        147.71         7.25 o                         
   4   5  13          6.98          3.99         4.10 o                         
   5   5  13         39.45         41.85         5.39 o                         
   6   5  13         84.42         84.23         6.50 o                         
   7   5  13         22.44         19.89         4.66 o                         
   8   5  13         30.68         53.74         7.28 o                         
   9   5  13         62.92         70.77         6.93 o                         
  10   5  13         12.95          7.67         5.80 o                         
 -15   6  13          8.58          6.12         3.69 o                         
 -14   6  13          6.47          6.93         3.67 o                         
 -13   6  13          2.13          3.41         2.95 o                         
 -12   6  13          1.11          2.15         3.04 o                         
 -11   6  13          0.04         -0.82         2.74 o                         
 -10   6  13        470.68        457.90        10.82 o                         
  -9   6  13          0.24          1.03         2.44 o                         
  -8   6  13        645.02        664.49        22.02 o                         
  -7   6  13          0.96          2.65         2.50 o                         
  -6   6  13        223.47        234.74         6.11 o                         
  -5   6  13         24.14         27.82         3.01 o                         
  -4   6  13         94.01         93.64         3.64 o                         
  -3   6  13         43.25         46.83         3.12 o                         
  -2   6  13        104.44        104.86         3.54 o                         
  -1   6  13        408.74        377.40        15.23 o                         
   0   6  13          5.60          4.58         5.12 o                         
   1   6  13          0.97         -0.22         2.29 o                         
   2   6  13          5.01          1.72         3.42 o                         
   3   6  13        378.93        338.31        13.74 o                         
   4   6  13          2.75         -0.60         3.10 o                         
   5   6  13         19.84          9.82         5.72 o                         
   6   6  13          1.93          0.46         3.65 o                         
   7   6  13          4.37          4.97         4.37 o                         
 -11   7  13          5.35          4.16         3.31 o                         
 -10   7  13         43.30         44.75         4.24 o                         
  -9   7  13         79.45         84.08         4.67 o                         
  -8   7  13       1315.51       1307.35        34.18 o                         
  -7   7  13        334.16        340.88        19.66 o                         
  -6   7  13        166.46        168.29         7.97 o                         
  -5   7  13         46.17         50.22         8.34 o                         
  -4   7  13        522.00        495.30        17.55 o                         
  -3   7  13         16.00          6.07         5.79 o                         
  -2   7  13         42.39         50.87         5.28 o                         
  -1   7  13          5.07          2.54         2.71 o                         
   0   7  13         37.03         23.36         4.29 o                         
   1   7  13         79.51         68.37        13.18 o                         
   2   7  13         54.80         48.83         6.27 o                         
   3   7  13          0.49         -0.92         4.93 o                         
 -21   0  14        163.75        206.18        14.67 o                         
 -20   0  14         67.93         74.68        11.39 o                         
 -19   0  14        175.31        216.19        11.47 o                         
 -18   0  14        115.47        110.64        15.41 o                         
 -17   0  14          2.01          1.78         6.83 o                         
 -16   0  14        365.71        326.88        14.95 o                         
 -15   0  14          3.72          2.32         6.01 o                         
 -14   0  14          6.19          6.67         6.48 o                         
 -13   0  14         77.98         75.62         9.25 o                         
 -12   0  14        802.14        654.00        18.84 o                         
 -11   0  14        139.02        158.43         8.13 o                         
 -10   0  14          0.14          2.98         6.46 o                         
  -9   0  14        300.15        260.44        13.44 o                         
  -8   0  14         33.20         28.26         7.68 o                         
  -7   0  14        408.85        395.69        14.63 o                         
  -6   0  14         11.61         51.74        20.28 o                         
  -5   0  14      21899.45      21761.43       551.80 o                         
  -4   0  14        326.84        326.89        14.00 o                         
  -3   0  14        647.95        650.48        14.00 o                         
  -2   0  14        226.70        223.98         6.71 o                         
  -1   0  14       2401.31       2527.04        43.65 o                         
   0   0  14         16.24         17.41         3.66 o                         
   1   0  14       1415.80       1500.80        31.19 o                         
   2   0  14          1.66          0.10         2.93 o                         
   3   0  14          6.80          7.61         4.27 o                         
   4   0  14         19.57         21.13         3.69 o                         
   5   0  14        109.90        118.96         5.42 o                         
   6   0  14        240.21        240.49         6.29 o                         
   7   0  14         51.93         47.10         5.54 o                         
   8   0  14        380.28        395.08        18.46 o                         
   9   0  14          3.56          3.92         3.87 o                         
  10   0  14          0.00          1.58         3.67 o                         
  11   0  14         48.46         51.80         5.63 o                         
  12   0  14        110.99        109.03         8.61 o                         
  13   0  14          3.14          2.60         4.24 o                         
 -21   1  14         68.90         88.70         8.16 o                         
 -20   1  14         58.66         71.96         7.66 o                         
 -19   1  14         24.55         26.56         5.87 o                         
 -18   1  14         49.61         57.37         6.92 o                         
 -17   1  14          7.66          7.36         3.45 o                         
 -16   1  14        311.26        270.39        10.21 o                         
 -15   1  14          3.73          1.80         3.57 o                         
 -14   1  14         62.76         55.89         6.29 o                         
 -13   1  14         13.96         14.57         3.21 o                         
 -12   1  14       2655.37       2151.92        34.63 o                         
 -11   1  14         63.58         55.23         5.41 o                         
 -10   1  14         13.55         14.95         3.81 o                         
  -9   1  14         62.33         57.44         5.98 o                         
  -8   1  14        418.63        373.64         9.23 o                         
  -7   1  14          2.82         -0.02         2.40 o                         
  -6   1  14         10.18          9.73         3.79 o                         
  -5   1  14        561.73        546.51        10.17 o                         
  -4   1  14       1542.87       1533.53        22.46 o                         
  -3   1  14         41.91         45.43         3.34 o                         
  -2   1  14       1708.71       1735.16        20.99 o                         
  -1   1  14          1.60          3.89         2.25 o                         
   0   1  14         55.63         54.34         3.58 o                         
   1   1  14          2.72          2.45         2.32 o                         
   2   1  14         94.82         83.24         3.69 o                         
   3   1  14         12.92         17.73         2.85 o                         
   4   1  14         20.27         20.63         2.49 o                         
   5   1  14        105.63        113.64         3.48 o                         
   6   1  14        355.59        356.70         7.78 o                         
   7   1  14          5.89          4.48         2.38 o                         
   8   1  14        485.89        529.96        13.73 o                         
   9   1  14         24.91         21.09         3.90 o                         
  10   1  14        194.44        197.36         5.12 o                         
  11   1  14          0.58          0.14         1.91 o                         
  12   1  14          7.38          7.71         2.74 o                         
  13   1  14          5.87          4.49         2.43 o                         
 -20   2  14         25.26         15.58         6.11 o                         
 -19   2  14        385.87        514.53        16.56 o                         
 -18   2  14         39.66         49.56         5.40 o                         
 -17   2  14          7.80         12.91         4.41 o                         
 -16   2  14        112.96         91.23         6.17 o                         
 -15   2  14          0.00          2.04         3.61 o                         
 -14   2  14         20.38         14.69         4.20 o                         
 -13   2  14         29.00         27.60         4.47 o                         
 -12   2  14          1.48          2.16         2.93 o                         
 -11   2  14         15.92         20.97         3.29 o                         
 -10   2  14         54.74         59.97         4.24 o                         
  -9   2  14         56.70         58.42         3.68 o                         
  -8   2  14        229.26        238.04         6.69 o                         
  -7   2  14         18.02         14.76         3.83 o                         
  -6   2  14         58.66         60.04         4.78 o                         
  -5   2  14       1257.49       1193.31        18.18 o                         
  -4   2  14         95.31         88.37         4.66 o                         
  -3   2  14         86.75         91.57         4.21 o                         
  -2   2  14        623.93        608.14         8.99 o                         
  -1   2  14        244.83        240.21         4.71 o                         
   0   2  14         55.90         60.66         4.22 o                         
   1   2  14         47.05         44.22         2.94 o                         
   2   2  14        343.65        321.83         5.88 o                         
   3   2  14        204.44        181.32         4.92 o                         
   4   2  14         35.36         37.05         2.40 o                         
   5   2  14         60.15         52.94         3.89 o                         
   6   2  14          9.48          4.44         2.27 o                         
   7   2  14         12.87          9.85         2.01 o                         
   8   2  14         78.61         80.34         3.80 o                         
   9   2  14         42.84         44.99         2.97 o                         
  10   2  14          1.48          2.72         2.08 o                         
  11   2  14          0.99          1.17         2.64 o                         
  12   2  14        145.19        159.86         4.87 o                         
 -20   3  14          0.00          0.93         4.03 o                         
 -19   3  14        472.30        593.59        18.10 o                         
 -18   3  14          3.11          4.75         3.08 o                         
 -17   3  14          0.03          0.04         2.22 o                         
 -16   3  14         67.01         62.74         5.69 o                         
 -15   3  14         93.78         83.12         5.92 o                         
 -14   3  14          0.01         -0.70         3.33 o                         
 -13   3  14        506.53        470.10         9.57 o                         
 -12   3  14          0.00         -0.93         3.38 o                         
 -11   3  14        206.89        204.53         7.01 o                         
 -10   3  14          0.13          1.32         3.21 o                         
  -9   3  14        100.52        100.71         4.68 o                         
  -8   3  14         21.28         19.47         3.67 o                         
  -7   3  14          5.40          3.03         2.39 o                         
  -6   3  14          0.00         -2.07         2.97 o                         
  -5   3  14       2957.83       2837.61        45.05 o                         
  -4   3  14         67.24         68.42         4.11 o                         
  -3   3  14        280.35        264.42         6.27 o                         
  -2   3  14        110.36        108.19         4.79 o                         
  -1   3  14         82.73         76.83         3.22 o                         
   0   3  14          2.85          1.68         1.75 o                         
   1   3  14          3.41          3.86         2.03 o                         
   2   3  14          1.64          2.98         2.05 o                         
   3   3  14       1186.94       1102.04        16.73 o                         
   4   3  14          7.97          2.38         0.93 o                         
   5   3  14          5.77          6.81         1.92 o                         
   6   3  14          0.00          0.73         1.64 o                         
   7   3  14         31.35         29.53         2.31 o                         
   8   3  14         75.93         70.48         2.83 o                         
   9   3  14         31.85         36.45         2.50 o                         
  10   3  14         47.90         58.98         6.26 o                         
  11   3  14         18.21         21.22         5.25 o                         
  12   3  14         22.17         25.44         7.89 o                         
 -18   4  14         55.29         70.36         5.18 o                         
 -17   4  14         74.16         94.19         5.60 o                         
 -16   4  14         33.96         29.62         4.22 o                         
 -15   4  14         39.31         45.89         5.18 o                         
 -14   4  14          1.98         -0.45         3.31 o                         
 -13   4  14        140.20        138.01         6.51 o                         
 -12   4  14          9.17         11.97         3.06 o                         
 -11   4  14          6.62         10.72         3.70 o                         
 -10   4  14         20.69         17.81         3.88 o                         
  -9   4  14         15.10         14.86         3.58 o                         
  -8   4  14          5.46          4.21         2.92 o                         
  -7   4  14         99.75        101.87         4.65 o                         
  -6   4  14          0.80          0.41         2.09 o                         
  -5   4  14         26.54         18.57         3.35 o                         
  -4   4  14         36.84         36.90         3.30 o                         
  -3   4  14          0.83          1.97         2.29 o                         
  -2   4  14         85.78         74.81         3.81 o                         
  -1   4  14         35.52         31.15         2.71 o                         
   0   4  14        119.98        124.74         5.76 o                         
   1   4  14          0.49          1.05         1.51 o                         
   2   4  14        476.64        380.38        24.84 o                         
   3   4  14         25.82         19.72         2.51 o                         
   4   4  14         10.87          7.10         3.29 o                         
   5   4  14         39.24         35.15         2.12 o                         
   6   4  14         74.99         75.88         5.17 o                         
   7   4  14        138.52        139.07         8.54 o                         
   8   4  14         32.26         41.58         9.12 o                         
   9   4  14          0.04          1.89         4.70 o                         
  10   4  14        269.83        321.27        11.93 o                         
 -16   5  14         13.26         10.86         3.58 o                         
 -15   5  14         21.00         20.00         3.95 o                         
 -14   5  14         11.50         12.18         4.16 o                         
 -13   5  14         33.46         36.67         4.17 o                         
 -12   5  14         80.11         73.95         5.04 o                         
 -11   5  14          6.85          6.57         2.90 o                         
 -10   5  14          2.89          3.66         2.86 o                         
  -9   5  14         33.69         33.00         3.99 o                         
  -8   5  14          1.94          2.31         2.60 o                         
  -7   5  14         65.62         60.79         4.05 o                         
  -6   5  14        390.58        392.25        15.12 o                         
  -5   5  14          0.78         -0.87         2.00 o                         
  -4   5  14         91.86         93.62         3.78 o                         
  -3   5  14          3.01          3.43         1.85 o                         
  -2   5  14         19.78         20.13         2.92 o                         
  -1   5  14         28.81         31.12         2.80 o                         
   0   5  14        123.31        110.46         4.32 o                         
   1   5  14          0.89          0.99         1.66 o                         
   2   5  14        257.56        206.55         9.47 o                         
   3   5  14          0.06          3.21         4.10 o                         
   4   5  14          2.31          0.74         2.59 o                         
   5   5  14          4.82          1.07         3.82 o                         
   6   5  14         18.76         21.32         7.92 o                         
   7   5  14         13.52         14.33         6.06 o                         
   8   5  14        138.62        153.14         9.85 o                         
 -14   6  14         58.72         61.80         6.63 o                         
 -13   6  14        186.78        182.31         5.95 o                         
 -12   6  14          0.02         -0.33         2.56 o                         
 -11   6  14          7.43          8.24         3.27 o                         
 -10   6  14        157.57        161.59         7.53 o                         
  -9   6  14         40.09         41.47         3.77 o                         
  -8   6  14         18.41         24.13         3.93 o                         
  -7   6  14        900.99        918.34        30.96 o                         
  -6   6  14         18.13         18.97         3.66 o                         
  -5   6  14         47.80         55.38         3.57 o                         
  -4   6  14          1.42          1.78         1.96 o                         
  -3   6  14        115.79        102.36         6.80 o                         
  -2   6  14         10.84         10.35         6.95 o                         
  -1   6  14          0.27          0.92         4.21 o                         
   0   6  14        202.94        195.81        11.87 o                         
   1   6  14         66.40         67.59         9.61 o                         
   2   6  14         57.99         99.48        31.12 o                         
   3   6  14         76.38         64.28         6.38 o                         
   4   6  14         15.83         11.76         4.34 o                         
   5   6  14         10.20         12.53         6.35 o                         
   6   6  14          0.45          0.47         5.10 o                         
  -9   7  14        124.18        130.02         5.74 o                         
  -8   7  14        140.58        148.58         5.94 o                         
  -7   7  14        199.99        189.28         8.00 o                         
  -6   7  14        199.61        207.02        12.87 o                         
  -5   7  14        246.11        235.08        13.29 o                         
  -4   7  14         50.10         61.76         6.75 o                         
  -3   7  14        100.82        102.52         7.86 o                         
  -2   7  14          0.02         -0.88         4.29 o                         
  -1   7  14          2.64          1.04         3.08 o                         
   0   7  14         14.56          7.22         5.59 o                         
   1   7  14        123.40         88.99        11.53 o                         
 -20   1  15         32.59         35.07         5.68 o                         
 -19   1  15         52.44         55.79         7.31 o                         
 -18   1  15        109.65        157.29         9.02 o                         
 -17   1  15         52.36         62.94         7.18 o                         
 -16   1  15         11.44         17.35         5.85 o                         
 -15   1  15        211.52        190.54         8.94 o                         
 -14   1  15          2.16          2.46         3.12 o                         
 -13   1  15         38.65         41.96         5.07 o                         
 -12   1  15        301.19        285.13         8.49 o                         
 -11   1  15        942.48        792.09        16.61 o                         
 -10   1  15         34.68         40.64         4.57 o                         
  -9   1  15          0.38         -0.18         2.35 o                         
  -8   1  15          3.33          2.62         3.17 o                         
  -7   1  15        133.67        125.29         4.63 o                         
  -6   1  15         18.53         21.06         3.68 o                         
  -5   1  15        154.68        160.95         5.72 o                         
  -4   1  15       3890.79       3921.43        51.49 o                         
  -3   1  15        529.94        533.11         9.66 o                         
  -2   1  15         68.50         65.95         3.88 o                         
  -1   1  15         19.78         22.26         2.53 o                         
   0   1  15        309.83        304.09         6.14 o                         
   1   1  15         18.56         19.27         3.02 o                         
   2   1  15         86.94         87.45         3.90 o                         
   3   1  15         34.38         30.13         2.89 o                         
   4   1  15        503.23        500.13         8.90 o                         
   5   1  15          7.99          4.37         1.64 o                         
   6   1  15         15.80         12.91         1.99 o                         
   7   1  15          1.88          0.39         1.98 o                         
   8   1  15         34.18         40.77         3.70 o                         
   9   1  15          8.47         12.68         3.10 o                         
  10   1  15         21.72         19.91         3.32 o                         
  11   1  15         32.70         37.80         3.22 o                         
  12   1  15          0.38          0.21         2.57 o                         
 -20   2  15         79.69         90.61         8.43 o                         
 -19   2  15         28.85         29.70         5.57 o                         
 -18   2  15        181.70        221.38        10.21 o                         
 -17   2  15          5.37          7.98         5.42 o                         
 -16   2  15          6.50         10.80         4.54 o                         
 -15   2  15          0.21          2.93         3.79 o                         
 -14   2  15          6.16          4.50         4.81 o                         
 -13   2  15         32.67         32.33         5.49 o                         
 -12   2  15          7.68          6.89         3.99 o                         
 -11   2  15         36.92         31.71         3.48 o                         
 -10   2  15         18.15         22.65         3.17 o                         
  -9   2  15         13.21         11.58         3.33 o                         
  -8   2  15        162.85        147.33         4.98 o                         
  -7   2  15        134.92        131.55         4.96 o                         
  -6   2  15          0.30          0.83         2.57 o                         
  -5   2  15         72.45         68.09         4.89 o                         
  -4   2  15       1752.07       1745.74        33.55 o                         
  -3   2  15       1133.07       1109.63        16.80 o                         
  -2   2  15         75.86         74.32         3.41 o                         
  -1   2  15        652.17        637.60        11.62 o                         
   0   2  15        124.71        130.30         4.31 o                         
   1   2  15         32.27         49.19         3.68 o                         
   2   2  15        161.93        167.79         4.59 o                         
   3   2  15        386.50        343.85         6.85 o                         
   4   2  15        175.36        165.69         4.37 o                         
   5   2  15         21.61         25.99         3.18 o                         
   6   2  15          3.84          3.23         2.33 o                         
   7   2  15        243.49        245.87         5.96 o                         
   8   2  15         14.55         13.36         2.50 o                         
   9   2  15        180.69        163.17         4.50 o                         
  10   2  15          0.55          0.07         1.82 o                         
  11   2  15        165.12        197.16         6.94 o                         
 -19   3  15        190.41        208.14         8.72 o                         
 -18   3  15         27.14         36.68         5.04 o                         
 -17   3  15         44.01         71.52         6.30 o                         
 -16   3  15          3.59          1.13         2.85 o                         
 -15   3  15          0.01          1.07         3.68 o                         
 -14   3  15          0.60          2.18         3.42 o                         
 -13   3  15        183.06        175.90         7.48 o                         
 -12   3  15          0.69          1.06         3.51 o                         
 -11   3  15          1.25          2.14         3.53 o                         
 -10   3  15         65.26         57.89         4.18 o                         
  -9   3  15         29.88         27.74         4.12 o                         
  -8   3  15        144.43        145.81         7.44 o                         
  -7   3  15         20.53         18.14         3.17 o                         
  -6   3  15         32.60         40.12         3.98 o                         
  -5   3  15         34.16         33.33         3.75 o                         
  -4   3  15        538.15        501.22        14.16 o                         
  -3   3  15         24.66         27.91         3.70 o                         
  -2   3  15         13.50          7.17         3.06 o                         
  -1   3  15         76.98         75.65         3.47 o                         
   0   3  15         79.41         64.63         3.44 o                         
   1   3  15          1.58         -0.10         2.07 o                         
   2   3  15         10.73         16.28         2.76 o                         
   3   3  15         68.68         56.63         2.65 o                         
   4   3  15         56.50         28.37         6.31 o                         
   5   3  15          4.48          2.44         1.59 o                         
   6   3  15        179.01        163.18         5.15 o                         
   7   3  15          0.02          0.69         1.67 o                         
   8   3  15         13.94          8.38         2.53 o                         
   9   3  15          0.07         -1.16         4.12 o                         
  10   3  15         32.11         42.64         6.19 o                         
 -17   4  15          1.18          0.51         2.99 o                         
 -16   4  15        207.43        230.77         7.51 o                         
 -15   4  15         45.32         52.47         5.43 o                         
 -14   4  15         51.68         56.09         5.41 o                         
 -13   4  15          0.23         -0.27         2.68 o                         
 -12   4  15        116.30        115.27         5.45 o                         
 -11   4  15        117.37        113.09         5.21 o                         
 -10   4  15          8.28          9.01         3.16 o                         
  -9   4  15          0.29          0.24         2.11 o                         
  -8   4  15         79.58         82.25         4.14 o                         
  -7   4  15          1.70          1.54         2.60 o                         
  -6   4  15          1.29          0.18         2.18 o                         
  -5   4  15         26.27         25.85         3.21 o                         
  -4   4  15         79.32         78.63         4.39 o                         
  -3   4  15          3.17          1.74         2.27 o                         
  -2   4  15          4.55          2.56         2.05 o                         
  -1   4  15         39.65         40.53         3.98 o                         
   0   4  15         67.02         74.65         2.73 o                         
   1   4  15         53.96         48.72         3.55 o                         
   2   4  15        122.51        114.28         5.49 o                         
   3   4  15         72.04         41.95        13.17 o                         
   4   4  15         87.92         74.09         5.97 o                         
   5   4  15         21.46         24.49         3.63 o                         
   6   4  15          0.20         -0.61         3.63 o                         
   7   4  15          5.37          1.55         3.43 o                         
   8   4  15         26.04         29.42         5.35 o                         
   9   4  15        114.79        137.65         9.19 o                         
 -15   5  15         32.34         36.72         3.73 o                         
 -14   5  15        137.08        135.23         7.00 o                         
 -13   5  15         33.25         29.79         4.59 o                         
 -12   5  15         10.31          7.72         3.23 o                         
 -11   5  15         60.27         56.22         4.17 o                         
 -10   5  15          9.02          6.91         3.09 o                         
  -9   5  15          3.09          2.81         2.53 o                         
  -8   5  15         51.68         52.66         3.24 o                         
  -7   5  15          2.31          1.83         2.23 o                         
  -6   5  15          4.65          4.81         2.65 o                         
  -5   5  15         60.61         62.24         5.48 o                         
  -4   5  15          7.31          6.43         2.72 o                         
  -3   5  15         48.53         39.43         3.31 o                         
  -2   5  15         80.97         73.82         5.21 o                         
  -1   5  15         11.38         12.04         2.15 o                         
   0   5  15          3.75          2.43         2.48 o                         
   1   5  15        107.08        101.60         9.45 o                         
   2   5  15         12.44          3.46         2.94 o                         
   3   5  15          3.17          1.10         3.95 o                         
   4   5  15          1.43          0.65         3.14 o                         
   5   5  15          7.39          5.96         3.99 o                         
   6   5  15          2.73          1.00         4.16 o                         
   7   5  15         14.64         18.79         6.61 o                         
 -12   6  15         14.52         13.43         3.73 o                         
 -11   6  15         61.28         56.68         4.07 o                         
 -10   6  15         15.61         16.91         3.48 o                         
  -9   6  15          0.59          0.87         2.34 o                         
  -8   6  15         74.28         69.69         4.19 o                         
  -7   6  15         19.68         17.97         3.58 o                         
  -6   6  15         13.84         12.82         2.88 o                         
  -5   6  15         39.30         41.50         3.80 o                         
  -4   6  15         29.13         22.94         3.07 o                         
  -3   6  15        175.89        160.33        11.42 o                         
  -2   6  15         28.27         31.78         6.20 o                         
  -1   6  15         43.36         56.86         9.31 o                         
   0   6  15         18.82         13.74         5.25 o                         
   1   6  15          0.00          1.70         3.81 o                         
   2   6  15         52.74         34.98        10.17 o                         
   3   6  15          3.39          2.22         4.51 o                         
   4   6  15         22.29         12.72         4.42 o                         
 -20   0  16          3.57          4.00         7.71 o                         
 -19   0  16          2.49          8.78         6.00 o                         
 -18   0  16        240.98        217.89        10.71 o                         
 -17   0  16          3.92         10.55         7.81 o                         
 -16   0  16        111.18        101.77         8.07 o                         
 -15   0  16         25.16         29.04         6.12 o                         
 -14   0  16        347.26        262.43        14.80 o                         
 -13   0  16          1.24          1.51         6.59 o                         
 -12   0  16        157.67        168.29         7.68 o                         
 -11   0  16        102.55         95.94         7.36 o                         
 -10   0  16       1147.51       1001.89        27.61 o                         
  -9   0  16          9.69          5.88         5.05 o                         
  -8   0  16         11.21          4.96         6.53 o                         
  -7   0  16          1.11          2.98         4.49 o                         
  -6   0  16       1693.36       1741.67        32.98 o                         
  -5   0  16        156.80        157.57         8.02 o                         
  -4   0  16         40.73         43.78         5.22 o                         
  -3   0  16        311.44        334.27        10.39 o                         
  -2   0  16       3634.07       3726.37        69.01 o                         
  -1   0  16         22.00         27.59         4.65 o                         
   0   0  16       2675.06       2725.60        59.16 o                         
   1   0  16         30.23         27.60         4.93 o                         
   2   0  16        243.07        258.92         8.78 o                         
   3   0  16        127.79        135.23         6.47 o                         
   4   0  16        446.65        469.36        12.27 o                         
   5   0  16        828.08        855.27        19.00 o                         
   6   0  16         47.77         49.28        15.12 o                         
   7   0  16         35.26         29.61        19.50 o                         
   8   0  16        175.06        208.92        11.35 o                         
   9   0  16         83.14         85.05         6.62 o                         
  10   0  16        421.96        432.02        13.13 o                         
 -19   1  16         35.42         36.96         5.86 o                         
 -18   1  16        100.18         88.48         5.82 o                         
 -17   1  16          1.44          0.36         4.57 o                         
 -16   1  16          0.84         -1.97         4.85 o                         
 -15   1  16          5.88          4.91         4.21 o                         
 -14   1  16          2.01          1.42         4.42 o                         
 -13   1  16          0.53          3.41         4.66 o                         
 -12   1  16          0.27         -0.69         4.24 o                         
 -11   1  16        380.34        350.66        10.98 o                         
 -10   1  16         48.15         39.31         3.90 o                         
  -9   1  16         54.38         56.86         5.44 o                         
  -8   1  16          0.33          0.75         2.45 o                         
  -7   1  16         70.10         56.66         5.22 o                         
  -6   1  16          2.45          2.90         3.46 o                         
  -5   1  16         35.54         38.91         3.41 o                         
  -4   1  16        127.88        134.50         5.47 o                         
  -3   1  16       7249.22       7414.94       106.12 o                         
  -2   1  16        566.79        571.33         9.13 o                         
  -1   1  16       1131.49       1147.73        15.27 o                         
   0   1  16        337.90        340.38         6.80 o                         
   1   1  16        649.00        671.96        11.57 o                         
   2   1  16         19.64         16.54         2.91 o                         
   3   1  16        284.87        283.23         6.26 o                         
   4   1  16          0.04          0.76         2.01 o                         
   5   1  16        519.05        522.23         8.99 o                         
   6   1  16          0.10          0.39         1.87 o                         
   7   1  16         17.34          7.65         4.16 o                         
   8   1  16         48.61         64.96         4.28 o                         
   9   1  16         83.28         88.17         4.94 o                         
  10   1  16        149.46        155.29         5.64 o                         
 -19   2  16          8.07         12.84         4.88 o                         
 -18   2  16          0.30         -0.59         4.85 o                         
 -17   2  16        109.23        152.96         9.25 o                         
 -16   2  16         68.05         80.24         6.12 o                         
 -15   2  16        104.29        117.21         7.47 o                         
 -14   2  16        129.13        105.38         8.79 o                         
 -13   2  16         51.03         47.50         5.41 o                         
 -12   2  16         31.12         26.25         4.85 o                         
 -11   2  16        487.30        463.88         9.86 o                         
 -10   2  16        402.06        357.46         9.39 o                         
  -9   2  16         26.09         29.66         4.66 o                         
  -8   2  16         46.13         41.06         4.21 o                         
  -7   2  16        122.40        114.43         5.68 o                         
  -6   2  16        122.75        119.41         4.79 o                         
  -5   2  16        270.72        269.14         6.24 o                         
  -4   2  16         49.98         43.96         7.30 o                         
  -3   2  16        852.48        872.94        12.12 o                         
  -2   2  16         51.73         61.37         3.58 o                         
  -1   2  16         38.95         43.89         3.63 o                         
   0   2  16         73.82         68.09         3.39 o                         
   1   2  16        136.36        150.09         4.85 o                         
   2   2  16          2.94          2.17         2.28 o                         
   3   2  16        460.40        494.42         9.12 o                         
   4   2  16        260.43        250.37         5.97 o                         
   5   2  16         93.52         80.36         5.37 o                         
   6   2  16          6.27          3.40         2.32 o                         
   7   2  16          3.35          4.66         2.52 o                         
   8   2  16          5.54          3.62         2.47 o                         
   9   2  16          8.99          5.82         2.55 o                         
  10   2  16         39.25         55.82         4.04 o                         
 -18   3  16          0.06          1.90         4.36 o                         
 -17   3  16         58.57         67.56         5.16 o                         
 -16   3  16         53.84         65.81         5.41 o                         
 -15   3  16        119.59        145.90         6.70 o                         
 -14   3  16        125.69        121.11         7.00 o                         
 -13   3  16         10.73          9.73         4.42 o                         
 -12   3  16          0.44          1.17         3.58 o                         
 -11   3  16         11.03          8.89         3.59 o                         
 -10   3  16       1265.40       1130.64        18.71 o                         
  -9   3  16         19.99         16.07         4.09 o                         
  -8   3  16          3.36          4.26         3.35 o                         
  -7   3  16         30.54         34.36         4.15 o                         
  -6   3  16         94.70         85.62         4.45 o                         
  -5   3  16          0.68          2.03         2.50 o                         
  -4   3  16        193.86        197.51         5.90 o                         
  -3   3  16         82.87         80.31         3.68 o                         
  -2   3  16        535.81        549.64         9.09 o                         
  -1   3  16         18.03         18.69         2.66 o                         
   0   3  16         47.18         48.08         2.83 o                         
   1   3  16          8.28          6.97         2.24 o                         
   2   3  16          7.05          6.19         1.99 o                         
   3   3  16         51.67         48.55         3.03 o                         
   4   3  16        231.69        189.03         7.68 o                         
   5   3  16          3.49         -0.55         2.15 o                         
   6   3  16         11.23         14.19         3.05 o                         
   7   3  16          1.05          2.26         1.76 o                         
   8   3  16          7.48          8.62         3.48 o                         
   9   3  16         11.64          8.45         4.15 o                         
 -16   4  16        127.28        167.39         7.90 o                         
 -15   4  16         43.55         44.59         4.63 o                         
 -14   4  16          3.28          8.93         4.43 o                         
 -13   4  16         24.80         31.67         4.63 o                         
 -12   4  16         72.79         65.76         5.38 o                         
 -11   4  16         81.51         75.70         5.34 o                         
 -10   4  16         26.07         26.62         4.26 o                         
  -9   4  16          0.04          1.33         3.33 o                         
  -8   4  16         18.89         17.34         3.73 o                         
  -7   4  16          0.16          0.18         2.31 o                         
  -6   4  16          4.02          3.15         2.80 o                         
  -5   4  16          7.68          7.04         2.80 o                         
  -4   4  16          0.24          0.26         2.58 o                         
  -3   4  16        203.74        203.05         9.47 o                         
  -2   4  16         11.84          9.07         3.19 o                         
  -1   4  16          0.17          0.00         1.67 o                         
   0   4  16         11.88         10.93         2.26 o                         
   1   4  16         36.02         27.52         3.55 o                         
   2   4  16          0.40          1.25         2.41 o                         
   3   4  16        191.33        179.29        19.79 o                         
   4   4  16          0.00          0.47         2.05 o                         
   5   4  16         60.16         34.48        10.35 o                         
   6   4  16          6.68          8.67         3.62 o                         
   7   4  16         16.20         23.20         6.36 o                         
 -14   5  16          0.10          0.20         2.73 o                         
 -13   5  16         40.26         51.67         7.60 o                         
 -12   5  16          5.45          6.56         3.71 o                         
 -11   5  16         16.52         12.71         3.79 o                         
 -10   5  16         10.66         12.02         3.82 o                         
  -9   5  16        116.39        115.63         5.91 o                         
  -8   5  16         12.02         12.54         3.24 o                         
  -7   5  16        175.72        179.57         8.28 o                         
  -6   5  16          9.13         10.66         3.34 o                         
  -5   5  16         33.73         31.54         3.44 o                         
  -4   5  16          1.46          0.39         2.31 o                         
  -3   5  16        185.33        162.12        21.70 o                         
  -2   5  16          0.63          1.65         1.86 o                         
  -1   5  16         33.88         29.72         6.73 o                         
   0   5  16          6.70          7.34         4.64 o                         
   1   5  16          9.45          5.04         6.56 o                         
   2   5  16          1.86          0.69         3.39 o                         
   3   5  16          2.12          3.53         3.82 o                         
   4   5  16          2.13         -2.13         3.47 o                         
   5   5  16         22.13         23.56         5.62 o                         
 -10   6  16         74.67         68.34         5.26 o                         
  -9   6  16         57.47         67.74         6.11 o                         
  -8   6  16        124.85        127.32         6.48 o                         
  -7   6  16         82.18         81.26         5.81 o                         
  -6   6  16         82.11         77.49         6.40 o                         
  -5   6  16         21.66         18.65         3.37 o                         
  -4   6  16         23.29         21.38         5.58 o                         
  -3   6  16          1.77          0.19         5.75 o                         
  -2   6  16         21.28         30.45         8.76 o                         
  -1   6  16         41.39         48.00         6.81 o                         
   0   6  16        112.95        142.34        12.32 o                         
   1   6  16         59.18         50.05        15.11 o                         
 -18   1  17          7.30         10.02         6.00 o                         
 -17   1  17         11.60         13.22         6.18 o                         
 -16   1  17          1.53          4.58         4.40 o                         
 -15   1  17         57.56         88.71         5.59 o                         
 -14   1  17          2.38          3.39         4.01 o                         
 -13   1  17         60.31         51.82         5.82 o                         
 -12   1  17          0.49          0.78         3.12 o                         
 -11   1  17         45.70         51.82         5.78 o                         
 -10   1  17        158.80        146.72         5.65 o                         
  -9   1  17        375.08        352.94         7.65 o                         
  -8   1  17          2.69          3.14         2.72 o                         
  -7   1  17          9.49          8.67         4.10 o                         
  -6   1  17         70.18         64.87         4.47 o                         
  -5   1  17          1.24          3.41         2.57 o                         
  -4   1  17         46.86         49.11         3.92 o                         
  -3   1  17         17.29         26.72         5.73 o                         
  -2   1  17       1656.73       1710.32        22.47 o                         
  -1   1  17        134.66        127.89         4.30 o                         
   0   1  17        191.70        193.20         6.00 o                         
   1   1  17        216.49        211.27         6.90 o                         
   2   1  17        107.44        110.14         4.52 o                         
   3   1  17          5.22          3.56         2.44 o                         
   4   1  17        251.63        272.19         6.67 o                         
   5   1  17        154.11        154.14         4.64 o                         
   6   1  17          3.14          0.48         1.64 o                         
   7   1  17          7.87          4.52         3.07 o                         
   8   1  17         11.56         10.52         3.24 o                         
   9   1  17         11.12          9.33         3.26 o                         
 -18   2  17          1.16         -1.24         5.01 o                         
 -17   2  17         72.05         48.95         9.56 o                         
 -16   2  17          2.21          1.73         3.40 o                         
 -15   2  17          0.32         -0.14         3.72 o                         
 -14   2  17        242.56        275.27         8.36 o                         
 -13   2  17        124.85        122.25        10.14 o                         
 -12   2  17         45.16         45.46         5.20 o                         
 -11   2  17        161.62        139.06         8.83 o                         
 -10   2  17         60.31         57.33         4.66 o                         
  -9   2  17        262.49        225.39         9.12 o                         
  -8   2  17          1.25          0.10         2.36 o                         
  -7   2  17         43.32         42.12         4.77 o                         
  -6   2  17        117.09        118.54         5.85 o                         
  -5   2  17        246.64        247.62         6.61 o                         
  -4   2  17         17.86         15.45         3.23 o                         
  -3   2  17          0.54         -0.30         2.29 o                         
  -2   2  17        546.80        548.52         9.61 o                         
  -1   2  17        465.50        481.05         8.07 o                         
   0   2  17        105.07        100.05         5.57 o                         
   1   2  17        247.85        250.92         6.33 o                         
   2   2  17          4.38          1.15         2.54 o                         
   3   2  17        126.72        127.13         4.81 o                         
   4   2  17         11.29          8.38         2.70 o                         
   5   2  17          5.91          2.27         2.68 o                         
   6   2  17        434.66        432.93        10.53 o                         
   7   2  17         18.04         15.58         3.80 o                         
   8   2  17         12.61          7.71         3.57 o                         
 -17   3  17          7.51          8.45         5.06 o                         
 -16   3  17        178.87        257.09         8.52 o                         
 -15   3  17         13.90         18.24         5.31 o                         
 -14   3  17        616.91        719.51        14.83 o                         
 -13   3  17          5.98          4.35         3.86 o                         
 -12   3  17        122.49        124.87         6.90 o                         
 -11   3  17         77.20         67.05         5.16 o                         
 -10   3  17         41.63         40.70         4.52 o                         
  -9   3  17        167.38        151.04         6.64 o                         
  -8   3  17          0.50         -1.02         3.26 o                         
  -7   3  17          5.53          6.52         3.42 o                         
  -6   3  17        142.64        145.13         6.08 o                         
  -5   3  17         43.57         46.99         4.02 o                         
  -4   3  17          0.99          1.21         1.84 o                         
  -3   3  17        151.51        151.13         4.85 o                         
  -2   3  17          2.80          3.18         2.40 o                         
  -1   3  17        429.41        439.20         7.96 o                         
   0   3  17        228.21        217.60         6.26 o                         
   1   3  17         93.77         98.24         4.25 o                         
   2   3  17         10.10          9.32         2.84 o                         
   3   3  17         54.63         53.08         5.80 o                         
   4   3  17          8.62          2.72         2.17 o                         
   5   3  17         35.10         17.02         5.37 o                         
   6   3  17         22.05         20.08         3.22 o                         
   7   3  17          0.13          0.94         5.56 o                         
 -15   4  17          0.11          0.52         3.48 o                         
 -14   4  17        112.51        135.02         7.38 o                         
 -13   4  17         80.21         90.41         5.51 o                         
 -12   4  17          3.11          2.17         3.64 o                         
 -11   4  17          1.30         -0.68         3.26 o                         
 -10   4  17         52.44         51.64         4.98 o                         
  -9   4  17         41.48         42.00         4.66 o                         
  -8   4  17          9.01          8.78         3.19 o                         
  -7   4  17          0.06          0.11         2.34 o                         
  -6   4  17        132.73        131.11         4.90 o                         
  -5   4  17          7.75          8.43         2.77 o                         
  -4   4  17          4.32          3.25         2.60 o                         
  -3   4  17          7.14          3.89         1.69 o                         
  -2   4  17        168.83        159.59         6.67 o                         
  -1   4  17        492.90        452.54        13.66 o                         
   0   4  17         35.77         32.73         4.15 o                         
   1   4  17         40.75         43.92         4.75 o                         
   2   4  17         55.80         49.65         4.01 o                         
   3   4  17          8.24          3.13         2.56 o                         
   4   4  17         56.88         51.80        10.94 o                         
   5   4  17          6.59         10.70         5.49 o                         
 -12   5  17         78.68         87.08         5.63 o                         
 -11   5  17         26.41         29.75         4.32 o                         
 -10   5  17         43.85         44.60         4.23 o                         
  -9   5  17          1.27          3.88         2.70 o                         
  -8   5  17         88.68         76.28         4.23 o                         
  -7   5  17        118.12        129.21         8.08 o                         
  -6   5  17         33.70         36.00         3.47 o                         
  -5   5  17         17.99         18.29         3.45 o                         
  -4   5  17        244.73        214.26        30.03 o                         
  -3   5  17          2.00          1.73         2.15 o                         
  -2   5  17        173.01        140.28        20.07 o                         
  -1   5  17          2.56          6.95         7.04 o                         
   0   5  17         17.90         25.53         8.53 o                         
   1   5  17          0.79         -1.00         6.50 o                         
   2   5  17          2.39          1.86         3.93 o                         
 -17   0  18          0.88          1.00         7.28 o                         
 -16   0  18        103.50         89.47        12.15 o                         
 -15   0  18         22.76         42.45        10.17 o                         
 -14   0  18         10.02         16.37         8.71 o                         
 -13   0  18        456.83        514.96        16.79 o                         
 -12   0  18         39.94         46.56         9.53 o                         
 -11   0  18         58.97         51.36         9.51 o                         
 -10   0  18          0.24         -0.04         2.85 o                         
  -9   0  18        962.51        957.51        20.25 o                         
  -8   0  18          3.13          4.59         5.17 o                         
  -7   0  18          0.89          3.72         4.88 o                         
  -6   0  18         16.28         16.40         5.20 o                         
  -5   0  18         18.79         21.10         5.15 o                         
  -4   0  18         51.24         50.14         5.75 o                         
  -3   0  18         83.58         81.54         6.04 o                         
  -2   0  18          2.19          1.11         3.30 o                         
  -1   0  18        871.24        884.23        21.59 o                         
   0   0  18          0.89          0.23         2.95 o                         
   1   0  18        412.45        409.36        17.75 o                         
   2   0  18         60.60         63.64         5.56 o                         
   3   0  18         13.73          8.57         3.89 o                         
   4   0  18         20.55         15.23         3.75 o                         
   5   0  18          6.94          5.72         3.11 o                         
   6   0  18        280.32        278.51         9.10 o                         
   7   0  18        441.08        383.35       230.13 o                         
 -17   1  18          0.05          2.09         3.86 o                         
 -16   1  18        169.89        159.17         9.68 o                         
 -15   1  18          2.73          6.92         5.52 o                         
 -14   1  18          0.74          1.53         3.83 o                         
 -13   1  18        177.98        212.85         8.73 o                         
 -12   1  18          2.96          4.57         4.48 o                         
 -11   1  18         75.05         76.39         5.50 o                         
 -10   1  18         97.68         96.70         5.15 o                         
  -9   1  18         14.68         16.03         3.90 o                         
  -8   1  18        110.57        114.20         6.62 o                         
  -7   1  18         14.83         13.63         3.17 o                         
  -6   1  18         47.81         46.27         4.36 o                         
  -5   1  18         11.87         11.87         3.37 o                         
  -4   1  18         75.17         81.78         3.46 o                         
  -3   1  18         39.97         47.26         3.78 o                         
  -2   1  18        128.99        144.14         4.63 o                         
  -1   1  18        634.32        636.63        12.11 o                         
   0   1  18         36.44         36.12         3.84 o                         
   1   1  18        177.04        190.26         6.36 o                         
   2   1  18         66.02         66.01         4.05 o                         
   3   1  18         39.81         42.72         3.98 o                         
   4   1  18        138.57        143.02         4.91 o                         
   5   1  18        103.80        100.01         4.65 o                         
   6   1  18        250.14        246.93         7.89 o                         
   7   1  18        366.05        393.06        10.24 o                         
 -16   2  18         25.37         20.39         5.54 o                         
 -15   2  18          0.50          0.60         3.43 o                         
 -14   2  18        146.27        193.04         8.75 o                         
 -13   2  18          1.71          1.69         3.07 o                         
 -12   2  18         26.85         10.21         3.80 o                         
 -11   2  18          0.83          2.13         4.03 o                         
 -10   2  18          9.52          9.56         4.05 o                         
  -9   2  18        104.60         96.80         5.63 o                         
  -8   2  18        284.70        254.19         7.46 o                         
  -7   2  18         40.28         37.94         5.00 o                         
  -6   2  18         78.16         64.33         9.04 o                         
  -5   2  18         25.86         29.63         3.44 o                         
  -4   2  18        380.19        381.42         7.77 o                         
  -3   2  18         43.20         46.16         3.66 o                         
  -2   2  18         57.10         54.46         4.06 o                         
  -1   2  18         26.43         24.93         3.55 o                         
   0   2  18       1464.55       1502.03        23.90 o                         
   1   2  18         94.84         82.29         5.05 o                         
   2   2  18        316.87        324.94         7.89 o                         
   3   2  18         12.21          8.88         2.54 o                         
   4   2  18        123.01        129.03         6.47 o                         
   5   2  18         98.34        111.11         6.16 o                         
   6   2  18         12.95         14.88         5.96 o                         
 -15   3  18          4.00          2.90         4.46 o                         
 -14   3  18         94.49        104.92         5.28 o                         
 -13   3  18        634.24        738.05        18.24 o                         
 -12   3  18          0.29         -0.18         3.72 o                         
 -11   3  18        230.55        257.96         8.57 o                         
 -10   3  18         14.02         12.95         3.58 o                         
  -9   3  18         12.28         13.60         3.29 o                         
  -8   3  18          1.69          1.93         2.83 o                         
  -7   3  18          3.10          5.06         3.09 o                         
  -6   3  18         15.62         14.59         3.89 o                         
  -5   3  18          2.81          2.82         2.00 o                         
  -4   3  18          3.62          3.80         2.57 o                         
  -3   3  18          8.26          8.56         3.09 o                         
  -2   3  18        113.02        112.86         4.73 o                         
  -1   3  18       1833.17       1862.42        26.04 o                         
   0   3  18        551.54        523.38         9.64 o                         
   1   3  18        511.22        545.84        13.60 o                         
   2   3  18         61.98         57.87         5.50 o                         
   3   3  18         74.81         77.23         5.72 o                         
   4   3  18          5.83          3.40         2.42 o                         
   5   3  18        331.13        343.18        14.11 o                         
 -13   4  18        453.28        506.40        12.16 o                         
 -12   4  18         51.86         47.09         5.56 o                         
 -11   4  18         25.57         31.75         4.34 o                         
 -10   4  18         74.74         76.68         5.57 o                         
  -9   4  18         23.57         19.77         4.24 o                         
  -8   4  18         47.73         35.59         4.50 o                         
  -7   4  18        160.87        163.29         6.27 o                         
  -6   4  18        180.33        181.51         6.11 o                         
  -5   4  18        309.48        320.24         8.93 o                         
  -4   4  18          9.35          4.64         1.92 o                         
  -3   4  18        121.94        123.74         3.98 o                         
  -2   4  18         10.71         10.06         2.55 o                         
  -1   4  18        352.30        333.95        10.49 o                         
   0   4  18         10.02         18.89         3.97 o                         
   1   4  18          1.86         -0.96         5.88 o                         
   2   4  18         42.59         57.34         9.37 o                         
   3   4  18          6.70          0.77         3.07 o                         
  -9   5  18          1.65          3.01         3.31 o                         
  -8   5  18        950.03        907.47        35.07 o                         
  -7   5  18          0.09         -0.42         2.48 o                         
  -6   5  18         35.25         52.67         4.26 o                         
  -5   5  18         18.24         24.06         3.59 o                         
  -4   5  18        133.39        127.07        12.79 o                         
  -3   5  18         86.13         96.58        11.90 o                         
  -2   5  18         95.29         99.46        10.97 o                         
  -1   5  18         17.25         11.26         7.84 o                         
 -16   1  19          2.97          4.39         5.73 o                         
 -15   1  19         41.21         25.28         7.38 o                         
 -14   1  19         22.33         37.34         5.20 o                         
 -13   1  19          9.99         18.94         5.13 o                         
 -12   1  19        457.67        544.54        11.31 o                         
 -11   1  19          8.56         11.38         5.02 o                         
 -10   1  19        138.15        147.47         6.86 o                         
  -9   1  19         30.74         28.64         5.04 o                         
  -8   1  19          0.19         -0.94         3.26 o                         
  -7   1  19         88.90         96.41         5.49 o                         
  -6   1  19          1.79          2.88         3.24 o                         
  -5   1  19         32.98         29.06         4.28 o                         
  -4   1  19          6.27          7.95         2.83 o                         
  -3   1  19         20.31         22.65         3.03 o                         
  -2   1  19          3.02          2.84         2.36 o                         
  -1   1  19         25.07         29.44         5.55 o                         
   0   1  19         58.72         63.05         4.42 o                         
   1   1  19        248.34        249.92         7.27 o                         
   2   1  19          8.15          7.14         2.92 o                         
   3   1  19         78.31         76.96         5.05 o                         
   4   1  19          2.36          0.99         2.17 o                         
   5   1  19         37.53         27.10         8.92 o                         
 -15   2  19         43.91         47.63         5.55 o                         
 -14   2  19          5.27          6.72         5.08 o                         
 -13   2  19         11.05         12.30         4.75 o                         
 -12   2  19        459.34        504.57        10.80 o                         
 -11   2  19         60.86         78.28         6.59 o
[truncated: 9,721 more chars]
